# Supplementary material for: Solexa Sequencing Identification of Conserved and Novel microRNAs in Backfat of Large White and Chinese Meishan Pigs
Source: PLoS One. 2012 Feb 15;7(2):e31426. doi: 10.1371/journal.pone.0031426 (PMC3280305; doi:10.1371/journal.pone.0031426)
Supplement: Table S1 — The detailed sequence information in Large White and Meishan small libraries. (XLS) [file pone.0031426.s002.xls]

## Sheet: S1
Table S1 The detailed sequence information in Large White and Meishan small libraries
A. The yield of Large White
Category	total reads	% of total reads	unique reads	% of unique reads	Pie chart for annotation_Large White-unique
Raw data	21911830	1
[low quality]	2401562	0.109601
[high quality]	19510268	0.890399
[high quality]	19510268	1
[adaptor'3 null]	26239	0.00134488
[insert null]	35210	0.00180469
[5' adaptor_contaminants]	3671	0.000188157
[size < 18 nt]	173100	0.00887225
[polyA]	49	0
clean_reads [size >= 18 nt]	19271999	0.987788	378251
clean_reads [size >= 18 nt]	19271999	1	378251	1
not match genome	5029951	0.260998	211776	0.559882	Pie chart for annotation_Large White-totoal
match genome	14242048	0.739002	166475	0.440118
clean_reads [size >= 18 nt]	19271999	1	378251	1
exon_antisense	1767	9.16874e-05	1170	0.00309318
exon_sense	7043928	0.365501	40791	0.107841
intron_antisense	99978	0.00518773	4137	0.0109372
intron_sense	21614	0.00112152	14675	0.038797
miRNA	5356166	0.277925	1303	0.0034448
rRNA	1746754	0.0906369	68395	0.180819
repeats	73784	0.00382856	7300	0.0192994
scRNA	10602	0.000550125	636	0.00168142
snRNA	29461	0.00152869	3880	0.0102577
snoRNA	31903	0.00165541	3503	0.00926105
srpRNA	14229	0.00155332	1673	0.00442299
tRNA	204383	0.0106052	19462	0.0514526
unannotated	4637430	0.24063	211326	0.558693
B. The yield of Meishan
Category	total reads	% of total reads	unique reads	% of unique reads	Pie chart for annotation_Meishan-unique
Raw data	22384940	1
[low quality]	2432617	0.108672
[high quality]	19952323	0.891328
[high quality]	19952323	1
[adaptor'3 null]	59197	0.003
[insert null]	119539	0.006
[5' adaptor_contaminants]	5945	0.0003
[size < 18 nt]	154183	0.0077
[polyA]	109	0
clean_reads [size >= 18 nt]	19613350	0.983011	475798
clean_reads [size >= 18 nt]	19613350	1	475798	1
not match genome	5181718	0.264193	267402	0.562007
match genome	14431632	0.735807	208396	0.437993
					Pie chart for annotation_Meishan-total
clean_reads [size >= 18 nt]	19613350	1	475798	1
exon_antisense	2866	0.000146125	1727	0.00362969
exon_sense	6950980	0.3544	57920	0.121732
intron_antisense	145544	0.00742066	5722	0.0120261
intron_sense	28472	0.00145166	17149	0.0360426
miRNAs	4629644	0.236046	1347	0.00283103
rRNA	2359852	0.120319	80142	0.168437
repeats	75768	0.00386308	8399	0.0176524
scRNA	30793	0.00157	816	0.00171501
snRNA	38389	0.00195729	4475	0.00940525
snoRNA	52440	0.00267369	4046	0.00850361
srpRNA	19126	0.000975152	1896	0.00398488
tRNA	515206	0.0262681	26537	0.0557737
unannotated	4764270	0.24291	265622	0.558266
C. Sequence length distribution of Large White small RNA library
Large White
length (nt)	count	%
10	621
11	959
12	1957
13	2452
14	4156
15	10245
16	35196
17	109965
18	219356
19	454217
20	1693828
21	3040728
22	9677937	0.497898
23	3083799
24	540818
25	210990
26	153695
27	96807
28	58137
29	27663
30	14073
Total	19437599	1
D. Sequence length distribution of Meishan small RNA library
Mei Shan
length (nt)	count	%
10	855
11	1285
12	2544
13	3401
14	6017
15	13471
16	33647
17	81626
18	246244
19	597205
20	1972822
21	3004259
22	9143530	0.462816
23	2889592
24	600802
25	281597
26	255722
27	263153
28	241843
29	81175
30	35515
Total	19756305	1
E. The common and specific tags between Large White and Meishan small library
Class	Unique_sRNAs	%	Total sRNAs	%
Total_sRNAs	751621	1	38885349	1
LW_&_MS	102428	0.1363	37971789	0.9765
LW_specific	275823	0.367	362143	0.0093
MS_specific	373370	0.4968	551417	0.0142
