# Supplementary material for: Solexa Sequencing Identification of Conserved and Novel microRNAs in Backfat of Large White and Chinese Meishan Pigs
Source: PLoS One. 2012 Feb 15;7(2):e31426. doi: 10.1371/journal.pone.0031426 (PMC3280305; doi:10.1371/journal.pone.0031426)
Supplement: Table S2 — Porcine miRNAs identified using Solexa sequencing. (XLS) [file pone.0031426.s003.xls]

## Sheet: Sheet1
Table S2 Porcine miRNAs identified using Solexa sequencing
Unique number	Assigned name	precusor	homolog	5p ID	5p_sequence	3p ID	3p_sequence	chromosome	start	end	strand	Whether in Gene	LW	MS	LW_5p_count	LW_3p_count	MS_5p_count	MS_3p_count	Total reads
1	ssc-let-7c	TGTGTGCATCCGGGTTGAGGTAGTAGGTTGTATGGTTTAGAGTTACACCGTGGGAGTTAACTGTACAACCTTCTAGCTTTCCTTGGAGCACACT	mmu-let-7c	ssc-let-7c	TGAGGTAGTAGGTTGTATGGTT	ssc-let-7c*	CTGTACAACCTTCTAGCTTTCC	chr13	130665021	130665113	+	IG region	+	+	877585	27	702481	44	1580137
2	ssc-let-7f	TGTGGGATGAGGTAGTAGATTGTATAGTTTTAGGGTCATACCCCATCTTGGAGATAACTATACAGTCTACTGTCTTTCCCACG	bta-let-7f	ssc-let-7f	TGAGGTAGTAGATTGTATAGTT	ssc-let-7f*	CTATACAGTCTACTGTCTTTC	chrX	45720363	45720445	-	ENSSSCT00000013481_ intron 57	+	+	821249	10	708567	22	1529848
3	ssc-let-7i	CTGGCTGAGGTAGTAGTTTGTGCTGTTGGTCGGGTTGTGACATTGCCCGCTGTGGAGATAACTGCGCAAGCTACTGCCTTGCTAG	hsa-let-7i	ssc-let-7i	TGAGGTAGTAGTTTGTGCT	ssc-let-7i*	CTGCGCAAGCTACTGCCTTGCT	chr5	26807364	26807448	+	IG region	+	+	52800	125	46207	18	99150
4	ssc-miR-101a-1	GACTGAACTGTCCTTTTTCGGTTATCATGGTACCGATGCTGTATATCTGAAAGGTACAGTACTGTGATAACTGAAGAATGGTGGTGCCATC	mmu-miR-101a	ssc-miR-101a-1*	TCGGTTATCATGGTACCGATGCT	ssc-miR-101a	TACAGTACTGTGATAACTGAA	chr1	227255282	227255372	-	ENSSSCT00000005750_ intron 8	+	+	-	113825	1	113897	227723
5	ssc-mir-101a-2	GGCTGCCCTGGCTCAGTTATCACAGTGCTGATGCTGTCCATTCTAAAGGTACAGTACTGTGATAACTGAAGGATGGCAGCC	rno-miR-101a	ssc-miR-101a-2*	TCAGTTATCACAGTGCTGATGC	ssc-miR-101a	TACAGTACTGTGATAACTGAA	chr6	103818808	103818888	+	IG region	+	+	149	108486	201	110150	218986
6	ssc-mir-103	CTTACTGCCCTCGGCTTCTTTACAGTGCTGCCTTGTTGCATATGGATCAAGCAGCATTGTACAGGGCTATGAAGGCACTGAG	has-miR-103	ssc-miR-103*	GGCTTCTTTACAGTGCTGCCTTGT	ssc-miR-103	AGCAGCATTGTACAGGGCTATGA	chr16	52667657	52667738	-	ENSSSCT00000018526_ intron 5	+	+	-	191974	1	172479	364454
7	ssc-mir-105-1	TGTGCATCGTAGTCAAATGCTCAGACTCCTGTGGTGGCTGCTCATGCACCACGGATGTTTGAGCATGTGCTACGGTGTCTA	ggo-miR-105	ssc-miR-105	TCAAATGCTCAGACTCCTGT	-	-	chrX	121722373	121722453	+	IG region	+	+	2	-	4	-	6
8	ssc-mir-106a	CCTTGGCCGTGTAAAAGTGCTTACAGTGCAGGTAGCTTTTTGAGATCTACTGCAATGCAAGCACTTCTTACATTACCATGG	age-miR-106a	ssc-miR-106a	AAAAGTGCTTACAGTGCAGGTAGC	-	-	chrX	108213079	108213159	-	IG region	+	+	472	-	554	-	1026
9	ssc-mir-107	TTCTCTCTGCTTTCAGCTTCTTTACAGTGTTGCCTTGTGGCATGGAGTTCAAGCAGCATTGTACAGGGCTATCAAAGCACAGAGAGC	rno-miR-107	-	-	ssc-miR-107	AGCAGCATTGTACAGGGCTATCA	chr14	106321702	106321788	-	ENSSSCT00000011442_ intron 5	+	+	-	652	-	872	1524
10	ssc-mir-122	CCTTAGCAGAGCTGTGGAGTGTGACAATGGTGTTTGTGTCCAAACTATCAAACGCCATTATCACACTAAATAGCTACTGTTAGGC	mmu-miR-122	ssc-miR-122	TGGAGTGTGACAATGGTGTTTGT	-	-	chr1	169284211	169284295	-	IG region	+	+	392	-	1678	-	2070
11	ssc-mir-124a-1	TCAAGACCAGACTCTGCCCTCCGTGTTCACAGCGGACCTTGATTTAATGTCATACAATTAAGGCACGCGGTGAATGCCAAGAGCGGAGCCTACGGCTGCACTTGA	mmu-miR-124a	-	-	ssc-miR-124a	TAAGGCACGCGGTGAATGC	chr4	72452797	72452901	-	IG region	+	+	-	4	-	7	11
12	ssc-mir-124a-2	AGGCCTCTCTCTCCGTGTTCACAGCGGACCTTGATTTAAATGTCCATACAATTAAGGCACGCGGTGAATGCCAAGAATGGGGCTG	mmu-miR-124a	-	-	ssc-miR-124a	TAAGGCACGCGGTGAATGC	chr14	13279339	13279423	-	IG region	+	+	-	4	-	7	11
13	ssc-mir-125b	ACCAGACTTTTCCTAGTCCCTGAGACCCTAACTTGTGAGGTATTTTAGTAACATCACAAGTCAGGCTCTTGGGACCTAGGCGGAGGGGA	hsa-miR-125b	ssc-miR-125b	TCCCTGAGACCCTAACTTGTGA	ssc-miR-125b*	ACAAGTCAGGCTCTTGGGACCT	chrUN				-	+	+	70520	8298	50788	7094	136700
14	ssc-mir-128	TGAGCTGTTGGATTCGGGGCCGTAGCACTGTCTGAGAGGTTTACATTTCTCACAGTGAACCGGTCTCTTTTTCAGCTGCTTC	age-miR-128	ssc-miR-128*	CGGGGCCGTAGCACTGTCTGA	ssc-miR-128	TCACAGTGAACCGGTCTCTTTT	chr15	14550874	14550955	-	ENSSSCT00000017092_ intron 23	+	+	2	529	3	597	1131
15	ssc-mir-130a	CGGGCCGGAGCTCTTTTCACATTGTGCTACTGTCTGCACCTATCACTAGCAGTGCAATGTTAAAAGGGCATTGGCCACG	has-miR-130a	-	-	ssc-miR-130a	CAGTGCAATGTTAAAAGGGCAT	chr14	51318779	51318858	-	IG region	+	+	-	2138	-	1264	3402
16	ssc-mir-133a	CGGGACCCAAATGCTTTGCTAAAGCTGGTAAAATGGAACCAAATCAACTGTTGAATGGATTTGGTCCCCTTCAACCAGCTGTAGCTGCGCATTGACAGCGCCG	rno-miR-133a	ssc-miR-133a-5p	AGCTGGTAAAATGGAACCAAATC	ssc-miR-133a-3p	TTGGTCCCCTTCAACCAGCTG	chr17	64053943	64054045	-	ENSSSCT00000008267_ intron 4	+	+	1	126	52	849	1028
17	ssc-mir-135-1	AGGCCTCGCTGTTCTCTATGGCTTTTTATTCCTATGTGATTCTACTGCTCATTCATATAGGGATTGGAGCCGTGGCGCACGGCGGGGACA	mmu-miR-135a-1	ssc-miR-135	TATGGCTTTTTATTCCTATGTGA	ssc-miR-135-1*	ATATAGGGATTGGAGCCGTGGC	chr13	28964466	28964555	+	IG region	+	+	26	1	2	-	29
18	ssc-mir-135-2	AGATAAATTCACTCTAGTGCTTTATGGCTTTTTATTCCTATGTGATAGTAATAAAGTCTCATGTAGGGATGGAAGCCATGAAATACATTGTGAAAAATCA	rno-miR-135a	ssc-miR-135	TATGGCTTTTTATTCCTATGTGA	ssc-miR-135-2*	TGTAGGGATGGAAGCCATGA	chr5	81615635	81615734	-	IG region	+	+	26	1	2	-	29
19	ssc-mir-136	TGAGCCCTCGGAGGACTCCATTTGTTTTGATGATGGATTCTTACGCTCCATCATCGTCTCAAATGAGTCTTCAGAGGGTTCT	has-miR-136	ssc-miR-136	ACTCCATTTGTTTTGATGATGGA	ssc-miR-136*	CATCATCGTCTCAAATGAGTCT	chr7	133834348	133834429	+	IG region	+	+	293	107	423	105	928
20	ssc-mir-139	GTGTATTCTACAGTGCACGTGTCTCCAGTGTGGCTCGGAGGCTGGAGACGCAGGCCATGTTGGAGTAAC	has-miR-139	ssc-miR-139-5p	TCTACAGTGCACGTGTCTCCAG	-	-	chr9	6808359	6808426	-	IG region	+	+	1158	-	1478	-	2636
21	ssc-mir-140	CCTGCCAGTGGTTTTACCCTATGGTAGGTTACGTCATGCTGTTCTACCACAGGGTAGAACCACGGACAGG	mmu-miR-140	ssc-miR-140	AGTGGTTTTACCCTATGGTAG	ssc-miR-140*	TACCACAGGGTAGAACCACGGAC	chrUN				-	+	+	11884	177156	11133	146169	346342
22	ssc-mir-145	CACCTTGTCCTCACGGTCCAGTTTTCCCAGGAATCCCTTAGATGCTGAGATGGGGATTCCTGGAAATACTGTTCTTGAGGTCATGG	has-miR-145	ssc-miR-145	GTCCAGTTTTCCCAGGAATCCCTT	ssc-miR-145*	GGATTCCTGGAAATACTGTTCT	chr2	136032141	136032226	+	IG region	+	+	5863	1431	6830	1940	16064
23	ssc-mir-146b	GAACTTTGGCCACCTGGCTCTGAGAACTGAATTCCATAGGCTGTGAGCTCTAGCAAATGCCCTAGGAACTCAGTTCTGGTGCCCGGCTGTGCTATAGTC	mmu-miR-146b	ssc-miR-146b	TGAGAACTGAATTCCATAGGC	ssc-miR-146b*	TGCCCTAGGAACTCAGTTCTGGT	chr14	118471588	118471686	+	IG region	+	+	4469	2	1714	-	6185
24	ssc-mir-148a	GAGGCAAAGTTCTGAGACACTCCGACTCTGAATATGATAGAAGTCAGTGCACTACAGAACTTTGTCTC	has-miR-148a	ssc-miR-148a*	AAAGTTCTGAGACACTCCGACT	ssc-miR-148a	TCAGTGCACTACAGAACTTTGT	chr18	45214548	45214615	-	IG region	+	+	2721	969529	2146	683978	1658374
25	ssc-mir-15a	TTGGAGTAAAGTAGCAGCACATAATGGTTTGTGGATTTTGAAAAGGTGCAGGCCATATTGTGCTGCCTCAAAAATACAA	has-miR-15a	ssc-miR-15a	TAGCAGCACATAATGGTTTGT	ssc-miR-15a*	CAGGCCATATTGTGCTGCCTCA	chr11	17602978	17603056	+	IG region	+	+	5238	3	5325	-	10566
26	ssc-mir-15b	TTGAGGCCTTAAAGTACTGTAGCAGCACATCATGGTTTACATACTACAATCAAGATGCGAATCATTATTTGCTGCTCTAGAAATTTAAGGAAATTCAT	mmu-miR-15b	ssc-miR-15b	TAGCAGCACATCATGGTTTACA	ssc-miR-15b*	CGAATCATTATTTGCTGCTCTA	chr13	78787511	78787608	+	ENSSSCT00000012842_ intron 5	+	+	1074	1	893	8	1976
27	ssc-mir-16-1	CAGTGCCTTAGCAGCACGTAAATATTGGCGTTAAGATTCTAAAATTATCTCCAGTATTAACTGTGCTGCTGAAGTAAGG	has-miR-16-1	ssc-miR-16	TAGCAGCACGTAAATATTGGCG	ssc-miR-16-1*	CCAGTATTAACTGTGCTGCTGA	chr13	78787668	78787744	+	ENSSSCT00000012842_ intron 5	+	+	24495	24	23732	46	48297
28	ssc-mir-16-2	TCCGCTCTAGCAGCACGTAAATATTGGCGTAGTAAAATAAATATTAAACACCAATATTATTGTGCTGCTTTAGCGTG	mmu-miR-16-2	ssc-miR-16	TAGCAGCACGTAAATATTGGCG	ssc-miR-16-2*	ACCAATATTATTGTGCTGCTTT	chr1	17603121	17603199	+	IG region	+	+	24506	20	23734	5	48265
29	ssc-mir-17	GAATAATGTCAAAGTGCTTACAGTGCAGGTAGTGATAATGTGCATCTACTGCAGTGAAGGCACTTGTAGCATTATGG	hsa-miR-17	ssc-miR-17-5p	CAAAGTGCTTACAGTGCAGGTAG	ssc-miR-17-3p	ACTGCAGTGAAGGCACTTGTAG	chr11	60972458	60972534	+	IG region	+	+	5703	297	6089	467	12556
30	ssc-mir-18	GTGCTTTTTGTTCTAAGGTGCATCTAGTGCAGATAGTGAAGTAGATTAGCATCTACTGCCCTAAGTGCTCCTTCTGGCATAAGAAGTTATGT	hsa-miR-18	ssc-miR-18	TAAGGTGCATCTAGTGCAGATA	ssc-miR-18*	ACTGCCCTAAGTGCTCCTTCTGG	chr11	60972593	60972684	+	IG region	+	+	287	8	452	5	752
31	ssc-mir-181a	GAGTTTAGAGGTTGCTTCAGTGAACATTCAACGCTGTCGGTGAGTTTGGAATTCAAATCAAAACCATCGACCGTTGATTGTACCCTATGGCCAACCATCAGCTC	rno-miR-181a-1	ssc-miR-181a	AACATTCAACGCTGTCGGTGAG	ssc-miR-181a*	ACCATCGACCGTTGATTGTACC	chr10	22839352	22839455	-	IG region	+	+	83735	380	71712	357	156184
32	ssc-mir-181b	ATGGCTGCACTCAACATTCATTGCTGTCGGTGGGTTTGAGTCTGAATCAACTCACTGATCAATGAATGCAAACTGCGGACCAAACA	mmu-miR-181b-1	ssc-miR-181b	AACATTCATTGCTGTCGGTGGGTT	ssc-miR-181b*	CTCACTGATCAATGAATGC	chr1	280335868	280335953	+	ENSSSCT00000006144_ intron 1 ENSSSCT00000006145_ NR6A1_PIG_ intron	+	+	14048	9	11933	12	26002
33	ssc-mir-181c	CAAGGGTTTGGGGGAACATTCAACCTGTCGGTGAGTTTGGGCAGCTCAGGCAAACCATCGACCGTTGAGTGGACCCCGAGGCCTGGA	mmu-miR-181c	ssc-miR-181c	AACATTCAACCTGTCGGTGAGT	ssc-miR-181c*	ACCATCGACCGTTGAGTGGACC	chr2	56889316	56889402	+	IG region	+	+	1055	152	779	88	2074
34	ssc-mir-183	CTGTGTATGGCACTGGTAGAATTCACTGTGAACAGTCTCGGTCAGTGAATTACCGAAGGGCCATAAACAG	mmu-miR-183	ssc-miR-183	TATGGCACTGGTAGAATTCACTG	ssc-miR-183*	GTGAATTACCGAAGGGCCATA	chr18	17172238	17172307	-	IG region	+	+	519	-	1342	4	1865
35	ssc-mir-184	CCAGTCACATCCCCTTATCACTTTTCCAGCCAGCTTTGTGACTCTAAATGTTGGACGGAGAACTGATAAGGGTAGGTGATTGA	has-miR-184	-	-	ssc-miR-184	TGGACGGAGAACTGATAAGGGT	chr7	54379989	54380071	+	IG region	+	+	-	2248	-	1273	3521
36	ssc-mir-185	GGTGAGGGATTGGAGAGAAAGGCAGTTCCTGATGGTCCCCTCCCCAGGGGCTGGCTTTCCTCTGGTCCTTCCCTCC	has-miR-185	ssc-miR-185	TGGAGAGAAAGGCAGTTCCTGA	ssc-miR-185*	AGGGGCTGGCTTTCCTCTGGT	chr14	52703712	52703787	+	IG region	+	+	4448	39	4947	30	9464
37	ssc-mir-186	TGCTTATAACTTTCCAAAGAATTCTCCTTTTGGGCTTTATGATTTTATTTTAAGCCCAAAGGTGAATTTTTTGGGAAGTTTG	has-miR-186	ssc-miR-186	CAAAGAATTCTCCTTTTGGGCTT	ssc-miR-186*	GCCCAAAGGTGAATTTTTTGG	chr6	99703517	99703598	+	ENSSSCT00000004190_ ZRAB2_PIG_ intron 8	+	+	28047	72	37058	60	65237
38	ssc-mir-196	TTGCTCAGCTGATCTGTGGCTTAGGTAGTTTCATGTTGTTGGGATTGAGTTTTGAACTCGGCAACAAGAAACTGCCTGAGTTACATCAGTCGGTTATCGTCGAGGGC	has-miR-196a	ssc-miR-196	TAGGTAGTTTCATGTTGTTGG	-	-	chrUN				-	+	+	1747	-	2974	-	4721
39	ssc-mir-199b	CCGTCTACCCAGTGTTTAGACTATCTGTTCAGGACTCCCAAATTGTACAGTAGTCTGCACATTGGTTAGGCTGG	has-miR-199b	ssc-miR-199b*	CCCAGTGTTTAGACTATCTGTTC	ssc-miR-199b	TACAGTAGTCTGCACATTGGTT	chr1	283325992	283326065	-	ENSSSCT00000006203_ intron 15	+	+	7515	261685	6811	229155	505166
40	ssc-mir-19a	GCAGTCCTCTGTTAGTTTTGCATAGTTGCACTACAAGAAGAATGTAGTTGTGCAAATCTATGCAAAACTGATGGTGGCCTGC	mmu-miR-19a	-	-	ssc-miR-19a	TGTGCAAATCTATGCAAAACTGA	chr11	60972741	60972822	+	IG region	+	+	-	196	0	188	384
41	ssc-mir-1a	CCGGTTGACGTACCTGCTTGGGGGACATACTTCTTTATGTGCCCATATGGACCTGCTAAGCTATGGAATGTAAAGAAGTATGTATTTCAGGCTGGGAACTCTCACCGG	mmu-miR-1	ssc-miR-1a*	ACATACTTCTTTATGTGCCCAT	ssc-miR-1a	TGGAATGTAAAGAAGTATGTA	chr17	64096222	64096329	+	ENSSSCT00000008267_ intron 4	+	+	-	21904	1	198062	219967
42	ssc-mir-20	GTAGCACTAAAGTGCTTATAGTGCAGGTAGTGTTTAGTTATCTACTGCATTATGAGCACTTAAAGTACTGC	hsa-miR-20	ssc-miR-20	TAAAGTGCTTATAGTGCAGGTA	ssc-miR-20*	ACTGCATTATGAGCACTTAAAG	chr11	60972911	60972981	+	IG region	+	+	13192	18	17233	29	30472
43	ssc-mir-204	GGCTACAGTCCTTCTCATGTGACTCGTGGACTTCCCTTTGTCATCCTATGCCTGAGAATATATGAAGGAGGCTGGGAAGGCAAAGGGACGTTCAATTGTCATCACTGGC	rno-miR-204	ssc-miR-204	TTCCCTTTGTCATCCTATGCCT	ssc-miR-204*	GCTGGGAAGGCAAAGGGACGTT	chr1	234511625	234511733	-	ENSSSCT00000005792_ intron 6	+	+	10	2	30	3	45
44	ssc-mir-205	CTCTTGTCCTTCATTCCACCGGAGTCTGTCTCATACCCAACCAGATTTCAGTGGAGTGAAGCTCAGGAG	mmu-miR-205	ssc-miR-205	TCCTTCATTCCACCGGAGTCTG	ssc-miR-205*	TTTCAGTGGAGTGAAGCTCAGG	chr9	126011588	126011656	-	IG region	+	+	68	8	108	9	193
45	ssc-mir-21	TGTACCACCTTGTCGGGTAGCTTATCAGACTGATGTTGACTGTTGAATCTCATGGCAACAGCAGTCGATGGGCTGTCTGACATTTTGGTATC	mmu-miR-21	ssc-miR-21	TAGCTTATCAGACTGATGTTGA	ssc-miR-21*	CAACAGCAGTCGATGGGCTGTC	chr12	34201565	34201656	+	ENSSSCT00000019233_ intron 9	+	+	710609	96	587666	82	1298453
46	ssc-mir-210	GCGCAGGGCAGCCACTGCCCACCGCACACTGCGCTGCTCCGGACCCACTGTGCGTGTGACAGCGGCTGATCTGTCC	has-miR-210	ssc-miR-210*	AGCCACTGCCCACCGCACACTG	ssc-miR-210	CTGTGCGTGTGACAGCGGCTGA	chr2	331306	331381	+	IG region	+	+	-	106	6	125	237
47	ssc-mir-214	GGCCTGGCTGGACGGAGTTGTCATGTGTCTGCCTGTCTACACTTGCTGTGCAGAACATCCGCTCACCTGTACAGCAGGCACAGACAGGCAGTCACATGACAACCCAGCCT	has-miR-214	ssc-miR-214*	TGCCTGTCTACACTTGCTGTGC	ssc-miR-214	ACAGCAGGCACAGACAGGCAG	chr9	107639153	107639262	-	IG region	+	+	448	2218	407	2191	5264
48	ssc-mir-215	AGAGATGGTGTACAGGAAAATGACCTATGAATTGACAGACAATGTGGCTAAATCTGTCTGTCATTTCTGTAGGCCAATATTCTGTATATCTCTGCT	has-miR-215	ssc-miR-215	ATGACCTATGAATTGACAGAC	ssc-miR-215*	-	chr10	9750609	9750704	-	ENSSSCT00000011841_ intron 12	+	+	3618	3	128	-	3749
49	ssc-mir-216	GATGGCTGTGAGTTGGCTTAATCTCAGCTGGCAACTGTGAGATGTTCATACAATCCCCCACAGTGGTCTCTGGGATTATGCTAAACAGAGCAATTTCCTTGCCCT	has-miR-216	ssc-miR-216	TAATCTCAGCTGGCAACTGTGA	-	-	chr3	79165852	79165956	+	IG region	+	+	17	-	28	-	45
49	ssc-mir-216	GATGGCTGTGAGTTGGCTTAATCTCAGCTGGCAACTGTGAGATGTTCATACAATCCCCCACAGTGGTCTCTGGGATTATGCTAAACAGAGCAATTTCCTTGCCCT	has-miR-216	ssc-miR-216	TAATCTCAGCTGGCAACTGTGA	-	-	chr3	79385092	79385196	-	IG region	+	+	17	-	28	-	45
50	ssc-mir-217	ATAATTATTACAGAGTTTTTGATGTCGCAGATACTGCATCAGGAACTGATTGGATAAGAATTGGTCACCATCAGTTCTTAATGCATTGCCTTCAGCATCTAAACAAG	has-miR-217	ssc-miR-217	TACTGCATCAGGAACTGATTGGA	-	-	chr3	79172584	79172690	+	IG region	+	+	58	-	41	-	99
50	ssc-mir-217	ATAATTATTACAGAGTTTTTGATGTCGCAGATACTGCATCAGGAACTGATTGGATAAGAATTGGTCACCATCAGTTCTTAATGCATTGCCTTCAGCATCTAAACAAG	has-miR-217	ssc-miR-217	TACTGCATCAGGAACTGATTGGA	-	-	chr3	79378361	79378467	-	IG region	+	+	58	-	41	-	99
51	ssc-mir-221	TGAACCTGGCATACAATGTAGATTTCTGTGTTTGTTGGGCAACAGCTACATTGTCTGCTGGGTTTCAGGC	has-miR-221	ssc-miR-221*	ACCTGGCATACAATGTAGATTT	ssc-miR-221	AGCTACATTGTCTGCTGGGTTT	chrX	40478094	40478163	-	IG region	+	+	710	1931	849	1784	5274
52	ssc-mir-224	GGGCTTTCAAGTCACTAGTGGTTCCGTTTAGTAGAAGGTTTTGCATTGTTTCAAAATGGTGCCCTAGTGACTACAAAGCCC	has-miR-224	ssc-miR-224	CAAGTCACTAGTGGTTCCGTTTA	ssc-miR-224*	AAATGGTGCCCTAGTGACTACA	chrX	121480634	121480714	-	ENSSSCT00000013944_ intron 6	+	+	638	3	215	2	858
53	ssc-mir-23a	CGGCTGGGGTTCCTGGGGATGGGATTTGCTGCCTGTCACAAATCACATTGCCAGGGATTTCCAATCGACC	has-miR-23a	ssc-miR-23a*	GGGGTTCCTGGGGATGGGATTT	ssc-miR-23a	ATCACATTGCCAGGGATTTCC	chr2	56861159	56861228	-	IG region	+	+	2	9821	8	9749	19580
54	ssc-mir-24	CTCTGCCTCCCGTGCCTACTGAGCTGAAACACAGTTGATTTGTGCAGACTGGCTCAGTTCAGCAGGAACAGG	has-miR-24	ssc-miR-24*	TGCCTACTGAGCTGAAACACAGT	ssc-miR-24	TGGCTCAGTTCAGCAGGAACAG	chr2	56860821	56860892	-	IG region	+	+	586	159722	684	177278	338270
55	ssc-mir-26a	GGCTGTGGCTGGATTCAAGTAATCCAGGATAGGCTGTTTCCATCTGTGAGGCCTATTCTTGATTACTTGTTTCTGGAGGCAGCT	has-miR-26a	ssc-miR-26a	TTCAAGTAATCCAGGATAGGCT	ssc-miR-26a*	CCTATTCTTGATTACTTGTTTC	chrUN				-	+	+	166868	10	160083	15	326976
56	ssc-mir-27a	TGGCCTGGGGAGCAGGGCTTAGCTGCTTGTGAGCAGGTCCACAGCAAGTCGTGTTCACAGTGGCTAAGTTCCGCCCCCTGGA	has-miR-27a	ssc-miR-27a*	AGGGCTTAGCTGCTTGTGAGCA	ssc-miR-27a	TTCACAGTGGCTAAGTTCCGC	chr2	56860970	56861051	-	IG region	+	+	1661	68858	1347	54931	126797
57	ssc-mir-28	GGTCCTTGCCCTCAAGGAGCTCACACTCTATTGAGTTGCCTTTCTGTCTTCCCCACTAGATTGTGAGCTCCTGGAGGGCAGGCACT	hsa-miR-28	ssc-miR-28-5p	AAGGAGCTCACACTCTATTG	ssc-miR-28-3p	CACTAGATTGTGAGCTCCTGGA	chrUN				-	+	+	1	8099	1	7235	15336
58	ssc-mir-29b	CTTCAGGAAGCTGGTTTCATATGGTGGTTTAGATTTAAAAAGTGATTGTCTAGCACCATTTGAAATCAGTGTTCTTGGGGG	has-miR-29b	ssc-miR-29b*	GCTGGTTTCATATGGTGGTTTAGA	ssc-miR-29b	TAGCACCATTTGAAATCAGT	chr18	16054349	16054429	+	IG region	+	+	54	1093	36	1727	2910
59	ssc-mir-29c	ATCTCTTACACAGGCTGACCGATTTCTCCTGGTGTTCAGAGTCTGTTTTTGTCTAGCACCATTTGAAATCGGTTATGATGTAGGGGGA	rno-miR-30c	ssc-miR-29c*	TGACCGATTTCTCCTGGTGTTC	ssc-miR-29c	TAGCACCATTTGAAATCGGTTA	chr9	127174326	127174413	+	IG region	+	+	161	2009	265	3691	6126
60	ssc-mir-30a	TCCCTGCGACAGTGAGCGGCTGTAAACATCCTCGACTGGAAGCTGTGAGGCTGAAGACGGGCTTTCAGTCGGATGTTTGCAGCCGCCGACTGCCTCCCGCATCAGGA	hsa-miR-30a	ssc-miR-30a-5p	TGTAAACATCCTCGACTGGAAG	ssc-miR-30a-3p	CTTTCAGTCGGATGTTTGCAGC	chr1	53848998	53849104	-	IG region	+	+	311295	18149	234230	15026	578700
61	ssc-mir-30b	TTTCAGTTCGTGTAAACATCCTACACTCAGCTGTAATACATGGATTGGCTGGGAGGTGGATGTTTACTTCAGCTGA	hsa-miR-30b	ssc-miR-30b-5p	TGTAAACATCCTACACTCAGCT	ssc-miR-30b-3p	CTGGGAGGTGGATGTTTACTTC	chr4	5733584	5733659	+	IG region	+	+	4621	54	6932	44	11651
62	ssc-mir-30c	GACAGATACTGTAAACATCCTACACTCTCAGCTGTGGAAAGTAAGAAAGCTGGGAGAAGGCTGTTTACTCTCTCTGCCTT	hsa-miR-30c	ssc-miR-30c	TGTAAACATCCTACACTCTCAGC	ssc-miR-30c*	CTGGGAGAAGGCTGTTTACTCT	chr1	53819906	53819985	-	IG region	+	+	10323	2477	10848	1960	25608
63	ssc-mir-32	GGAGATATTGCACATTACTAAGTTGCATGTTGTCACGGCCTCAGTGCAATTTAGTGTGTGTGATATTTTC	hsa-miR-32	ssc-miR-32	TATTGCACATTACTAAGTTGC	ssc-miR-32*	CAATTTAGTGTGTGTGATATT	chrUN				-	+	+	1273	13	1498	12	2796
64	ssc-mir-323	TTGGTACTTGGAGAGAGGTGGTCCGTGGCGCGTTCGCTTTATTTATGGCGCACATTACACGGTCGACCTCTTTGCGGTATCTAATC	rno-miR-323	ssc-miR-323*	AGGTGGTCCGTGGCGCGTTCG	ssc-miR-323	GCACATTACACGGTCGACCTCT	chrUN				-	+	+	3	8	-	12	23
65	ssc-mir-326	TCTGTCTGTTGGGCTGGAGGCAGGGCCTTTGTGCAGGCGGGTTGTGCTCAGATCGCCTCTGGGCCCTTCCTCCAGCCCAGAGGCGGATTCA	has-miR-326	-	-	ssc-miR-326	CCTCTGGGCCCTTCCTCCAG	chr9	9132230	9132320	-	IG region	+	+	-	16	-	27	43
66	ssc-mir-34a	TTTCTTTGGCAGTGTCTTAGCTGGTTGTTGTGAGTAATAGCAAAGGAAGCAATCAGCAGCATCCTGCCCTAGAACA	has-miR-34a	ssc-miR-34a	TGGCAGTGTCTTAGCTGGTTGT	-	-	chrUN				-	+	+	1446	-	1807	-	3253
67	ssc-mir-450	GTCTGTCAAAGAAAGATGCTAAACTGGTTTTGCGATGTGTTCCTAATATGCAGTATAAATATATTGGGAGCATTTTGCATGCATGGTTTTGTATCACTATACAGAT	has-miR-450a	ssc-miR-450	TTTTGCGATGTGTTCCTAATAT	-	-	chrX	108480688	108480793	-	IG region	+	+	1018	-	679	-	1697
68	ssc-mir-503	GCCCCGCACTCAGCCGTGCCCTAGCAGCGGGAACAGTACTGCAGTGGGCGATCGGTACTCTGGGGTATTGTTTCTGCTGCCCGGGCAAGGCTGGGACTCCCGCCGGGGC	mmu-miR-503	ssc-miR-503	TAGCAGCGGGAACAGTACTGCAG	ssc-miR-503*	TGGGGTATTGTTTCTGCTGC	chrX	108498665	108498773	-	IG region	+	+	647	13	609	8	1277
69	ssc-mir-7	TGGATGTTGGTCTAGTTCTGTGTGGAAGACTAGTGATTTTGTTGTTTTTAGATAACTAAATCGACAACAAATCACAGTCTGCCATATGGCACAGGCCATGCCTCTACAG	has-miR-7-1	ssc-miR-7	TGGAAGACTAGTGATTTTGTT	ssc-miR-7*	CAACAAATCACAGTCTGCCATA	chrUN				-	+	+	463	80	595	97	1235
70	ssc-mir-9-1	CGGGGTTGGTTGTTATCTTTGGTTATCTAGCTGTATGAGTGGTGTGGAGTCTTCATAAAGCTAGATAACCGAAAGTAAAAATAACCCCA	mmu-miR-9	ssc-miR-9-1	TCTTTGGTTATCTAGCTGTATGA	ssc-miR-9-1*	ATAAAGCTAGATAACCGAAAGT	chr4	97531326	97531414	+	IG region	+	+	1480	45	1459	53	3037
70	ssc-mir-9-1	CGGGGTTGGTTGTTATCTTTGGTTATCTAGCTGTATGAGTGGTGTGGAGTCTTCATAAAGCTAGATAACCGAAAGTAAAAATAACCCCA	mmu-miR-9	ssc-miR-9-1	TCTTTGGTTATCTAGCTGTATGA	ssc-miR-9-1*	ATAAAGCTAGATAACCGAAAGT	chr4	97746791	97746879	-	IG region	+	+	1480	45	1459	53	3037
71	ssc-mir-9-2	GGAAGCGAGTTGTTATCTTTGGTTATCTAGCTGTATGAGTGTATTGGTCTTCATAAAGCTAGATAACCGAAAGTAAAAACTCCTTCA	mmu-miR-9	ssc-miR-9-2	TCTTTGGTTATCTAGCTGTATGA	ssc-miR-9-2*	ATAAAGCTAGATAACCGAAAGT	chr2	85597097	85597183	-	IG region	+	+	1480	45	1459	53	3037
72	ssc-mir-95	AACACAGTGGGCGCTCAATAAATGTTTGTTGAATTGAGATGCGTTAAATTCAACGGGTATTTATTGAGCACCCACTCTGTG	has-miR-95	-	-	ssc-miR-95	TTCAACGGGTATTTATTGAGCA	chr8	3350578	3350658	-	ENSSSCT00000009539_ intron1 ENSSSCT00000009534 _ intron 5	+	+	-	1295	-	1502	2797
73	ssc-mir-99b	GGCACCCACCCGTAGAACCGACCTTGCGGGGCCTTCGCCGCACACAAGCTCGTGTCTGTGGGTCCGTGTC	mmu-miR-99b	ssc-miR-99b	CACCCGTAGAACCGACCTTGCG	ssc-miR-99b*	CAAGCTCGTGTCTGTGGGTCCG	chr6	39533216	39533285	+	IG region	+	+	64674	159	53630	256	118719
74	ssc-mir-153	AGCGGTGGCCAGTGTCATTTTTGTGATGTTGCAGCTAGTAATATGAGCCCAGTTGCATAGTCACAAAAGTGATCATTGGAAACTGTG	mmu-miR-153	-	-	ssc-miR-153	TTGCATAGTCACAAAAGTGATC	chrUN				-	+	-	-	1	-	-	1
75	ssc-mir-325	AGTGCTTGGTTCCTAGTAGGTGTTCAGTAAGTGTTTGTGACATAATTCGTTTATTGAGCACCTCCTATCAATCAAGCACTGTGCTAGGTTCTGG	rno-miR-325	ssc-miR-325	CCTAGTAGGTGTTCAGTAAGTG	ssc-miR-325*	TTTATTGAGCACCTCCTATCA	chrX	60496392	60496485	+	IG region	+	-	3	1	-	1	5
75	ssc-mir-325	AGTGCTTGGTTCCTAGTAGGTGTTCAGTAAGTGTTTGTGACATAATTCGTTTATTGAGCACCTCCTATCAATCAAGCACTGTGCTAGGTTCTGG	rno-miR-325	ssc-miR-325	CCTAGTAGGTGTTCAGTAAGTG	ssc-miR-325*	TTTATTGAGCACCTCCTATCA	chrX	60552421	60552514	-	IG region	+	-	3	1	-	1	5
SUM															5488876		4763664		10252540
Unique number	Assigned name		homolog	5p ID		3p ID							LW	MS	LW_5p_count	LW_3p_count	MS_5p_count	MS_3p_count	Total reads
76	ssc-mir-1343	GCTTCGGTGCTGGGGAGCGGCCCCCGGGCGGGCCTCTGCTCTGGCCCCTCCTGGGGCCCGCACTCTCGCTCCGGGTCCG	bta-miR-1343	ssc-miR-1343*	TGGGGAGCGGCCCCCGGGCGG	ssc-miR-1343	CTCCTGGGGCCCGCACTCTCGC	chr2	24490869	24490947	-	ENSSSCG00000013298_exon-4 ENSSSCG00000013298_intron-4	+	+	9	170	17	396	592
77	ssc-mir-2320	GCTGTCCCCATGGCACAGGGTCCAGCTGTCGGCTGTAATACCCGATGGGTCGATGATGGTCCCTGTGTTTGGGGCGAGCA	bta-miR-2320	ssc-miR-2320	TGGCACAGGGTCCAGCTGTCGG	ssc-miR-2320*	TCGATGATGGTCCCTGTGTTT	chr6	43886636	43886715	-	ENSSSCG00000003362_intron-2	+	+	372	64	446	58	940
78	ssc-mir-2366	GCCCTGGCCCCAGGGTCCTCTTGTCTGAGCCCCAGAAAGAGGAGAGAGCGCTGGGTCACAGAAGAGGGTCTGGGGGACAGGTT	bta-miR-2366	-	-	ssc-miR-2366	TGGGTCACAGAAGAGGGTCTGG	chr1	134062647	134062729	+	ENSSSCG00000004706_intron-2	+	+	-	113	-	74	187
78	ssc-mir-2366	GCCCTGGCCCCAGGGTCCTCTTGTCTGAGCCCCAGAAAGAGGAGAGAGCGCTGGGTCACAGAAGAGGGTCTGGGGGACAGGTT	bta-miR-2366	-	-	ssc-miR-2366	TGGGTCACAGAAGAGGGTCTGG	chr1	134001040	134001122	-	ENSSSCG00000004705_intron-2	+	+	-	113	-	74	187
79	ssc-mir-2411	AGAGGCAATGTGGAGTGACTGTCAGATGCAGCCATCAGAATAGGTGATTTGGCTGAACTGTCATACTCCCACATCCTCCACCAGGG	bta-miR-2411	ssc-miR-2411	TGGAGTGACTGTCAGATGCAG	ssc-miR-2411*	TGAACTGTCATACTCCCACATCC	chr4	99530693	99530778	-	ENSSSCG00000006553_exon-17 ENSSSCG00000006553_intron-17	+	+	36	12	61	22	131
80	ssc-mir-2483	TGAAAAGTTCCGTCAACCATCCAGCTGTTTGGGGTGATGCAAACAAACATCTGGTTGGTTGAGAGAATTTTTTACT	bta-miR-2483	ssc-miR-2483*	CGTCAACCATCCAGCTGTTTGG	ssc-miR-2483	AAACATCTGGTTGGTTGAGAGA	chrX	100547917	100547992	-	ENSSSCG00000020431_exon-1	+	+	280	500	264	347	1391
81	ssc-un001	CGGGGGGCTCTGGATCTCCAGGAAGGCTGGGTGTTGGAGAACCTTGCTGGAGATCTTGGAAGTGAACCCC	novel_pig specific	-	-	ssc-un001	AACCTTGCTGGAGATCTTGGA	chr10	45978938	45979007	-	ENSSSCG00000011056_intron-2	+	+	-	6	-	7	13
82	ssc-un002	GGGTTTGGATTGTTGTACTTTTTTTTTTGTTCGTTGCATTTTTAGGAACAAAAAAAAAAGCCCAACCCTTCACACCGCT	novel_pig specific	ssc-un002	TGTTGTACTTTTTTTTTTGTTC	ssc-un002*	ACAAAAAAAAAAGCCCAACCCT	chr11	17653863	17653941	+	IG region	+	+	382	14	416	28	840
83	ssc-un004a-1	GGTCCGCTGCCGTGTGTGTGTGTGTGTGTGTGTGTGTGTGTGTGTGTGTGCGCGCGCGCGCGCGCGTGTGCGTGGAGTGACA	novel_pig specific	-	-	ssc-un004a-1	GCGCGCGCGCGCGCGCGTGTGCG	chr11	27100407	27100488	+	IG region	+	+	-	28	-	28	56
84	ssc-un004a-2	AGGGGCAAGTCAGCCCGTGTGTGTGTGTGTGTGTGTGTGTGTGTGTGTGTGTGTGTGTGCGCGCGCGCGCGCGCGCGTGTGCTTATGCCTCC	novel_pig specific	-	-	ssc-un004a-2	GCGCGCGCGCGCGCGCGTGTGC	chr14	77707118	77707209	+	IG region	+	+	-	6	-	7	13
85	ssc-un005	CCATGAAAACCGCGGAATGGCTCAAAGTCCCATGCCTCAGTACCAGACTGATCAACCCCGAAAACATGGGCTTTGAGCAGTCGGGACAGAGAGA	novel_pig specific	-	-	ssc-un005	AACATGGGCTTTGAGCAGTCGG	chr11	1227906	1227999	-	IG region	+	+	-	17	-	16	33
86	ssc-un006	CTCAGGTCACTGCTGACAAGGGAGGTGGCGACAGTGGTACTTATCCAGAGCGTATGTGTGGTTGAGGCTACTCTGTCCCCACCTCCAGGGTCCCCTGA	novel_pig specific	-	-	ssc-un006	CTACTCTGTCCCCACCTCCAG	chr12	16367846	16367943	+	ENSSSCG00000017346_intron-16 ENSSSCG00000017346_exon-17	+	+	-	8	-	6	14
87	ssc-un007	CCACAGGGGGTCTCCAGCCAGACCAGAGGATTCCCAAAGAAGGATGGCCTCTTTCTGCACTGGCACATAGCCCTGTTT	novel_pig specific	ssc-un007	TCTCCAGCCAGACCAGAGGATT	-	-	chr12	31056217	31056294	-	IG region	+	+	10	-	12	-	22
88	ssc-un008	ACTCTCCTGTTTTGCTCTGCTCCTGCCACATGCATGTCATAAGGAGAGTGTGACAGGCCAGGGCAGTTCAAGAGGGG	novel_pig specific	ssc-un008	TTTGCTCTGCTCCTGCCACATGC	ssc-un008*	GTGTGACAGGCCAGGGCAGTTC	chr13	25139231	25139307	+	IG region	+	+	27	-	35	1	63
88	ssc-un008	ACTCTCCTGTTTTGCTCTGCTCCTGCCACATGCATGTCATAAGGAGAGTGTGACAGGCCAGGGCAGTTCAAGAGGGG	novel_pig specific	ssc-un008	TTTGCTCTGCTCCTGCCACATGC	ssc-un008*	GTGTGACAGGCCAGGGCAGTTC	chr13	25342519	25342595	-	IG region	+	+	27	-	35	1	63
89	ssc-un009	CTGTTCTCTTGAGAGATCAGAGGCGCAGAGTGCGTCAATGTCAGTGAAGCCTGTGCCTTTTACCTCTTTAAGAGCGCACGG	novel_pig specific	ssc-un009	GAGAGATCAGAGGCGCAGAGT	ssc-un009*	CCTGTGCCTTTTACCTCTTTAA	chr13	104865079	104865159	+	ENSSSCG00000011889_intron-1	+	+	619	6	744	1	1370
90	ssc-un010	GATTATAAAGAAGCTGGACAGCAGGTCTGTGGCAGAGATATGGACCTACTTCAGACCAGACTGCCCAGCTGAACATTTGGAT	novel_pig specific	ssc-un010*	AAGCTGGACAGCAGGTCTGTGG	ssc-un010	TCAGACCAGACTGCCCAGCTGA	chr13	105140355	105140436	+	IG region	+	+	2	6	3	6	17
91	ssc-un013	ACAGGCAGGGTGGGGCGGTAGGAATAGCTGCCATACCATAGTATTACTCAGCCTTCCTTCCTGTCCCAGGACTCTTCCCAG	novel_pig specific	ssc-un013	TGGGGCGGTAGGAATAGCTGC	-	-	chr13	26610969	26611049	-	ENSSSCG00000011372_intron-8 ENSSSCG00000011372_exon-9	+	+	14	-	12	-	26
92	ssc-un015	ACACCATAGTTATTACCCTCGGTGGTATTTTACAAGTGAACTAAGTTTGTAAAACACCACAGGGGGTAGTAATTAAGGTG	novel_pig specific	-	-	ssc-un015	TAAAACACCACAGGGGGTAGT	chr13	99204849	99204928	-	ENSSSCG00000011827_intron-6	+	+	-	7	-	6	13
92	ssc-un015	ACACCATAGTTATTACCCTCGGTGGTATTTTACAAGTGAACTAAGTTTGTAAAACACCACAGGGGGTAGTAATTAAGGTG	novel_pig specific	-	-	ssc-un015	TAAAACACCACAGGGGGTAGT	chr13	99276547	99276626	-	IG region	+	+	-	7	-	6	13
93	ssc-un016	CCGTGGAAGAAAGATGGTGAGTTCAGGCTGAGCCAAGATTCCAGCACTGCCCTCTGACCTCACCACCTACCAATC	novel_pig specific	ssc-un016	AAGATGGTGAGTTCAGGCTGAG	-	-	chr14	56651223	56651297	+	IG region	+	+	24	-	14	-	38
94	ssc-un026	CAGGGTTGTGGGCAGAAGAGGCTGGTTATACTAATGCCCTCATATTGAGTGGTCTGTAAATGGCTGCACACTTCAGGCGCTACATAGTGG	novel_pig specific	-	-	ssc-un026	AATGGCTGCACACTTCAGGCGC	chr18	49094927	49095016	-	IG region	+	+	-	20	-	14	34
95	ssc-un031	TTGAGCTACATTTGCTTGCGTTCTCTAAGTGTCTGGCTGAAAACGCACTGGACTTGGAGTCAGAAGTTGAGGTTCCT	novel_pig specific	-	-	ssc-un031	ACTGGACTTGGAGTCAGAAGT	chr1	266903594	266903670	-	IG region	+	+	-	134	-	223	357
96	ssc-un032	CTGGGTTCCCAGGCCTTCCTGAGCATGCGCAGTTTCCTCCAGCCCTGGGCAAGCCTGCGGAGGTGTGGGGGCCCCGTG	novel_pig specific	ssc-un032*	AGGCCTTCCTGAGCATGCGCAG	ssc-un032	GGGCAAGCCTGCGGAGGTGTGG	chr2	7537376	7537453	+	IG region	+	+	3	5	-	5	13
97	ssc-un036	AGGTTCCTTTTTCACTCTCCGAGGGGCCTTCAAGGGCAAGTTCTTGTCACCTTTGTTGGCTCCTCTGAAGTGAGAAGGAAACC	novel_pig specific	-	-	ssc-un036	TTTGTTGGCTCCTCTGAAGTGA	chr2	6684279	6684361	-	IG region	+	+	-	134	-	73	207
98	ssc-un037	TTTCAGCCCCTGCGTGGCTTCTCTGTGCAGTCTTTTCTTCTGGGACCTGCACAGGAAGGCCACGGAGGGGCCGGAGAAAGA	novel_pig specific	ssc-un037	TGCGTGGCTTCTCTGTGCAGTC	ssc-un037*	CACAGGAAGGCCACGGAGGGGC	chr2	76418890	76418970	-	IG region	+	+	16	12	13	9	50
99	ssc-un038	TGGACAAAATTAAAATGCTATTCTGTCACTGTAATAGTTCATATGGGCACTGACAGGAGAGCATTTTAATTTTGTCAAG	novel_pig specific	ssc-un038*	TAAAATGCTATTCTGTCACTGT	ssc-un038	ACTGACAGGAGAGCATTTTAA	chr2	86788595	86788673	-	IG region	+	+	4	22	2	5	33
100	ssc-un039	CTAGGCCACGGGGGAACTCCCAGACCAGCTTCCACTCCCTTCAAGAAGCTGGTCTGGGAGTTCCCGGGTGGCCTAGTA	novel_pig specific	ssc-un039*	GGGGAACTCCCAGACCAGCTTC	ssc-un039	AGCTGGTCTGGGAGTTCCCGGG	chr3	9289233	9289310	+	ENSSSCG00000007713_intron-8	+	+	113	91	96	135	435
101	ssc-un041	TTGCTGGTCAGTTAGAAGAATAAAGATGCTATGTGATCAACTTAGCACCTTTATTCTTCTAACTGACCAGCAAA	novel_pig specific	ssc-un041	GTTAGAAGAATAAAGATGCT	-	-	chr3	93439914	93439987	+	IG region	+	+	12	-	10	-	22
102	ssc-un042	CCATCACAGCATCGGGCGCCTGTAGCCACAGCTCCCCGGGACCTGTGGGTGCTGAGCGCCCGAGCTCCAGGAAGAAGAAAGAGTCTGCGTGACCA	novel_pig specific	ssc-un042	ATCGGGCGCCTGTAGCCACAGC	-	-	chr3	6828244	6828338	-	IG region	+	+	65	-	53	-	118
103	ssc-un043	CCGGCCCTGCCTCTGCCCCCTTTGTCACATGGGTCTGACAGACCCATGGGTCTGACGGAGCAGCCGCGGGTTCGGGT	novel_pig specific	ssc-un043*	CTCTGCCCCCTTTGTCACATGG	ssc-un043	ATGGGTCTGACGGAGCAGCCGC	chr3	121500048	121500124	-	IG region	+	+	2	18	1	24	45
104	ssc-un046a-1	AGGAGAGGTTTGGGGTTCAAAAGGACTCAAGAATTATAGTCACATAAACTTCTTAGTCCTTCGGAACCCCAAATCTCTCTTCT	novel_pig specific	ssc-un046a-1	TGGGGTTCAAAAGGACTCAAGA	ssc-un046a-1*	TTAGTCCTTCGGAACCCCAAA	chr4	104560730	104560812	+	IG region	+	+	35	2	47	3	87
105	ssc-un046a-2	AGGAGAGGTTTGGGGTTCAAAAGGACTCAAGAATTATAGTCACATAAACTTCTTAGTCCTTCGGAACCCCAAATCTCTCTTCT	novel_pig specific	ssc-un046a-2	TGGGGTTCAAAAGGACTCAAGA	ssc-un046a-2*	TTAGTCCTTCGGAACCCCAAA	chr4	105429833	105429915	+	IG region	+	+	35	2	47	3	87
105	ssc-un046a-2	AGGAGACGTTTGGGGTTCAAAAGGACTCAAGAATTATAGTCACATAAACTTCTTAGTCCTTCGGAACCCCAAATCTCTCTTCT	novel_pig specific	ssc-un046a-2	TGGGGTTCAAAAGGACTCAAGA	ssc-un046a-2*	TTAGTCCTTCGGAACCCCAAA	chr4	105581417	105581499	+	IG region	+	+	35	2	47	3	87
106	ssc-un046b-1	AAGAGAGATTTGGGGTTCCGAAGGACTAAGAAGTTTATGTGACTATAATTCTTGAGTCCTTTTGAACCCCAAACCTCTCCT	novel_pig specific	ssc-un046b-1	TGGGGTTCCGAAGGACTAAGA	-	-	chr4	104560730	104560810	-	IG region	+	+	19	-	6	-	25
107	ssc-un046b-2	AAGAGAGATTTGGGGTTCCGAAGGACTAAGAAGTTTATGTGACTATAATTCTTGAGTCCTTTTGAACCCCAAACGTCTCCTCAC	novel_pig specific	ssc-un046b-2	TGGGGTTCCGAAGGACTAAGA	-	-	chr4	105429830	105429913	-	IG region	+	+	19	-	6	-	25
107	ssc-un046b-2	AAGAGAGATTTGGGGTTCCGAAGGACTAAGAAGTTTATGTGACTATAATTCTTGAGTCCTTTTGAACCCCAAACGTCTCCTCAC	novel_pig specific	ssc-un046b-2	TGGGGTTCCGAAGGACTAAGA	-	-	chr4	105581414	105581497	-	IG region	+	+	19	-	6	-	25
108	ssc-un048	TGAGATCCCGGATCCACCTGCCACAGGGCCTTGGCTGCCTCTTCCCTTGACTGTCACGGACCCTTTGGCAGATGAGTCCTGTATCTC	novel_pig specific	-	-	ssc-un048	CACGGACCCTTTGGCAGATGAGT	chr5	8398661	8398747	+	IG region	+	+	-	289	-	1424	1713
109	ssc-un051	TGTGGTGCCTCCATTCCTTCGTCTGTGCACTAGAAAAATAACAGTACCTAGGGCACAGGATGGGATGAGGAGTAAACAG	novel_pig specific	ssc-un051*	CCATTCCTTCGTCTGTGCACT	ssc-un051	TAGGGCACAGGATGGGATGAGG	chr5	97203452	97203530	+	ENSSSCG00000000950_intron-1	+	+	7	10	4	16	37
110	ssc-un052	TCGGCCCTCCATGTCCGCGGGTTCCCTATCCCGGGTTGGTTGAGTTCGCGGATGCGGAACCTGCGGATACGGAGGGCTGAT	novel_pig specific	ssc-un052	ATGTCCGCGGGTTCCCTATCC	-	-	chr5	4391281	4391361	-	IG region	+	+	162	-	170	-	332
111	ssc-un053	CTCCGCCAACCGCTTTTACTTCTCCTTCCCGTGTCTTCCCTGGTGACCCCGGAAGTGGAAGTAAGCGCAGGTCGGCGGCA	novel_pig specific	-	-	ssc-un053	CCGGAAGTGGAAGTAAGCGCAG	chr5	20224743	20224822	-	IG region	+	+	-	14	-	8	22
112	ssc-un057	GCCCACGCTCTGCCCGCACTCTTGGACAGAGCTGAGGATGTGTAGGTGCCAGCTCCGAGAAGGCGGGATGAATGGGGGCGA	novel_pig specific	ssc-un057	TGCCCGCACTCTTGGACAGAGC	ssc-un057*	AGCTCCGAGAAGGCGGGATGA	chr6	60521179	60521259	-	ENSSSCG00000003603_intron-8	+	+	9	7	11	4	31
113	ssc-un058	GACGCAGATCTGTCATGCTGGGGAGTGTAGTGAACGTCGTCATGCTTCTCACTGCTCCCCCCGGTGTCCGGCTCTGTGTCG	novel_pig specific	ssc-un058	TGTCATGCTGGGGAGTGTAGT	-	-	chr7	36817955	36818035	+	ENSSSCG00000001562_intron-6	+	+	105	-	116	-	221
114	ssc-un060	CAGGAAGTGGGTGGGTGCTCGATGCTAGATGGGCACAGACAATGGTAATAAATAACATCTAGCATCGAGCACCCGCCTACTAACTGGC	novel_pig specific	ssc-un060*	GTGGGTGCTCGATGCTAGATG	ssc-un060	TCTAGCATCGAGCACCCGCCT	chr7	4013885	4013972	-	ENSSSCG00000001018_intron-9	+	+	98	112	39	53	302
115	ssc-un061	AGACATCGCTTCTGGTCCAGACACTGTGGAGCTGAAGAGACCAACACTTCTCAGTGTTTGAACCAGAAGCTCTGTCTGCA	novel_pig specific	ssc-un061	TCTGGTCCAGACACTGTGGAGC	ssc-un061*	TCTCAGTGTTTGAACCAGAAGC	chr7	8508442	8508521	-	IG region	+	+	70	36	109	40	255
116	ssc-un062	ACCGTCCTCTCCGCCCGAAGCAAAACTCTAATGACAGTGCTCAGTAGAGCTTAGCTTCGGAAGGAGAGGTGAT	novel_pig specific	-	-	ssc-un062	AGTAGAGCTTAGCTTCGGAAG	chr7	28013040	28013112	-	IG region	+	+	-	13	-	9	22
117	ssc-un063	TCGTGCTGGGAGGACTGGGGAGCTTGCAAGGGCCTGCACTCAGAGCCCGCAGCCTCCGCAGACCACGCCAGCTGCCCGGG	novel_pig specific	ssc-un063	AGGACTGGGGAGCTTGCAAGGGC	-	-	chr7	41099075	41099154	-	IG region	+	+	18	-	16	-	34
118	ssc-un064	GGCCTTTCTCTTGCCCGAGAGCTTGGACCGCGCGTTGCAGTGGGGTGACGCGAGGTTCAGCCCGGGCCTCCTCGAAGGCTG	novel_pig specific	ssc-un064	TTGCCCGAGAGCTTGGACCGCGC	-	-	chr7	108120883	108120963	-	IG region	+	+	50	-	68	-	118
119	ssc-un065	TACACAGCTTTCCAGAGGTTTCCAGCTTATAGGATATTCATATGGTAGTTCTGTGAACTAGAAACCTCTGGAAAGTGGTGT	novel_pig specific	-	-	ssc-un065	TCTGTGAACTAGAAACCTCTGG	chr8	97945310	97945390	-	ENSSSCG00000009152_intron-1	+	+	-	317	-	85	402
120	ssc-un066	TTTCACATCTGTGGATTCACTCAACTTGGGTTTGCAAACAATACATGAACCAGGGTTGACTGAATCCTGGGATGTGGAAC	novel_pig specific	ssc-un066	GTGGATTCACTCAACTTGGGTT	-	-	chr8	110335584	110335663	-	IG region	+	+	59	-	113	-	172
121	ssc-un067	CCTAGCAAAGCAAGCTCAGCTCTGAAGTGCAGAGGCTGTTTGCACTTCCTCTGCACTTGAAGCTGAGACTGAAAGGCTCCT	novel_pig specific	-	-	ssc-un067	TCTGCACTTGAAGCTGAGACTG	chr9	27778784	27778864	+	IG region	+	+	-	55	-	13	68
122	ssc-un069	CGTGGGCGTGAACAACCCACATCACATCCTGGGCACCTGCACACGCAGACGGCTCGTGCACAGATGTGGTCTCGGGGTGCTCAC	novel_pig specific	-	-	ssc-un069	TCGTGCACAGATGTGGTCTCG	chr9	6813231	6813314	-	IG region	+	+	-	5	-	12	17
123	ssc-un071	TGTTCTGGAGAGGGAACCTGGAAAAGCTGAAGGTGTAATATGAAAACCTCAGCAATTCTTGGTTCTCATTTTTAGGACATC	novel_pig specific	ssc-un071	AGGGAACCTGGAAAAGCTGAAG	ssc-un071*	TCAGCAATTCTTGGTTCTCATTT	chrX	76730885	76730965	-	IG region	+	+	43	1	54	3	101
124	ssc-un072	TCTCTTGTGTTAAGGTGCATCTAGTGCAGTTAGTGAAGCAGCTTAGAATCTACTGCCCTAAATGCCCCTTCTGGCACAGGCTG	novel_pig specific	ssc-un072	TAAGGTGCATCTAGTGCAGTTAG	-	-	chrX	108212915	108212997	-	IG region	+	+	18	-	20	-	38
125	ssc-un003-1	CCCAACAGGCTGAGACAATTCCATTCAGTGTATTTATGTGGAACACACTGAATGGAATTGTCTCAGCCTGTTGGGAAT	novel_pig specific	ssc-un003-1*	TGAGACAATTCCATTCAGTGT	ssc-un003-1	ACTGAATGGAATTGTCTCAGCC	chr11	24158812	24158889	+	IG region	+	-	3	9	-	-	12
126	ssc-un003-2	CCCAACAGGCTGAGACAATTCCATTCAGTGTGTTCCACATAAATACACTGAATGGAATTGTCTCAGCCTGTTGGGGTT	novel_pig specific	ssc-un003-2*	TGAGACAATTCCATTCAGTGT	ssc-un003-2	ACTGAATGGAATTGTCTCAGCC	chr11	24158809	24158886	-	IG region	+	-	3	9	-	-	12
127	ssc-un004b	CGGTTGAGAGCGTGTGTGTGTGTGTGTGTGTGTGTGTGTGTGTGTGTGCGCGCGCGCGCGCGTGTGCGCGCTCGCTCCCA	novel_pig specific	-	-	ssc-un004b	GCGCGCGCGCGCGCGTGTGCGCG	chrX	123101588	123101667	-	IG region	+	-	-	9	-	-	9
128	ssc-un011	GCGCCGCTGGAACCGCGAGCCGGAGAGAGACTGAGAAGGCTGCGGCTCGGCCGCGGAGCCGGGAGCGCC	novel_pig specific	ssc-un011	AACCGCGAGCCGGAGAGAGA	-	-	chr13	141459197	141459265	+	IG region	+	-	6	-	-	-	6
129	ssc-un012	GTTTTACGTGAGGTTGGACCCTGTGAAACTGCCAATATTTGTCTGTTTTATCTACAGGGTTGGCAGTTTCATGTGGTTCAACTCAAAGAGTTATGGGAC	novel_pig specific	ssc-un012	AGGTTGGACCCTGTGAAACTGC	-	-	chr13	142916328	142916426	+	IG region	+	-	5	-	-	-	5
130	ssc-un014	TGGGTATATAGGTATATATACAGGCATATATATATGCCTATATACTTGTATATATCTGCCTGTATATATGCCTATATACCT	novel_pig specific	-	-	ssc-un014	TATATCTGCCTGTATATATGC	chr13	96290131	96290211	-	ENSSSCG00000011813_intron-1	+	-	-	7	-	-	7
131	ssc-un017	TGAAGATTGTTTTCCATTTCCAACCTCAAGGGAAACTGTCTCTGTAGTTTCCCTTGAGGTTGGAAATGGGAAAAATCTTAA	novel_pig specific	-	-	ssc-un017	TCCCTTGAGGTTGGAAATGGGA	chr14	59245681	59245761	+	ENSSSCG00000010165_intron-27	+	-	-	12	-	-	12
132	ssc-un018	TAGCCCCAGAAGTGGGAATGACTTTGGGTTGGACAGCTTTCTTCAGCTGAAGCCATTCTCCCACAGAGCTGATAGCTGA	novel_pig specific	ssc-un018	AGTGGGAATGACTTTGGGTTGGA	-	-	chr14	116611927	116612005	+	IG region	+	-	6	-	-	-	6
132	ssc-un018	TAGCCCCAGAAGTGGGAATGACTTTGGGTTGGACAGCTTTCTTCAGCTGAAGCCATTCTCCCACAGAGCTGATAGCTGA	novel_pig specific	ssc-un018	AGTGGGAATGACTTTGGGTTGGA	-	-	chr4	60797510	60797588	-	IG region	+	-	6	-	-	-	6
133	ssc-un019	TGGAAGGGACACAATTCAACATAGATCAGAGAGTAAGCATATATAATTATGCTCTCTGAACTATGTTGAATCACGTCCCTTCCAC	novel_pig specific	ssc-un019	ACAATTCAACATAGATCAGAGA	-	-	chr14	39365366	39365450	-	IG region	+	-	8	-	-	-	8
134	ssc-un020	CAGGGGTGGGAGGTGCTGCAGGAGGTGGGCTCTGACTTGATTTGGCACAGGCTCTCTCCCCCAGCGTCTCTCTCTCCCCTA	novel_pig specific	ssc-un020	AGGTGCTGCAGGAGGTGGGCTCTG	ssc-un020*	AGGCTCTCTCCCCCAGCGTCTCT	chr14	62397319	62397399	-	IG region	+	-	8	1	-	-	9
134	ssc-un020	CAGGGGTGGGAGGTGCTGCAGGAGGTGGGCTCTGACTTGATTTGGCACAGGCTCTCTCCCCCAGCGTCTCTCTCTCCCCTA	novel_pig specific	ssc-un020	AGGTGCTGCAGGAGGTGGGCTCTG	ssc-un020*	AGGCTCTCTCCCCCAGCGTCTCT	chr14	62541149	62541229	-	ENSSSCG00000010186_intron-2	+	-	8	1	-	-	9
135	ssc-un021	GGCAATGCCATGACGGGAACTCCAAGAATGGCCTTACTTTTTAAGGCTGAATAGTATTCCATTTATGTGTAGATCATAGTTTGGTTATCTA	novel_pig specific	ssc-un021	TGACGGGAACTCCAAGAATGGC	-	-	chr14	93462062	93462152	-	IG region	+	-	7	-	-	-	7
136	ssc-un022	GAGCAGAGCTACAGAGAATTCAGTTGCACAGTCTTTTCACTCTAGAAGGGGCTGGTGGTTCAAGAGACCCTGGGGCGTTTACCTCC	novel_pig specific	ssc-un022	ACAGAGAATTCAGTTGCACAGTCT	-	-	chr15	29855914	29855999	-	IG region	+	-	6	-	-	-	6
137	ssc-un023	TGTGATAACATCTGCCTGTAGGAATGCTGTAGGCTGCTCGCTCGGTCCCCACAGCATTCCTGAAGGCAGATGTTATCCCAC	novel_pig specific	ssc-un023	TCTGCCTGTAGGAATGCTGTAG	-	-	chr16	52177229	52177309	+	IG region	+	-	10	-	-	-	10
138	ssc-un024	TGGGGGTGGGGTCCACTGCCTCATGGCTGCTGCCCAGTAGAGCCAAGATCCCTAAACTGGGCAACAGCAGGCAGTGAGTCTGATGGAAA	novel_pig specific	-	-	ssc-un024	TGGGCAACAGCAGGCAGTGAGT	chr17	31702168	31702256	-	IG region	+	-	-	5	-	-	5
138	ssc-un024	TGGGGGTGGGGTCCACTGCCTCATGGCTGCTGCCCAGTAGAGCCAAGATCCCTAAACTGGGCAACAGCAGGCAGTGAGTCTGATGGAAA	novel_pig specific	-	-	ssc-un024	TGGGCAACAGCAGGCAGTGAGT	chr17	31742457	31742545	-	IG region	+	-	-	5	-	-	5
139	ssc-un025	GCAGCTAAGATACTGCAGACTGCTGCAAGGTGCAGAGGGTACACTGGTTGCTCTTAGCAGCTCTGCTGCCATGGCTAA	novel_pig specific	ssc-un025	TACTGCAGACTGCTGCAAGGTGC	-	-	chr18	16491008	16491085	-	IG region	+	-	5	-	-	-	5
140	ssc-un027	GGACTCTTTGGACAGGCCTCCTGAGCCTTCCTGAGGACAGCTCAGAGAAGCCTCCTTAGGTCAGCTCAGAGAGCCAGCCAGAGTGAAG	novel_pig specific	-	-	ssc-un027	TTAGGTCAGCTCAGAGAGCCAGC	chr1	132691609	132691696	+	IG region	+	-	-	5	-	-	5
140	ssc-un027	GGACTCTTTGGACAGGCCTCCTGAGCCTTCCTGAGGACAGCTCAGAGAAGCCTCCTTAGGTCAGCTCAGAGAGCCAGCCAGAGTGAAG	novel_pig specific	-	-	ssc-un027	TTAGGTCAGCTCAGAGAGCCAGC	chr1	132889100	132889187	-	IG region	+	-	-	5	-	-	5
141	ssc-un028-1	ATTTGAATAATTTCTGTCCTACCCAATTTCTAGTCCCTACCTATTCTAGAGACTAGAAATTGGGTAGGACAGAAATGATTAGA	novel_pig specific	-	-	ssc-un028-1	CTAGAAATTGGGTAGGACAGA	chr1	261788414	261788496	+	IG region	+	-	-	15	-	-	15
142	ssc-un028-2	TCTAATCATTTCTGTCCTACCCAATTTCTAGTCTCTAGAATAGGTAGGGACTAGAAATTGGGTAGGACAGAAATTATTCAA	novel_pig specific	-	-	ssc-un028-2	CTAGAAATTGGGTAGGACAGA	chr1	261788416	261788496	-	IG region	+	-	-	15	-	-	15
143	ssc-un029	TGTCATCTGAGCGGGGAGGTTCATTATCCTGAATTACATTTTCAAATGGGAGTGCAATTTAGGTTAATGACTGTCTTGCTCCTGAC	novel_pig specific	-	-	ssc-un029	CAATTTAGGTTAATGACTGTCT	chr1	124579966	124580051	-	IG region	+	-	-	13	-	-	13
144	ssc-un030	TTTGCTGCTCCTGCCGTTGGGTCTGGGGTGTGTTTTCTTCCCCTGGAAACACCCCAGACCCAATGGCAAGAAGAGCGAAA	novel_pig specific	ssc-un030	CTGCCGTTGGGTCTGGGGTGTGT	-	-	chr1	172380383	172380462	-	IG region	+	-	6	-	-	-	6
145	ssc-un033	AGGTGGGCCTGGGGCGGGGGTCCTGGGCCGGGGCTGAGCGTGCTCCCTGCCTGGACCCCTGCTCACCGCCCCTACCC	novel_pig specific	-	-	ssc-un033	CTGCCTGGACCCCTGCTCACC	chr2	53142576	53142652	+	ENSSSCG00000013648_intron-10 ENSSSCG00000013648_exon-10	+	-	-	7	-	-	7
146	ssc-un034	GCTGAGCCCTGTGGCTCCTCCACCCGTCATCCTTGGCCTCGGTGTGATGGTCGAGACAGTGGCGAGGCGCTCATG	novel_pig specific	-	-	ssc-un034	TGATGGTCGAGACAGTGGCGA	chr2	67147498	67147572	+	ENSSSCG00000014003_intron-1	+	-	-	9	-	-	9
147	ssc-un035	GCCGCCGTCGGGCGGGCGTGGCCAGGACCAGGGGGCACGGGCGGCCACGGCGCCTCTGACCCGCCTGGCATCTGGCAGGACAGGGA	novel_pig specific	-	-	ssc-un035	TCTGACCCGCCTGGCATCTGGC	chr2	593683	593768	-	ENSSSCG00000012862_intron-15 ENSSSCG00000012862_exon-16	+	-	-	89	-	-	89
148	ssc-un040	TAAAACCAAGTCTCTGAGACACTGACTGTGGGGGTATGTGTGTGTCCATCTGTCTGTGTCTCTGAGCAGGTGGCTGGCC	novel_pig specific	ssc-un040*	TCTCTGAGACACTGACTGT	ssc-un040	ATCTGTCTGTGTCTCTGAGCAG	chr3	25819325	25819403	+	IG region	+	-	2	70	-	-	72
149	ssc-un044	GGCTCCGGGGTTCCTGAGTCGGACTGGGCTGCGGAGCGTCTACACGCACCCCATCCCCCTCCGGAGCGCTGAGGCTG	novel_pig specific	ssc-un044	TTCCTGAGTCGGACTGGGCTGC	-	-	chr4	52969015	52969091	+	IG region	+	-	7	-	-	-	7
150	ssc-un045	CTTCTATCTTGGGCTGCAACATCCTTCGAGTTGAATACTTCTTACTGGTGAGTTTGTAGGGTTGGAGAGAGAAATTGT	novel_pig specific	-	-	ssc-un045	GTGAGTTTGTAGGGTTGGAGA	chr4	103435804	103435881	+	ENSSSCG00000006681_intron-5 ENSSSCG00000006681_exon-5	+	-	-	16	-	-	16
151	ssc-un047	CAGGTCTTGTTTGAACCTGATAGCAGCTGCCGCCAGGTGATGTCCACAGGGTGGCGGCGCTGGTCAGTGTCAAGCCAGACTCA	novel_pig specific	ssc-un047	TTGAACCTGATAGCAGCTGCCG	-	-	chr5	7827576	7827658	+	IG region	+	-	8	-	-	-	8
152	ssc-un049	TGGGTACCTATCTGTATTAAAGGATGGAAATAGCTGCTGTTTACGGTTATTTTCCATTGATGCTCTAGAGTATCCGA	novel_pig specific	ssc-un049	TCTGTATTAAAGGATGGAAATAGC	-	-	chr5	64077277	64077353	+	ENSSSCG00000000755_intron-5	+	-	6	-	-	-	6
153	ssc-un050	TTCTTAACAAAAATGAAAAGGATTGGTTTCTCTTATGTTCCTAATGAGAAGTCAATCCTTTTCGTTTTTGTTAGGAAT	novel_pig specific	ssc-un050	AAATGAAAAGGATTGGTTTCTC	-	-	chr5	71130530	71130607	+	IG region	+	-	6	-	-	-	6
154	ssc-un054	CGCTCCTCGGTCTGGCACATGTTCTAACCTGTCTTGTTGTCATGCTTACAGAAGGTTAGATGTGCTGGTGGAGGGATGG	novel_pig specific	ssc-un054	TCTGGCACATGTTCTAACCTGT	-	-	chr5	62678786	62678864	-	IG region	+	-	9	-	-	-	9
155	ssc-un055	CCAGGAATTTTGAGGTTATGGCAAACTGGGTTTCAGCACCTAGCAAAATAGAGGGCTGATTTTGCAGTGTGCTGAAACCTCGGCATTCTCTGA	novel_pig specific	-	-	ssc-un055	TTTGCAGTGTGCTGAAACCTCGG	chr6	2340401	2340493	+	IG region	+	-	-	10	-	-	10
156	ssc-un056-1	GGAACTGCCGAACTCTGCAGAAGGCAAACTTGGCGCACATGCAAAAGCACAGCAAGCTAAGGACTGCTGACGCAGAGTTCTCAGGT	novel_pig specific	ssc-un056-1*	AACTCTGCAGAAGGCAAACTTGGCG	ssc-un056-1	AGCTAAGGACTGCTGACGCAGA	chr6	39693681	39693766	-	ENSSSCG00000003241_intron-9	+	-	1	5	-	-	6
157	ssc-un056-2	GGAACTGCTGAACTCTGCAGAAGGCAAACTTGGCGCACATGCAAAAGCACAGCAAGCTAAGGACTGCTGACGCAGAGTTCTCAGGT	novel_pig specific	ssc-un056-2*	AACTCTGCAGAAGGCAAACTTGGCG	ssc-un056-2	AGCTAAGGACTGCTGACGCAGA	chr6	39765790	39765875	-	ENSSSCG00000003241_intron-3	+	-	1	5	-	-	6
158	ssc-un059	GTGGACTTTTTTTCCAAGACCTGGTCCATGGAGATCAACAAGTTGTCTGCATGGTCTTGGTCTCGCAGACCTAGTCCTC	novel_pig specific	-	-	ssc-un059	TGCATGGTCTTGGTCTCGCAGA	chr7	59118860	59118938	+	IG region	+	-	-	7	-	-	7
159	ssc-un068	CACTGGAATGGCTGGATGGCTGCCACTTTTCATCCAGATTGTGCTCCCTGTGTCTGTTAAATCTGGCGGGAAGTTGTGGTCCTTCTACAGAT	novel_pig specific	-	-	ssc-un068	TCTGGCGGGAAGTTGTGGTCC	chr9	66219747	66219838	+	ENSSSCG00000015307_intron-1	+	-	-	10	-	-	10
160	ssc-un070	CCTGCCTTCCTGTCGTTGCCCTCTCTGTCTTGGTCTGGATTTTCCCAAACCAGACTCTGAGAGCAGGACTGGAGTACAG	novel_pig specific	-	-	ssc-un070	AACCAGACTCTGAGAGCAGGAC	chrX	7186213	7186291	+	IG region	+	-	-	10	-	-	10
160	ssc-un070	CCTGCCTTCCTGTCGTTGCCCTCTCTGTCTTGGTCTGGATTTTCCCAAACCAGACTCTGAGAGCAGGACTGGAGTACAG	novel_pig specific	-	-	ssc-un070	AACCAGACTCTGAGAGCAGGAC	chrX	7080972	7081050	-	IG region	+	-	-	10	-	-	10
161	ssc-un073	CATCAAAGTGTTGATCTGTCTTTTTATCCTTTTGGAAAACCCTTGTAATACCAGGATGAAGCAGGATGGACTGGACGGGATTGCCAAAAACAAA	novel_pig specific	-	-	ssc-un073	CAGGATGGACTGGACGGGATTGC	chrX	108889476	108889569	-	ENSSSCG00000012686_intron-1	+	-	-	5	-	-	5
162	ssc-un074a	ACAGAGACCTCACTGGTTTCCTGGAGCAGCAGGTTCCGGATGGGAGGCCGAGCTCAGACCCTGCTGCTCCGTGCAACCAGCAAGTTCTCTGTG	novel_pig specific	ssc-un074a	CACTGGTTTCCTGGAGCAGCAG	-	-	chrX	123792774	123792866	-	IG region	+	-	14	-	-	-	14
163	ssc-un074b	CCCGCGAGTGACAGGTTTGCCGGAGAAACGGCGCAGTGCTGACGCAGCCGTCTCAGGCAGCCTTTTCACCGAGCTTG	novel_pig specific	ssc-un074b	ACAGGTTTGCCGGAGAAACGG	-	-	chr2	136473098	136473174	-	ENSSSCG00000014439_intron-61	-	+	-	-	5	-	5
164	ssc-un075	ATACAGAATATTGGCCTACAGAAATGACAGACAGATTTAGCCACATTGTCTGTCAATTCATAGGTCATTTTCCTGTAC	novel_pig specific	ssc-un075	TTGGCCTACAGAAATGACAGAC	-	-	chr10	9750618	9750695	+	ENSSSCG00000010823_exon-13	-	+	-	-	5	-	5
165	ssc-un076	GGTTCCGTTTACTTTCCCGGGATTTGGAGCGCTTCCGCACGCGCTCCTTGTCCCGAGACCGCGACCGCGACCG	novel_pig specific	ssc-un076	ACTTTCCCGGGATTTGGAGCGC	-	-	chr11	74962859	74962931	+	IG region	-	+	-	-	30	-	30
166	ssc-un077	AGTAGCTGGGAACGGGTTGTCTCAGTTGTCAGCGTGAAGGTTATTCTGCTGAAGCCGACCCAACCCCCACCCTGTTCTG	novel_pig specific	ssc-un077	AACGGGTTGTCTCAGTTGTCAG	-	-	chr12	6949608	6949686	+	IG region	-	+	-	-	5	-	5
166	ssc-un077	AGTAGCTGGGAACGGGTTGTCTCAGTTGTCAGCGTGAAGGTTATTCTGCTGAAGCCGACCCAACCCCCACCCTGTTCTG	novel_pig specific	ssc-un077	AACGGGTTGTCTCAGTTGTCAG	-	-	chr12	7044573	7044651	+	IG region	-	+	-	-	5	-	5
167	ssc-un078	TATGACCCTGAGAGGAGCAGCGTGGACCCACCTGTTCCCAGGTGCCAGCCAGGGGGTCTCGGCTGCTCCCCACACGGGCCCTG	novel_pig specific	ssc-un078	AGAGGAGCAGCGTGGACCCACCT	-	-	chr12	12277104	12277186	+	ENSSSCG00000017277_intron-15	-	+	-	-	12	-	12
168	ssc-un079	AAGACCTCCCCAGGTCTGGGTGGGTGTCAAGGTGGTCCACTGTCTCCACAAGGTCTCACCTTGGCCCTCTTTCCTGTCCTAGGGTTTCAGTG	novel_pig specific	ssc-un079	CAGGTCTGGGTGGGTGTCAAGG	ssc-un079*	TTGGCCCTCTTTCCTGTCCTAG	chr12	24672677	24672768	+	ENSSSCG00000017578_intron-12 ENSSSCG00000017578_exon-13 ENSSSCG00000017579_intron-11 ENSSSCG00000017579_intron-12	-	+	-	-	5	4	9
169	ssc-un080	CGGCATTGATTTCAGGGATCCAGGTACTGGGGAAAAACAGTATGTTTTCACCAGGGTCTTCTCCCTGGCAGGTGTCC	novel_pig specific	ssc-un080	TTCAGGGATCCAGGTACTGGGG	-	-	chr12	46141571	46141647	+	IG region	-	+	-	-	7	-	7
170	ssc-un081-1	CGGGGCCTGTTTTACGTCCTTTCACCTAGTTTTTTCTATGAACCTGGGTGGGAGGACGTGAAACAGGCCTTGG	novel_pig specific	ssc-un081-1	TTTACGTCCTTTCACCTAGTT	-	-	chr12	20929434	20929506	-	IG region	-	+	-	-	21	-	21
170	ssc-un081-1	CGGGGCCTGTTTTACGTCCTTTCACCTAGTTTTTTCTATGAACCTGGGTGGGAGGACGTGAAACAGGCCTTGG	novel_pig specific	ssc-un081-1	TTTACGTCCTTTCACCTAGTT	-	-	chr12	21027336	21027408	-	IG region	-	+	-	-	21	-	21
171	ssc-un081-2	CGGGGCCTGTTTTACGTCCTTTCACCTAGTTTTTTTCTATGAAACTGGGTGGGAGGATGTGAAACAGGCCTTGG	novel_pig specific	ssc-un081-2	TTTACGTCCTTTCACCTAGTT	-	-	chr12	20933097	20933170	-	IG region	-	+	-	-	21	-	21
171	ssc-un081-2	CGGGGCCTGTTTTACGTCCTTTCACCTAGTTTTTTTCTATGAAACTGGGTGGGAGGATGTGAAACAGGCCTTGG	novel_pig specific	ssc-un081-2	TTTACGTCCTTTCACCTAGTT	-	-	chr12	21031057	21031130	-	IG region	-	+	-	-	21	-	21
172	ssc-un082	TTTGTAGCCTCTGGCTGTCAAGGCTAAATCCCAAGGTGGCCTCTTTCCTTTGGGTTTGGCACTGATGGTTAGTGTACTTA	novel_pig specific	-	-	ssc-un082	TTTGGGTTTGGCACTGATGGTT	chr13	103758437	103758516	-	ENSSSCG00000011874_intron-11	-	+	-	-	-	5	5
173	ssc-un083-1	TGTGTGTATATATGTATGTGCATGTGTGTATATATATATATATATATATACGTGCACACACACACATATACATCTATATATACT	novel_pig specific	ssc-un083-1	TATGTATGTGCATGTGTGTATAT	-	-	chr14	12556432	12556515	+	IG region	-	+	-	-	5	-	5
174	ssc-un083-2	TGTGTGTATATATGTATGTGCATGTGTGTATATATATATATATATATACGTGCACACACACACATATACATCTATATATACT	novel_pig specific	ssc-un083-2	TATGTATGTGCATGTGTGTATAT	-	-	chr14	12586357	12586438	+	IG region	-	+	-	-	5	-	5
175	ssc-un084	CTGCAGTGCCTTCCAGGGAAGAAAGGAGGAACAGTGCCTGGTCCCCTGCCCTCAGACCAGCTGCCCCTTCTCCTCTCCCTGGCAGTCATATTGG	novel_pig specific	ssc-un084	TTCCAGGGAAGAAAGGAGGAAC	-	-	chr14	48315806	48315899	+	ENSSSCG00000010011_intron-9 ENSSSCG00000010011_exon-10	-	+	-	-	9	-	9
176	ssc-un085	ACTGTGGATAAAGGCCGAGGGCCAGCTCTGCACCCCAGCTTAAGGTGTAACTGGGTTGAATGGCTGGTTCTGACCTCCACCCC	novel_pig specific	-	-	ssc-un085	TGGGTTGAATGGCTGGTTCTGA	chr14	85077980	85078062	+	ENSSSCG00000010329_intron-7	-	+	-	-	-	5	5
177	ssc-un086	TTCTCCAGAGACTGGAAGAAAGGAGCTGAGGCAGCAGCCTGTTTTTGTTTGCCTAGCATCCCTTCTTCCTGCTTTCGGCAAC	novel_pig specific	ssc-un086	ACTGGAAGAAAGGAGCTGAGGC	-	-	chr14	94550588	94550669	+	IG region	-	+	-	-	5	-	5
178	ssc-un087	GGAACAGTCCCTCTGTCCTCAAGTTCAAAATGCTTGTATGTGCCGTGACACACAAATACAAACATTTTAAACTTGAGGACAGAGGGACTGTTC	novel_pig specific	-	-	ssc-un087	AACATTTTAAACTTGAGGACAGA	chr14	114275566	114275658	-	ENSSSCG00000010532_intron-14	-	+	-	-	-	19	19
179	ssc-un088	GGGGGCCCAAAGGCGATCAGCCTCACGGGACAGGATGGGGAATGGATGGCCTTTCCGTCGTACTCTTGTGGGAGGTGGTTTGGTATGTGCTTCG	novel_pig specific	-	-	ssc-un088	ACTCTTGTGGGAGGTGGTTTGGT	chr14	119624098	119624191	-	ENSSSCG00000010602_intron-11	-	+	-	-	-	5	5
180	ssc-un089	ATGTGGTTATCATGGGATAATCACACCCCTGGGGTACAGCCTTGTGCCTGTAATCTCCCAGGAGTGTAATTATTTCATGATAACTGCAC	novel_pig specific	-	-	ssc-un089	CAGGAGTGTAATTATTTCATG	chr15	75349389	75349477	-	ENSSSCG00000015965_intron-6	-	+	-	-	-	5	5
181	ssc-un090	CATGGTGTGGAAGCTCCTGCAGGACCGTTGGGGTTAGTGGTGACAAGCTCTGCGGTTCTACAGGAGGATTTACACCGGAAC	novel_pig specific	ssc-un090	AAGCTCCTGCAGGACCGTTGGG	ssc-un090*	TCTGCGGTTCTACAGGAGGATTT	chr16	16113959	16114039	+	ENSSSCG00000016810_intron-19	-	+	-	-	8	2	10
181	ssc-un090	CATGGTGTGGAAGCTCCTGCAGGACCGTTGGGGTTAGTGGTGACAAGCTCTGCGGTTCTACAGGAGGATTTACACCGGAAC	novel_pig specific	ssc-un090	AAGCTCCTGCAGGACCGTTGGG	ssc-un090*	TCTGCGGTTCTACAGGAGGATTT	chr16	16279294	16279374	-	IG region	-	+	-	-	8	2	10
182	ssc-un091	GCTCCTTCAATGTGGTACAGGGAGTAAAGGCCAGTTGTATTCTTGCACAGGGCTAACTCCCGTGTACTGCACTGGTGGGTCA	novel_pig specific	ssc-un091	TGTGGTACAGGGAGTAAAGGCC	-	-	chr16	42395277	42395358	+	IG region	-	+	-	-	14	-	14
183	ssc-un092	CCTTCTGCTGTGGAGGGGCTGGGCATGCAGATCACCCTCAGCCCTGACTTGGTGCCCCCTCTCTCCATAGGGTCTGA	novel_pig specific	ssc-un092	TGGAGGGGCTGGGCATGCAGAT	-	-	chr16	65770620	65770696	-	ENSSSCG00000017069_intron-4 ENSSSCG00000017069_exon-5	-	+	-	-	10	-	10
184	ssc-un093	AGTCTCTGTGAATGATGCCCCTTAGAGTTGAGCAGTGCATGAGCTGTACAACTGTTCTTGACTGTTGTCAACTCTTGGTGCCCAGATGACAGTGACTT	novel_pig specific	ssc-un093	AATGATGCCCCTTAGAGTTGAG	-	-	chr17	37143948	37144045	+	IG region	-	+	-	-	5	-	5
185	ssc-un094	TCATGCACTGCTCAACTCTAAGGGGCATCATTCACAGAGACTATGAAGTGAATGATGCCCCCTTGAGTTGTGTAGGGCACAG	novel_pig specific	-	-	ssc-un094	AATGATGCCCCCTTGAGTTGTG	chr17	37143908	37143989	-	IG region	-	+	-	-	-	9	9
186	ssc-un095	ATGTCTGCGGCACCTGCCCTCTGCACGTGGGCTGTGAGGATGGGTAGCCCAGGGCAGGGGTCAGGAACCCTGGGCTT	novel_pig specific	ssc-un095	CACCTGCCCTCTGCACGTGGGC	-	-	chr18	15647643	15647719	-	IG region	-	+	-	-	13	-	13
187	ssc-un096	GCTGAGCCATGATGGGAACTCTGGAAGTAGCATTTATTATGCTTACTTTACATGTACCATCTAATTGAACTTTCACTGGGCTCTGAGGCA	novel_pig specific	ssc-un096	GATGGGAACTCTGGAAGTAGCAT	-	-	chr18	19169215	19169304	-	IG region	-	+	-	-	5	-	5
188	ssc-un097	TCCAGTGCGGACAAGGAGAGCGAAGTTGGTGCTGTTTCCCCGTCATCCTCCTCCTTGGCCCTTCTTCTCTGACTTCCATTCCTTTCTTCTCACAGATCC	novel_pig specific	-	-	ssc-un097	TCTGACTTCCATTCCTTTCTTC	chr2	77674714	77674812	+	IG region	-	+	-	-	-	7	7
189	ssc-un098	CGGGGCGGCAGTGCAGGGCTGAGATTGATTGAGCGCTGGGGCCGCGGTGCAAAGATATCCGGGCCGCAGCTGGCTGCTCGT	novel_pig specific	-	-	ssc-un098	AAAGATATCCGGGCCGCAGCT	chr2	94161124	94161204	+	IG region	-	+	-	-	-	5	5
190	ssc-un099	GGGCGCGGGGCGCGGGGCTGGGGGGGAGCCGCGGGCCCGCTCACCGCCCCCTCCCTGTCCCGCAGGCCAACGTCT	novel_pig specific	ssc-un099	CGCGGGGCTGGGGGGGAGCCGC	ssc-un099*	GCCCCCTCCCTGTCCCGCAG	chr2	151066	151140	-	ENSSSCG00000012841_intron-2 ENSSSCG00000012841_exon-3 ENSSSCG00000012840_intron-89 ENSSSCG00000012840_exon-90	-	+	-	-	7	2	9
191	ssc-un100	GGAAAAAAAGACGGATGACCTTGCTGTTTACATTTAGAAAGGATAAGCAGCAAGGTTGTCTGTCTTTTTTT	novel_pig specific	ssc-un100	ACGGATGACCTTGCTGTTTACA	ssc-un100*	TAAGCAGCAAGGTTGTCT	chr2	131648329	131648399	-	IG region	-	+	-	-	19	2	21
192	ssc-un101	AAGATAGAACAAGGAGGGTTTGAATGAACAGCTTTTGACAGTTTCGTGTTGTCTGCATTATCACTCTCCTTTTCCCTCAA	novel_pig specific	ssc-un101	AAGGAGGGTTTGAATGAACA	-	-	chr3	109864213	109864292	+	ENSSSCG00000008605_intron-1	-	+	-	-	5	-	5
193	ssc-un102	TGCTGGGAGCCACTCAAGGTAGGTGGGATGCAGGGGAGCCCAGCTGCTGGCCTCCGGCCCCTGCGGCCTCCCTGACGCCCTCCTGGCGCAGGTCCTGC	novel_pig specific	-	-	ssc-un102	CCTCCCTGACGCCCTCCTGGCG	chr3	36456541	36456638	-	ENSSSCG00000008041_exon-36 ENSSSCG00000008041_intron-36 ENSSSCG00000008041_exon-37 ENSSSCG00000007990_exon-184 ENSSSCG00000007990_intron-184 ENSSSCG00000007990_exon-185	-	+	-	-	-	7	7
194	ssc-un103	TCATAGATATGTGAGCAGGTATATCTATGATTTCATACACAAAATGATTATAGTATATGCCTGTTCCATGTAGTTTT	novel_pig specific	ssc-un103	GTGAGCAGGTATATCTATGA	-	-	chr4	18028767	18028843	+	IG region	-	+	-	-	5	-	5
195	ssc-un104	TGAGCTCAGAGGGCGTTCATGTGGAGTCTGGAGAGGAAAACCAGCGGCCCAGGACCAGGTGAGCGCCAGCCGAGCATCAG	novel_pig specific	ssc-un104	GGGCGTTCATGTGGAGTCTGGA	-	-	chr4	78717491	78717570	-	ENSSSCG00000006250_intron-14	-	+	-	-	5	-	5
196	ssc-un105	TCCACAACTGTCCCTGTCCTCCAGGAGCTGACCGCTTAGTCGGGTAGATGGGTAAATAGGTACAAGTTCAATGGGTGGTAGATGCAGTGGTTTT	novel_pig specific	ssc-un105	TCCCTGTCCTCCAGGAGCTGA	-	-	chr5	16199210	16199303	+	IG region	-	+	-	-	6	-	6
197	ssc-un106	ACCTGAATTTCTGGCTACTCATTCTGCCTCTCCTTTACCCTAGTTTTGGTGGAGGCAGCCTGCGTGGCCTGTCAATA	novel_pig specific	ssc-un106	CTGGCTACTCATTCTGCCTCT	-	-	chr5	17186850	17186926	+	IG region	-	+	-	-	6	-	6
198	ssc-un107	TTCCTGCAGCAATGCTGCCTAATGAAGAACTCTTAACTCTGTCCTTTTTCTGAGTAGTTCTTCATTATACGGCATTGGTACGTGA	novel_pig specific	-	-	ssc-un107	GTAGTTCTTCATTATACGGCAT	chr5	67816283	67816367	+	ENSSSCG00000000784_intron-18	-	+	-	-	-	5	5
199	ssc-un108	CAGTGGTTGAAGAGCTGAAGGTCTGGGACCTGGGGATTGTTTTTCTTGGCTCCCCGGCCCCAGTGAGTAGCCAAGGG	novel_pig specific	ssc-un108	AGAGCTGAAGGTCTGGGACCTGG	-	-	chr6	141466	141542	-	ENSSSCG00000002638_intron-1	-	+	-	-	5	-	5
200	ssc-un109	GCGGACGCCCACGGCGCGCCGGGCGGTCGCGGGGCAGGTTGCGCGTCCCGCTGCGGCCTGTCGGTGCGAGAGGGCGAGAGG	novel_pig specific	ssc-un109	ACGGCGCGCCGGGCGGTCGCGGG	-	-	chr6	247803	247883	-	IG region	-	+	-	-	10	-	10
201	ssc-un110	GCCTGTGGGGTTGTCCGTGCCCCACCCACTCACCCGTGTGTGTGTGTGTGTGTGGGCGCCGGACGCCCCGTCGTGTG	novel_pig specific	ssc-un110	TTGTCCGTGCCCCACCCACTCA	ssc-un110*	TGTGTGTGGGCGCCGGACGCC	chr6	255394	255470	-	IG region	-	+	-	-	18	11	29
202	ssc-un111	ATGGCATCCGAGGGACCGGGGTCAGGCGGCTTGGCCGTTCCTTTCCCCGGCCTGCTCCCCCCAC	novel_pig specific	ssc-un111	AGGGACCGGGGTCAGGCGGC	-	-	chr6	257287	257350	-	IG region	-	+	-	-	51	-	51
203	ssc-un112	CAGCCCTCACTCTGGAGGCGCAAAGGTGAGGACCAGACCTCTGATGCCCGCACCTGCTCCCCTCCACAGGGCGT	novel_pig specific	ssc-un112	TCTGGAGGCGCAAAGGTGAGGAC	-	-	chr6	35159410	35159483	-	ENSSSCG00000003068_intron-6 ENSSSCG00000003068_exon-7	-	+	-	-	8	-	8
204	ssc-un113	CAAGGTCAAGTTGAACCCAGTGAAACCAGGTCTGAAGAGCCTGTACCCAGACTGGGATCTCTGGGTTTGGGCTGAACTAATTA	novel_pig specific	ssc-un113	TTGAACCCAGTGAAACCAGGTCT	ssc-un113*	ACTGGGATCTCTGGGTTTGGGCT	chr6	56286211	56286293	-	IG region	-	+	-	-	23	7	30
205	ssc-un114	ACCCTCCTTCCCTTCCTTCTGCTCATCAATCTTTCACCTGTTCACAAAAAATTATGAAATGCCTCACAAGTACTGTGTGCTAGGCTAGGGACACTGGGTTT	novel_pig specific	-	-	ssc-un114	AAGTACTGTGTGCTAGGCTAGGGA	chr6	111940918	111941018	-	IG region	-	+	-	-	-	6	6
206	ssc-un115-1	ATTTTAGGCCCTCAGTCTTGATTCTCTGTTTTGGGCAATACTTCAGAAGTCAAACCAACAAAACAGAGAATCAAGACTGAGGGCCTAAAA	novel_pig specific	-	-	ssc-un115-1	CAAAACAGAGAATCAAGACTGA	chr7	68980693	68980782	+	IG region	-	+	-	-	-	5	5
206	ssc-un115-1	ATTTTAGGCCCTCAGTCTTGATTCTCTGTTTTGGGCAATACTTCAGAAGTCAAACCAACAAAACAGAGAATCAAGACTGAGGGCCTAAAA	novel_pig specific	-	-	ssc-un115-1	CAAAACAGAGAATCAAGACTGA	chr7	69119798	69119887	-	IG region	-	+	-	-	-	5	5
207	ssc-un115-2	AGGCCCTCAGTCTTGATTCTCTGTTTTGTTGGTTTGACTTCTGAAGTATTGCCCAAAACAGAGAATCAAGACTGAGGGCCTAAAA	novel_pig specific	ssc-un115-2*	TCTTGATTCTCTGTTTTGTTGGT	ssc-un115-2	CAAAACAGAGAATCAAGACTGA	chr7	69119802	69119886	+	IG region	-	+	-	-	1	8	9
207	ssc-un115-2	AGGCCCTCAGTCTTGATTCTCTGTTTTGTTGGTTTGACTTCTGAAGTATTGCCCAAAACAGAGAATCAAGACTGAGGGCCTAAAA	novel_pig specific	ssc-un115-2*	TCTTGATTCTCTGTTTTGTTGGT	ssc-un115-2	CAAAACAGAGAATCAAGACTGA	chr7	68980694	68980778	-	IG region	-	+	-	-	1	8	9
208	ssc-un116	TGGAGCCTGGGCCCGGGGGGCGGCGGCCGGGGGCGCCGGAGGGTCCACTGAGCTTCCTCCCCACCCTCCCCGCCTCCTCTCGCCGCCTTTGCCTTCC	novel_pig specific	-	-	ssc-un116	CCCCGCCTCCTCTCGCCGCC	chr7	70881436	70881532	+	ENSSSCG00000001959_intron-1	-	+	-	-	-	7	7
209	ssc-un117	TAGTTCCCTGTGCTGTGCAGTAGGACCCACTGAATAGATAAGATAAGCGGTGGGTCCTACTGCACAGCATAGGGAACTAT	novel_pig specific	ssc-un117	TGCTGTGCAGTAGGACCCACTGA	-	-	chr7	120451454	120451533	-	ENSSSCG00000002437_intron-5	-	+	-	-	12	-	12
210	ssc-un118	GGGCAGGTCGAGAAGGTTGTAGCACGTGTGGGCCACAGGCAAGTAGTCCTCCCCGCTGGCTGTGGACTGGATGACAATCTGCAGGCTGGCCA	novel_pig specific	-	-	ssc-un118	TGGACTGGATGACAATCTGC	chr8	112041327	112041418	+	IG region	-	+	-	-	-	7	7
211	ssc-un119	CATCGCACGCTTGAGGCCATGAGATCCTTTTGATGCTGAATAAATTCTAAATGAACTCTGGTTTCAGGGCCTCCCTGGTATTGATGG	novel_pig specific	ssc-un119	TTGAGGCCATGAGATCCTTTTG	-	-	chr9	69438447	69438533	+	ENSSSCG00000015326_intron-24 ENSSSCG00000015326_exon-25	-	+	-	-	7	-	7
212	ssc-un120	GAGGCGGCCCACGGGCGCGGAAACCTGAGCCGCAGCAGATAAAGCTCTGCTCTGGTCTCTGTGCCCTTTGCCCGCAGC	novel_pig specific	ssc-un120	ACGGGCGCGGAAACCTGAGCC	-	-	chr9	7392695	7392772	-	IG region	-	+	-	-	5	-	5
213	ssc-un121	AGTCTGGCACGAAGACTCGGATCCCGAGAGGCCCTCATGCTGTGAGCACGTCCGCTGAGCATGTGCGTCGAGGGTTGGAAGAGATGCGGTTTAGCGCAGCG	novel_pig specific	-	-	ssc-un121	TCGAGGGTTGGAAGAGATGCGGTT	chrX	12763090	12763190	+	IG region	-	+	-	-	-	5	5
214	ssc-un122	AAGAGCGTTCCAACCTGATGTGGCATTAAATGGACAGATTGTGTGTGTATGTGTGTGTCTGGATAGAGCATATTAGGAGAATGAGACA	novel_pig specific	-	-	ssc-un122	GTCTGGATAGAGCATATTAGGA	chrX	96739510	96739597	+	IG region	-	+	-	-	-	5	5
215	ssc-un123	TAAAGGAATCCTGGACTTGAAGTCAGAAGGCCTAGAAAATATGCTAAGATAGGCAACTTCCTTTGCCAGTTGATATGAATCCATCACTTTAT	novel_pig specific	ssc-un123	CTGGACTTGAAGTCAGAAGGC	-	-	chrX	100582599	100582690	-	IG region	-	+	-	-	5	-	5
SUM															5701		6963		12664
Note:
(1) The newly identified miRNA* is highlighted in red.
(2) The green areas represent the miRNAs they correspnd to located within the introns of protein-coding genes;
The blue areas represent they located in the exons of protein-coding genes;
The yellow areas represent they located in the introns and exons of single protein-coding gene;
The brown areas represent they located in the introns and exons of two protein-coding genes;
