# Supplementary material for: Solexa Sequencing Identification of Conserved and Novel microRNAs in Backfat of Large White and Chinese Meishan Pigs
Source: PLoS One. 2012 Feb 15;7(2):e31426. doi: 10.1371/journal.pone.0031426 (PMC3280305; doi:10.1371/journal.pone.0031426)
Supplement: Table S4 — The sequences and secondary structures of predicted novel miRNAs in Large White and Meishan small libraries. (XLS) [file pone.0031426.s005.xls]

## Sheet: Sheet1
Table S4 The sequences and secondary structures of predicted novel miRNAs in Large White and Meishan small libraries
A. Novel miRNAs of Large White predicted with mireap based on the solexa sequencing reads
mireap
ssc-mir-1343 2:24490869:24490947:- 79(nt) -48.70(kcal/mol)
GCTTCGGTGCTGGGGAGCGGCCCCCGGGCGGGCCTCTGCTCTGGCCCCTCCTGGGGCCCGCACTCTCGCTCCGGGTCCG ssc-mir-1343 179
..(((((.((.((((.((((.(((((((.(((((........)))))..))))))).)))).)))).)).)))))....
**********TGGGGAGCGGCCCCCGGGCGG************************************************ ssc-mir-1343-5p 9
***********************************************CTCCTGGGGCCCGCACTCTCGC********** ssc-mir-1343-3p 170
----------TGGGGAGCGGCCCCCGGGCGG------------------------------------------------ t0043102 5
----------TGGGGAGCGGCCCCCGGGCGGG----------------------------------------------- t0049903 4
----------------------------------------------CCTCCTGGGGCCCGCACTCTCG----------- t0060175 3
----------------------------------------------CCTCCTGGGGCCCGCACTCTCGC---------- t0292969 1
----------------------------------------------CCTCCTGGGGCCCGCACTCTCGCT--------- t0275675 1
-----------------------------------------------CTCCTGGGGCCCGCACTCTC------------ t0211654 1
-----------------------------------------------CTCCTGGGGCCCGCACTCTCG----------- t0012727 31
-----------------------------------------------CTCCTGGGGCCCGCACTCTCGC---------- t0004379 130
-----------------------------------------------CTCCTGGGGCCCGCACTCTCGCT--------- t0071056 3
//
mireap
ssc-mir-2320 6:43886636:43886715:- 80(nt) -41.72(kcal/mol)
GCTGTCCCCATGGCACAGGGTCCAGCTGTCGGCTGTAATACCCGATGGGTCGATGATGGTCCCTGTGTTTGGGGCGAGCA ssc-mir-2320 436
(((..(((((.(((((((((.(((..((((((((.............)))))))).))).))))))))))))))..))).
**********TGGCACAGGGTCCAGCTGTCGG************************************************ ssc-mir-2320-5p 372
*************************************************TCGATGATGGTCCCTGTGTTT********** ssc-mir-2320-3p 64
----------TGGCACAGGGTCCAGCTGTC-------------------------------------------------- t0132484 1
----------TGGCACAGGGTCCAGCTGTCG------------------------------------------------- t0012422 32
----------TGGCACAGGGTCCAGCTGTCGG------------------------------------------------ t0003238 191
----------TGGCACAGGGTCCAGCTGTCGGC----------------------------------------------- t0005418 99
----------TGGCACAGGGTCCAGCTGTCGGCT---------------------------------------------- t0010707 39
----------TGGCACAGGGTCCAGCTGTCGGCTGT-------------------------------------------- t0029015 9
-----------GGCACAGGGTCCAGCTGTCGGC----------------------------------------------- t0235985 1
-------------------------------------------------TCGATGATGGTCCCTGTGTT----------- t0050982 4
-------------------------------------------------TCGATGATGGTCCCTGTGTTT---------- t0016997 20
-------------------------------------------------TCGATGATGGTCCCTGTGTTTG--------- t0028668 9
--------------------------------------------------CGATGATGGTCCCTGTGTTT---------- t0021325 14
--------------------------------------------------CGATGATGGTCCCTGTGTTTG--------- t0020140 16
---------------------------------------------------GATGATGGTCCCTGTGTTTGG-------- t0135146 1
//
mireap
ssc-mir-2366 1:134062647:134062729:+ 83(nt) -40.10(kcal/mol)
GCCCTGGCCCCAGGGTCCTCTTGTCTGAGCCCCAGAAAGAGGAGAGAGCGCTGGGTCACAGAAGAGGGTCTGGGGGACAGGTT ssc-mir-2366 113
..((((.((((.((..(((((..((((.(.(((((...(.........).))))).).)))))))))..)).)))).))))..
***************************************************TGGGTCACAGAAGAGGGTCTGG********** ssc-mir-2366-3p 113
---------------------------------------------------TGGGTCACAGAAGAGGGTCT------------ t0048517 4
---------------------------------------------------TGGGTCACAGAAGAGGGTCTG----------- t0055917 3
---------------------------------------------------TGGGTCACAGAAGAGGGTCTGG---------- t0005279 103
----------------------------------------------------GGGTCACAGAAGAGGGTCTGG---------- t0068179 3
//
mireap
ssc-mir-2366 1:134001040:134001122:- 83(nt) -40.10(kcal/mol)
GCCCTGGCCCCAGGGTCCTCTTGTCTGAGCCCCAGAAAGAGGAGAGAGCGCTGGGTCACAGAAGAGGGTCTGGGGGACAGGTT ssc-mir-2366 113
..((((.((((.((..(((((..((((.(.(((((...(.........).))))).).)))))))))..)).)))).))))..
***************************************************TGGGTCACAGAAGAGGGTCTGG********** ssc-mir-2366-3p 113
---------------------------------------------------TGGGTCACAGAAGAGGGTCT------------ t0048517 4
---------------------------------------------------TGGGTCACAGAAGAGGGTCTG----------- t0055917 3
---------------------------------------------------TGGGTCACAGAAGAGGGTCTGG---------- t0005279 103
----------------------------------------------------GGGTCACAGAAGAGGGTCTGG---------- t0068179 3
//
mireap
ssc-mir-2411 4:99530693:99530778:- 86(nt) -30.20(kcal/mol)
AGAGGCAATGTGGAGTGACTGTCAGATGCAGCCATCAGAATAGGTGATTTGGCTGAACTGTCATACTCCCACATCCTCCACCAGGG ssc-mir-2411 50
.((((..((((((((((..((.(((...(((((((((.......)))..))))))..))).)))))).))))))))))........
**********TGGAGTGACTGTCAGATGCAG******************************************************* ssc-mir-2411-5p 36
*****************************************************TGAACTGTCATACTCCCACATCC********** ssc-mir-2411-3p 12
--------TGTGGAGTGACTGTCAGATGC--------------------------------------------------------- t0052632 4
----------TGGAGTGACTGTCAGATGCA-------------------------------------------------------- t0047129 4
----------TGGAGTGACTGTCAGATGCAG------------------------------------------------------- t0013674 28
---------------------------------ATCAGAATAGGTGATTTGG---------------------------------- t0107536 2
-----------------------------------------------------TGAACTGTCATACTCCCACA------------- t0192398 1
-----------------------------------------------------TGAACTGTCATACTCCCACATC----------- t0040753 5
-----------------------------------------------------TGAACTGTCATACTCCCACATCC---------- t0038321 6
//
mireap
ssc-mir-2483 X:100547917:100547992:- 76(nt) -32.20(kcal/mol)
TGAAAAGTTCCGTCAACCATCCAGCTGTTTGGGGTGATGCAAACAAACATCTGGTTGGTTGAGAGAATTTTTTACT ssc-mir-2483 780
((((((((((..(((((((.((((.((((((..(.....)...)))))).)))).)))))))..))))))))))..
**********CGTCAACCATCCAGCTGTTTGG******************************************** ssc-mir-2483-5p 280
********************************************AAACATCTGGTTGGTTGAGAGA********** ssc-mir-2483-3p 500
--------TCCGTCAACCATCCAGCTGT------------------------------------------------ t0269345 1
--------TCCGTCAACCATCCAGCTGTT----------------------------------------------- t0254642 1
--------TCCGTCAACCATCCAGCTGTTT---------------------------------------------- t0030616 8
--------TCCGTCAACCATCCAGCTGTTTG--------------------------------------------- t0016131 22
----------CGTCAACCATCCAGCTGTTT---------------------------------------------- t0373445 1
----------CGTCAACCATCCAGCTGTTTG--------------------------------------------- t0006335 81
----------CGTCAACCATCCAGCTGTTTGG-------------------------------------------- t0004003 147
-----------GTCAACCATCCAGCTGTTTG--------------------------------------------- t0043310 5
-----------GTCAACCATCCAGCTGTTTGG-------------------------------------------- t0023730 12
--------------AACCATCCAGCTGTTTGG-------------------------------------------- t0101895 2
--------------------------------------------AAACATCTGGTTGGTTGAG------------- t0120176 2
--------------------------------------------AAACATCTGGTTGGTTGAGA------------ t0020800 15
--------------------------------------------AAACATCTGGTTGGTTGAGAG----------- t0011749 34
--------------------------------------------AAACATCTGGTTGGTTGAGAGA---------- t0002514 257
--------------------------------------------AAACATCTGGTTGGTTGAGAGAA--------- t0160322 1
---------------------------------------------AACATCTGGTTGGTTGAG------------- t0316778 1
---------------------------------------------AACATCTGGTTGGTTGAGA------------ t0063543 3
---------------------------------------------AACATCTGGTTGGTTGAGAG----------- t0013571 28
---------------------------------------------AACATCTGGTTGGTTGAGAGA---------- t0003901 151
---------------------------------------------AACATCTGGTTGGTTGAGAGAA--------- t0052710 4
---------------------------------------------AACATCTGGTTGGTTGAGAGAAT-------- t0063335 3
------------------------------------------------ATCTGGTTGGTTGAGAGA---------- t0198807 1
//
mireap
ssc-un001 10:45978938:45979007:- 70(nt) -31.36(kcal/mol)
CGGGGGGCTCTGGATCTCCAGGAAGGCTGGGTGTTGGAGAACCTTGCTGGAGATCTTGGAAGTGAACCCC ssc-un001 6
.((((..(.((((((((((((.((((...............)))).))))))))))....)).)..))))
***************************************AACCTTGCTGGAGATCTTGGA********** ssc-un001-3p 6
---------------------------------------AACCTTGCTGGAGATCTTGG----------- t0162255 1
---------------------------------------AACCTTGCTGGAGATCTTGGA---------- t0039896 5
//
mireap
ssc-un002 11:17653863:17653941:+ 79(nt) -27.00(kcal/mol)
GGGTTTGGATTGTTGTACTTTTTTTTTTGTTCGTTGCATTTTTAGGAACAAAAAAAAAAGCCCAACCCTTCACACCGCT ssc-un002 396
.(((.((((..((((..(((((((((((((((.(.........).)))))))))))))))..))))..)))).)))...
**********TGTTGTACTTTTTTTTTTGTTC*********************************************** ssc-un002-5p 382
***********************************************ACAAAAAAAAAAGCCCAACCCT********** ssc-un002-3p 14
----------TGTTGTACTTTTTTTTTTGT------------------------------------------------- t0025638 11
----------TGTTGTACTTTTTTTTTTGTT------------------------------------------------ t0010939 38
----------TGTTGTACTTTTTTTTTTGTTC----------------------------------------------- t0002035 333
-----------------------------------------------ACAAAAAAAAAAGCCCAACC------------ t0222948 1
-----------------------------------------------ACAAAAAAAAAAGCCCAACCC----------- t0083660 2
-----------------------------------------------ACAAAAAAAAAAGCCCAACCCT---------- t0027141 10
-------------------------------------------------AAAAAAAAAAGCCCAACCCT---------- t0141903 1
//
mireap
ssc-un003-1 11:24158812:24158889:+ 78(nt) -60.50(kcal/mol)
CCCAACAGGCTGAGACAATTCCATTCAGTGTATTTATGTGGAACACACTGAATGGAATTGTCTCAGCCTGTTGGGAAT ssc-un003 12
(((((((((((((((((((((((((((((((.(((.....))).)))))))))))))))))))))))))))))))...
**********TGAGACAATTCCATTCAGTGT*********************************************** ssc-un003-5p 3
**********************************************ACTGAATGGAATTGTCTCAGCC********** ssc-un003-3p 9
--------GCTGAGACAATTCCATTCAGTG------------------------------------------------ t0359403 1
---------CTGAGACAATTCCATTCAGTG------------------------------------------------ t0201846 1
----------TGAGACAATTCCATTCAGTGT----------------------------------------------- t0203181 1
----------------------------------------------ACTGAATGGAATTGTCTCAGC----------- t0050547 4
----------------------------------------------ACTGAATGGAATTGTCTCAGCC---------- t0046574 4
-----------------------------------------------CTGAATGGAATTGTCTCAGCCT--------- t0185161 1
//
mireap
ssc-un003-2 11:24158809:24158886:- 78(nt) -62.80(kcal/mol)
CCCAACAGGCTGAGACAATTCCATTCAGTGTGTTCCACATAAATACACTGAATGGAATTGTCTCAGCCTGTTGGGGTT ssc-un003 12
((((((((((((((((((((((((((((((((((.......))))))))))))))))))))))))))))))))))...
**********TGAGACAATTCCATTCAGTGT*********************************************** ssc-un003-5p 3
**********************************************ACTGAATGGAATTGTCTCAGCC********** ssc-un003-3p 9
--------GCTGAGACAATTCCATTCAGTG------------------------------------------------ t0359403 1
---------CTGAGACAATTCCATTCAGTG------------------------------------------------ t0201846 1
----------TGAGACAATTCCATTCAGTGT----------------------------------------------- t0203181 1
----------------------------------------------ACTGAATGGAATTGTCTCAGC----------- t0050547 4
----------------------------------------------ACTGAATGGAATTGTCTCAGCC---------- t0046574 4
-----------------------------------------------CTGAATGGAATTGTCTCAGCCT--------- t0185161 1
//
mireap
ssc-un004a-1 11:27100407:27100488:+ 82(nt) -44.80(kcal/mol)
GGTCCGCTGCCGTGTGTGTGTGTGTGTGTGTGTGTGTGTGTGTGTGTGTGCGCGCGCGCGCGCGCGTGTGCGTGGAGTGACA ssc-un004a-1 28
.(((.(((.(((((..((((((((((((((((..((..(....)..))..))))))))))))))))..)))).).)))))).
*************************************************GCGCGCGCGCGCGCGCGTGTGCG********** ssc-un004a-1-3p 28
-------------------------------------------------GCGCGCGCGCGCGCGCGTGTG------------ t0098414 2
-------------------------------------------------GCGCGCGCGCGCGCGCGTGTGC----------- t0044226 4
-------------------------------------------------GCGCGCGCGCGCGCGCGTGTGCG---------- t0016674 21
---------------------------------------------------GCGCGCGCGCGCGCGTGTGCG---------- t0349076 1
//
mireap
ssc-un004a-2 14:77707118:77707209:+ 92(nt) -49.30(kcal/mol)
AGGGGCAAGTCAGCCCGTGTGTGTGTGTGTGTGTGTGTGTGTGTGTGTGTGTGTGTGTGCGCGCGCGCGCGCGCGCGTGTGCTTATGCCTCC ssc-un004a-2 6
.((((((....((((((((((((((((((((((..((..((..(....)..))..))..)))))))))))))))))).).)))..)))))).
************************************************************GCGCGCGCGCGCGCGCGTGTGC********** ssc-un004a-2-3p 6
------------------------------------------------------------GCGCGCGCGCGCGCGCGTGTG----------- t0098414 2
------------------------------------------------------------GCGCGCGCGCGCGCGCGTGTGC---------- t0044226 4
//
mireap
ssc-un004b X:123101588:123101667:- 80(nt) -48.20(kcal/mol)
CGGTTGAGAGCGTGTGTGTGTGTGTGTGTGTGTGTGTGTGTGTGTGTGCGCGCGCGCGCGCGTGTGCGCGCTCGCTCCCA ssc-un004b 9
.((..(.(((((((((..((((((((((((((((..(......)..))))))))))))))))..))))))))).)..)).
***********************************************GCGCGCGCGCGCGCGTGTGCGCG********** ssc-un004b-3p 9
-----------------------------------------------GCGCGCGCGCGCGCGTGTGCG------------ t0349076 1
-----------------------------------------------GCGCGCGCGCGCGCGTGTGCGCG---------- t0034839 6
-------------------------------------------------GCGCGCGCGCGCGTGTGCGCG---------- t0086346 2
//
mireap
ssc-un005 11:1227906:1227999:- 94(nt) -30.70(kcal/mol)
CCATGAAAACCGCGGAATGGCTCAAAGTCCCATGCCTCAGTACCAGACTGATCAACCCCGAAAACATGGGCTTTGAGCAGTCGGGACAGAGAGA ssc-un005 18
.........((.(((....((((((((.((((((..(((((.....)))))((......))...))))))))))))))..))))).........
*************************************************************AAACATGGGCTTTGAGCAGTCGG********** ssc-un005-3p 17
-------------------------------------------------------------AAACATGGGCTTTGAGCAGTCG----------- t0216024 1
-------------------------------------------------------------AAACATGGGCTTTGAGCAGTCGG---------- t0028280 9
--------------------------------------------------------------AACATGGGCTTTGAGCAGTCGG---------- t0055337 3
--------------------------------------------------------------AACATGGGCTTTGAGCAGTCGGG--------- t0051929 4
------------------------------------------------------------------------TTGAGCAGTCGGGACAGAGAGA t0364338 1
//
mireap
ssc-un006 12:16367846:16367943:+ 98(nt) -40.50(kcal/mol)
CTCAGGTCACTGCTGACAAGGGAGGTGGCGACAGTGGTACTTATCCAGAGCGTATGTGTGGTTGAGGCTACTCTGTCCCCACCTCCAGGGTCCCCTGA ssc-un006 8
.(((((........(((...((((((((.(((((((((.((((.(((..((....)).))).)))))))))..)))).))))))))...))).)))))
*******************************************************************CTACTCTGTCCCCACCTCCAG********** ssc-un006-3p 8
-------------------------------------------------------------------CTACTCTGTCCCCACCTCCA----------- t0277776 1
-------------------------------------------------------------------CTACTCTGTCCCCACCTCCAG---------- t0032587 7
//
mireap
ssc-un007 12:31056217:31056294:- 78(nt) -27.60(kcal/mol)
CCACAGGGGGTCTCCAGCCAGACCAGAGGATTCCCAAAGAAGGATGGCCTCTTTCTGCACTGGCACATAGCCCTGTTT ssc-un007 10
..((((((.((..((((.((((..(((((..(((.......)))...))))).))))..)))).))....))))))..
**********TCTCCAGCCAGACCAGAGGATT********************************************** ssc-un007-5p 10
----------TCTCCAGCCAGACCAGAGG------------------------------------------------- t0159559 1
----------TCTCCAGCCAGACCAGAGGATT---------------------------------------------- t0028777 9
//
mireap
ssc-un008 13:25139231:25139307:+ 77(nt) -32.40(kcal/mol)
ACTCTCCTGTTTTGCTCTGCTCCTGCCACATGCATGTCATAAGGAGAGTGTGACAGGCCAGGGCAGTTCAAGAGGGG ssc-un008 27
.(((((.((..((((((((..((((.(((((.....((....))...))))).)))).))))))))..)).))))).
**********TTTGCTCTGCTCCTGCCACATGC******************************************** ssc-un008-5p 27
---------TTTTGCTCTGCTCCTGCCACATGC-------------------------------------------- t0111229 2
----------TTTGCTCTGCTCCTGCCACA----------------------------------------------- t0124503 2
----------TTTGCTCTGCTCCTGCCACAT---------------------------------------------- t0333430 1
----------TTTGCTCTGCTCCTGCCACATG--------------------------------------------- t0129702 2
----------TTTGCTCTGCTCCTGCCACATGC-------------------------------------------- t0016866 20
//
mireap
ssc-un008 13:25342519:25342595:- 77(nt) -32.40(kcal/mol)
ACTCTCCTGTTTTGCTCTGCTCCTGCCACATGCATGTCATAAGGAGAGTGTGACAGGCCAGGGCAGTTCAAGAGGGG ssc-un008 27
.(((((.((..((((((((..((((.(((((.....((....))...))))).)))).))))))))..)).))))).
**********TTTGCTCTGCTCCTGCCACATGC******************************************** ssc-un008-5p 27
---------TTTTGCTCTGCTCCTGCCACATGC-------------------------------------------- t0111229 2
----------TTTGCTCTGCTCCTGCCACA----------------------------------------------- t0124503 2
----------TTTGCTCTGCTCCTGCCACAT---------------------------------------------- t0333430 1
----------TTTGCTCTGCTCCTGCCACATG--------------------------------------------- t0129702 2
----------TTTGCTCTGCTCCTGCCACATGC-------------------------------------------- t0016866 20
//
mireap
ssc-un009 13:104865079:104865159:+ 81(nt) -31.30(kcal/mol)
CTGTTCTCTTGAGAGATCAGAGGCGCAGAGTGCGTCAATGTCAGTGAAGCCTGTGCCTTTTACCTCTTTAAGAGCGCACGG ssc-un009 625
.(((.((((((((((...((((((((((.((...(((.......))).))))))))))))...))).))))))).)))...
**********GAGAGATCAGAGGCGCAGAGT************************************************** ssc-un009-5p 619
*************************************************CCTGTGCCTTTTACCTCTTTAA********** ssc-un009-3p 6
---------TGAGAGATCAGAGGCGCAG----------------------------------------------------- t0193399 1
---------TGAGAGATCAGAGGCGCAGA---------------------------------------------------- t0369817 1
---------TGAGAGATCAGAGGCGCAGAG--------------------------------------------------- t0297802 1
---------TGAGAGATCAGAGGCGCAGAGT-------------------------------------------------- t0035217 6
----------GAGAGATCAGAGGCGCAG----------------------------------------------------- t0164394 1
----------GAGAGATCAGAGGCGCAGA---------------------------------------------------- t0032628 7
----------GAGAGATCAGAGGCGCAGAG--------------------------------------------------- t0008575 54
----------GAGAGATCAGAGGCGCAGAGT-------------------------------------------------- t0001310 545
----------GAGAGATCAGAGGCGCAGAGTGC------------------------------------------------ t0057526 3
-------------------------------------------------CCTGTGCCTTTTACCTCTTT------------ t0092821 2
-------------------------------------------------CCTGTGCCTTTTACCTCTTTAA---------- t0051683 4
//
mireap
ssc-un010 13:105140355:105140436:+ 82(nt) -24.90(kcal/mol)
GATTATAAAGAAGCTGGACAGCAGGTCTGTGGCAGAGATATGGACCTACTTCAGACCAGACTGCCCAGCTGAACATTTGGAT ssc-un010 8
...........((((((.((((.((((((.((.((..........)).)).)))))).).))).))))))............
**********AAGCTGGACAGCAGGTCTGTGG************************************************** ssc-un010-5p 2
**************************************************TCAGACCAGACTGCCCAGCTGA********** ssc-un010-3p 6
----------AAGCTGGACAGCAGGTCTGTGG-------------------------------------------------- t0116108 2
--------------------------------------------------TCAGACCAGACTGCCCAGCTG----------- t0341057 1
--------------------------------------------------TCAGACCAGACTGCCCAGCTGA---------- t0041634 5
//
mireap
ssc-un011 13:141459197:141459265:+ 69(nt) -34.40(kcal/mol)
GCGCCGCTGGAACCGCGAGCCGGAGAGAGACTGAGAAGGCTGCGGCTCGGCCGCGGAGCCGGGAGCGCC ssc-un011 6
((((..((((..(((((.((((.((.(((.((....)).)).)..)))))))))))..))))..)))).
**********AACCGCGAGCCGGAGAGAGA*************************************** ssc-un011-5p 6
----------AACCGCGAGCCGGAGAGAGA--------------------------------------- t0034919 6
//
mireap
ssc-un012 13:142916328:142916426:+ 99(nt) -38.60(kcal/mol)
GTTTTACGTGAGGTTGGACCCTGTGAAACTGCCAATATTTGTCTGTTTTATCTACAGGGTTGGCAGTTTCATGTGGTTCAACTCAAAGAGTTATGGGAC ssc-un012 5
(((((((.((((.(((((((.(((((((((((((((.....(((((.......)))))))))))))))))))).)))))))))))....))...)))))
**********AGGTTGGACCCTGTGAAACTGC******************************************************************* ssc-un012-5p 5
----------AGGTTGGACCCTGTGAAACTGC------------------------------------------------------------------- t0040584 5
//
mireap
ssc-un013 13:26610969:26611049:- 81(nt) -28.30(kcal/mol)
ACAGGCAGGGTGGGGCGGTAGGAATAGCTGCCATACCATAGTATTACTCAGCCTTCCTTCCTGTCCCAGGACTCTTCCCAG ssc-un013 14
...((.((((((((((((.(((((..((((..((((....))))....)))).)))))..)))))))...))))).))...
**********TGGGGCGGTAGGAATAGCTGCC************************************************* ssc-un013-5p 14
---------GTGGGGCGGTAGGAATAGCTGC-------------------------------------------------- t0063936 3
----------TGGGGCGGTAGGAATAGC----------------------------------------------------- t0348184 1
----------TGGGGCGGTAGGAATAGCTG--------------------------------------------------- t0289221 1
----------TGGGGCGGTAGGAATAGCTGC-------------------------------------------------- t0118741 2
----------TGGGGCGGTAGGAATAGCTGCC------------------------------------------------- t0032938 7
//
mireap
ssc-un014 13:96290131:96290211:- 81(nt) -45.60(kcal/mol)
TGGGTATATAGGTATATATACAGGCATATATATATGCCTATATACTTGTATATATCTGCCTGTATATATGCCTATATACCT ssc-un014 7
.(((((((((((((((((((((((((.((((((((............)))))))).)))))))))))))))))))))))))
**************************************************TATATCTGCCTGTATATATGC********** ssc-un014-3p 7
--------------------------------------------------TATATCTGCCTGTATATATGC---------- t0033444 7
//
mireap
ssc-un015 13:99204849:99204928:- 80(nt) -39.70(kcal/mol)
ACACCATAGTTATTACCCTCGGTGGTATTTTACAAGTGAACTAAGTTTGTAAAACACCACAGGGGGTAGTAATTAAGGTG ssc-un015 7
.((((.((((((((((((((.(((((.(((((((((.........))))))))).))))).)))))))))))))).))))
*************************************************TAAAACACCACAGGGGGTAGT********** ssc-un015-3p 7
-------------------------------------------------TAAAACACCACAGGGGGTAG----------- t0304771 1
-------------------------------------------------TAAAACACCACAGGGGGTAGT---------- t0038614 6
//
mireap
ssc-un015 13:99276547:99276626:- 80(nt) -39.70(kcal/mol)
ACACCATAGTTATTACCCTCGGTGGTATTTTACAAGTGAACTAAGTTTGTAAAACACCACAGGGGGTAGTAATTAAGGTG ssc-un015 7
.((((.((((((((((((((.(((((.(((((((((.........))))))))).))))).)))))))))))))).))))
*************************************************TAAAACACCACAGGGGGTAGT********** ssc-un015-3p 7
-------------------------------------------------TAAAACACCACAGGGGGTAG----------- t0304771 1
-------------------------------------------------TAAAACACCACAGGGGGTAGT---------- t0038614 6
//
mireap
ssc-un016 14:56651223:56651297:+ 75(nt) -19.90(kcal/mol)
CCGTGGAAGAAAGATGGTGAGTTCAGGCTGAGCCAAGATTCCAGCACTGCCCTCTGACCTCACCACCTACCAATC ssc-un016 24
...(((.((.....(((((((.((((((.(.((..........)).).)))...))).))))))).)).)))...
**********AAGATGGTGAGTTCAGGCTGAG******************************************* ssc-un016-5p 24
---------AAAGATGGTGAGTTCAGGCT---------------------------------------------- t0377909 1
---------AAAGATGGTGAGTTCAGGCTGA-------------------------------------------- t0160854 1
---------AAAGATGGTGAGTTCAGGCTGAG------------------------------------------- t0027869 9
---------AAAGATGGTGAGTTCAGGCTGAGC------------------------------------------ t0083781 2
----------AAGATGGTGAGTTCAGGCTGAG------------------------------------------- t0025498 11
//
mireap
ssc-un017 14:59245681:59245761:+ 81(nt) -52.90(kcal/mol)
TGAAGATTGTTTTCCATTTCCAACCTCAAGGGAAACTGTCTCTGTAGTTTCCCTTGAGGTTGGAAATGGGAAAAATCTTAA ssc-un017 12
..((((((.(((((((((((((((((((((((((((((......)))))))))))))))))))))))))))))))))))..
*************************************************TCCCTTGAGGTTGGAAATGGGA********** ssc-un017-3p 12
------------------------------------------------TTCCCTTGAGGTTGGAAATGGG----------- t0129760 2
------------------------------------------------TTCCCTTGAGGTTGGAAATGGGA---------- t0078660 2
-------------------------------------------------TCCCTTGAGGTTGGAAATGGG----------- t0111837 2
-------------------------------------------------TCCCTTGAGGTTGGAAATGGGA---------- t0036986 6
//
mireap
ssc-un018 4:60797510:60797588:- 79(nt) -24.40(kcal/mol)
TAGCCCCAGAAGTGGGAATGACTTTGGGTTGGACAGCTTTCTTCAGCTGAAGCCATTCTCCCACAGAGCTGATAGCTGA ssc-un018 6
((((..(((..(((((((((.(((..(.(((((........))))))..))).)))..))))))....)))...)))).
**********AGTGGGAATGACTTTGGGTTGGA********************************************** ssc-un018-5p 6
----------AGTGGGAATGACTTTGGGTTG------------------------------------------------ t0122057 2
----------AGTGGGAATGACTTTGGGTTGG----------------------------------------------- t0113988 2
----------AGTGGGAATGACTTTGGGTTGGA---------------------------------------------- t0098318 2
//
mireap
ssc-un018 14:116611927:116612005:+ 79(nt) -24.40(kcal/mol)
TAGCCCCAGAAGTGGGAATGACTTTGGGTTGGACAGCTTTCTTCAGCTGAAGCCATTCTCCCACAGAGCTGATAGCTGA ssc-un018 6
((((..(((..(((((((((.(((..(.(((((........))))))..))).)))..))))))....)))...)))).
**********AGTGGGAATGACTTTGGGTTGGA********************************************** ssc-un018-5p 6
----------AGTGGGAATGACTTTGGGTTG------------------------------------------------ t0122057 2
----------AGTGGGAATGACTTTGGGTTGG----------------------------------------------- t0113988 2
----------AGTGGGAATGACTTTGGGTTGGA---------------------------------------------- t0098318 2
//
mireap
ssc-un019 14:39365366:39365450:- 85(nt) -47.40(kcal/mol)
TGGAAGGGACACAATTCAACATAGATCAGAGAGTAAGCATATATAATTATGCTCTCTGAACTATGTTGAATCACGTCCCTTCCAC ssc-un019 8
((((((((((...(((((((((((.(((((((....(((((......)))))))))))).)))))))))))...)))))))))).
**********ACAATTCAACATAGATCAGAGA***************************************************** ssc-un019-5p 8
----------ACAATTCAACATAGATCAGAGA----------------------------------------------------- t0029933 8
//
mireap
ssc-un020 14:62397319:62397399:- 81(nt) -42.00(kcal/mol)
CAGGGGTGGGAGGTGCTGCAGGAGGTGGGCTCTGACTTGATTTGGCACAGGCTCTCTCCCCCAGCGTCTCTCTCTCCCCTA ssc-un020 9
.(((((.(((((..((((..(((((.((((.(((.((......))..))))))))))))..))))..)))))...))))).
**********AGGTGCTGCAGGAGGTGGGCTCTG*********************************************** ssc-un020-5p 8
************************************************AGGCTCTCTCCCCCAGCGTCTCT********** ssc-un020-3p 1
----------AGGTGCTGCAGGAGGTGGGCTCTG----------------------------------------------- t0036742 6
----------AGGTGCTGCAGGAGGTGGGCTCTGA---------------------------------------------- t0093659 2
------------------------------------------------AGGCTCTCTCCCCCAGCGTCTCT---------- t0309512 1
//
mireap
ssc-un020 14:62541149:62541229:- 81(nt) -42.00(kcal/mol)
CAGGGGTGGGAGGTGCTGCAGGAGGTGGGCTCTGACTTGATTTGGCACAGGCTCTCTCCCCCAGCGTCTCTCTCTCCCCTA ssc-un020 9
.(((((.(((((..((((..(((((.((((.(((.((......))..))))))))))))..))))..)))))...))))).
**********AGGTGCTGCAGGAGGTGGGCTCTG*********************************************** ssc-un020-5p 8
************************************************AGGCTCTCTCCCCCAGCGTCTCT********** ssc-un020-3p 1
----------AGGTGCTGCAGGAGGTGGGCTCTG----------------------------------------------- t0036742 6
----------AGGTGCTGCAGGAGGTGGGCTCTGA---------------------------------------------- t0093659 2
------------------------------------------------AGGCTCTCTCCCCCAGCGTCTCT---------- t0309512 1
//
mireap
ssc-un021 14:93462062:93462152:- 91(nt) -18.40(kcal/mol)
GGCAATGCCATGACGGGAACTCCAAGAATGGCCTTACTTTTTAAGGCTGAATAGTATTCCATTTATGTGTAGATCATAGTTTGGTTATCTA ssc-un021 7
......((((.(((..((.(((((.((((((...((((.((((....)))).))))..)))))).)).).)).))...)))))))......
**********TGACGGGAACTCCAAGAATGGC*********************************************************** ssc-un021-5p 7
----------TGACGGGAACTCCAAGAATGGC----------------------------------------------------------- t0034772 7
//
mireap
ssc-un022 15:29855914:29855999:- 86(nt) -23.70(kcal/mol)
GAGCAGAGCTACAGAGAATTCAGTTGCACAGTCTTTTCACTCTAGAAGGGGCTGGTGGTTCAAGAGACCCTGGGGCGTTTACCTCC ssc-un022 6
(((....((..(((.(..(((((..((.((((((((((......))))))))))))..))...)))..))))..))......))).
**********ACAGAGAATTCAGTTGCACAGTCT**************************************************** ssc-un022-5p 6
----------ACAGAGAATTCAGTTGCACAGTCT---------------------------------------------------- t0037420 6
//
mireap
ssc-un023 16:52177229:52177309:+ 81(nt) -48.30(kcal/mol)
TGTGATAACATCTGCCTGTAGGAATGCTGTAGGCTGCTCGCTCGGTCCCCACAGCATTCCTGAAGGCAGATGTTATCCCAC ssc-un023 10
((.((((((((((((((.((((((((((((.(((((......)))))...)))))))))))).)))))))))))))).)).
**********TCTGCCTGTAGGAATGCTGTAG************************************************* ssc-un023-5p 10
---------ATCTGCCTGTAGGAATGCTGT--------------------------------------------------- t0179539 1
----------TCTGCCTGTAGGAATGCTGTA-------------------------------------------------- t0285469 1
----------TCTGCCTGTAGGAATGCTGTAG------------------------------------------------- t0034886 6
----------TCTGCCTGTAGGAATGCTGTAGG------------------------------------------------ t0129059 2
//
mireap
ssc-un024 17:31702168:31702256:- 89(nt) -39.50(kcal/mol)
TGGGGGTGGGGTCCACTGCCTCATGGCTGCTGCCCAGTAGAGCCAAGATCCCTAAACTGGGCAACAGCAGGCAGTGAGTCTGATGGAAA ssc-un024 5
.....((.(((..((((((((....((((.((((((((..((.........))..)))))))).))))))))))))..))).)).....
*********************************************************TGGGCAACAGCAGGCAGTGAGT********** ssc-un024-3p 5
---------------------------------------------------------TGGGCAACAGCAGGCAGTGAG----------- t0376562 1
---------------------------------------------------------TGGGCAACAGCAGGCAGTGAGT---------- t0046081 4
//
mireap
ssc-un024 17:31742457:31742545:- 89(nt) -39.50(kcal/mol)
TGGGGGTGGGGTCCACTGCCTCATGGCTGCTGCCCAGTAGAGCCAAGATCCCTAAACTGGGCAACAGCAGGCAGTGAGTCTGATGGAAA ssc-un024 5
.....((.(((..((((((((....((((.((((((((..((.........))..)))))))).))))))))))))..))).)).....
*********************************************************TGGGCAACAGCAGGCAGTGAGT********** ssc-un024-3p 5
---------------------------------------------------------TGGGCAACAGCAGGCAGTGAG----------- t0376562 1
---------------------------------------------------------TGGGCAACAGCAGGCAGTGAGT---------- t0046081 4
//
mireap
ssc-un025 18:16491008:16491085:- 78(nt) -28.60(kcal/mol)
GCAGCTAAGATACTGCAGACTGCTGCAAGGTGCAGAGGGTACACTGGTTGCTCTTAGCAGCTCTGCTGCCATGGCTAA ssc-un025 5
..(((((.(.....(((((..(((((.(((.((((..((....))..)))).))).))))))))))...).)))))..
**********TACTGCAGACTGCTGCAAGGTGC********************************************* ssc-un025-5p 5
----------TACTGCAGACTGCTGCAAGGTGC--------------------------------------------- t0041439 5
//
mireap
ssc-un026 18:49094927:49095016:- 90(nt) -23.60(kcal/mol)
CAGGGTTGTGGGCAGAAGAGGCTGGTTATACTAATGCCCTCATATTGAGTGGTCTGTAAATGGCTGCACACTTCAGGCGCTACATAGTGG ssc-un026 20
......(((((((.((((.(((.((((((......((((((.....))).)))......)))))))).).))))..)).)))))......
**********************************************************AATGGCTGCACACTTCAGGCGC********** ssc-un026-3p 20
--------------------------------------------------------TAAATGGCTGCACACTTCAGGC------------ t0195301 1
---------------------------------------------------------AAATGGCTGCACACTTCAGGC------------ t0087002 2
---------------------------------------------------------AAATGGCTGCACACTTCAGGCG----------- t0061794 3
---------------------------------------------------------AAATGGCTGCACACTTCAGGCGC---------- t0046125 4
----------------------------------------------------------AATGGCTGCACACTTCAGGC------------ t0170907 1
----------------------------------------------------------AATGGCTGCACACTTCAGGCG----------- t0268095 1
----------------------------------------------------------AATGGCTGCACACTTCAGGCGC---------- t0042174 5
----------------------------------------------------------AATGGCTGCACACTTCAGGCGCT--------- t0068662 3
//
mireap
ssc-un027 1:132691609:132691696:+ 88(nt) -40.60(kcal/mol)
GGACTCTTTGGACAGGCCTCCTGAGCCTTCCTGAGGACAGCTCAGAGAAGCCTCCTTAGGTCAGCTCAGAGAGCCAGCCAGAGTGAAG ssc-un027 6
...(.((((((...((((((.(((((...((((((((..(((......))).))))))))...)))))))).)))..)))))).)...
*******************************************************TTAGGTCAGCTCAGAGAGCCAGC********** ssc-un027-3p 5
------------------TCCTGAGCCTTCCTGAGGACAGC----------------------------------------------- t0376860 1
-------------------------------------------------------TTAGGTCAGCTCAGAGAGCCAGC---------- t0040542 5
//
mireap
ssc-un027 1:132889100:132889187:- 88(nt) -40.60(kcal/mol)
GGACTCTTTGGACAGGCCTCCTGAGCCTTCCTGAGGACAGCTCAGAGAAGCCTCCTTAGGTCAGCTCAGAGAGCCAGCCAGAGTGAAG ssc-un027 6
...(.((((((...((((((.(((((...((((((((..(((......))).))))))))...)))))))).)))..)))))).)...
*******************************************************TTAGGTCAGCTCAGAGAGCCAGC********** ssc-un027-3p 5
------------------TCCTGAGCCTTCCTGAGGACAGC----------------------------------------------- t0376860 1
-------------------------------------------------------TTAGGTCAGCTCAGAGAGCCAGC---------- t0040542 5
//
mireap
ssc-un028-1 1:261788414:261788496:+ 83(nt) -46.80(kcal/mol)
ATTTGAATAATTTCTGTCCTACCCAATTTCTAGTCCCTACCTATTCTAGAGACTAGAAATTGGGTAGGACAGAAATGATTAGA ssc-un028-1 15
.(((((...((((((((((((((((((((((((((.(((.......))).))))))))))))))))))))))))))..)))))
****************************************************CTAGAAATTGGGTAGGACAGA********** ssc-un028-1-3p 15
---------------------------------------------------ACTAGAAATTGGGTAGGACAGA---------- t0051834 4
----------------------------------------------------CTAGAAATTGGGTAGGACAGA---------- t0027703 10
----------------------------------------------------CTAGAAATTGGGTAGGACAGAA--------- t0365257 1
//
mireap
ssc-un028-2 1:261788416:261788496:- 81(nt) -49.40(kcal/mol)
TCTAATCATTTCTGTCCTACCCAATTTCTAGTCTCTAGAATAGGTAGGGACTAGAAATTGGGTAGGACAGAAATTATTCAA ssc-un028-2 15
...(((.((((((((((((((((((((((((((((((.......)))))))))))))))))))))))))))))).)))...
**************************************************CTAGAAATTGGGTAGGACAGA********** ssc-un028-2-3p 15
-------------------------------------------------ACTAGAAATTGGGTAGGACAGA---------- t0051834 4
--------------------------------------------------CTAGAAATTGGGTAGGACAGA---------- t0027703 10
--------------------------------------------------CTAGAAATTGGGTAGGACAGAA--------- t0365257 1
//
mireap
ssc-un029 1:124579966:124580051:- 86(nt) -35.70(kcal/mol)
TGTCATCTGAGCGGGGAGGTTCATTATCCTGAATTACATTTTCAAATGGGAGTGCAATTTAGGTTAATGACTGTCTTGCTCCTGAC ssc-un029 13
.((((...(((((((..(((.(((((.((((((((.((((..(....)..)))).)))))))).))))))))..))))))).))))
******************************************************CAATTTAGGTTAATGACTGTCT********** ssc-un029-3p 13
-----------------------------------------------------GCAATTTAGGTTAATGACTGT------------ t0181085 1
-----------------------------------------------------GCAATTTAGGTTAATGACTGTC----------- t0041948 5
------------------------------------------------------CAATTTAGGTTAATGACTGT------------ t0192260 1
------------------------------------------------------CAATTTAGGTTAATGACTGTC----------- t0139708 1
------------------------------------------------------CAATTTAGGTTAATGACTGTCT---------- t0041688 5
//
mireap
ssc-un030 1:172380383:172380462:- 80(nt) -51.70(kcal/mol)
TTTGCTGCTCCTGCCGTTGGGTCTGGGGTGTGTTTTCTTCCCCTGGAAACACCCCAGACCCAATGGCAAGAAGAGCGAAA ssc-un030 6
((((((..((.((((((((((((((((((((...((((......)))))))))))))))))))))))).))..)))))).
**********CTGCCGTTGGGTCTGGGGTGTGT*********************************************** ssc-un030-5p 6
----------CTGCCGTTGGGTCTGGGG---------------------------------------------------- t0230090 1
----------CTGCCGTTGGGTCTGGGGT--------------------------------------------------- t0095250 2
----------CTGCCGTTGGGTCTGGGGTGTGT----------------------------------------------- t0082204 2
-----------TGCCGTTGGGTCTGGGGTGTGT----------------------------------------------- t0234861 1
//
mireap
ssc-un031 1:266903594:266903670:- 77(nt) -19.60(kcal/mol)
TTGAGCTACATTTGCTTGCGTTCTCTAAGTGTCTGGCTGAAAACGCACTGGACTTGGAGTCAGAAGTTGAGGTTCCT ssc-un031 134
..(((((.((...((((.(...((((((((.(...((.......))...).))))))))...))))))).)))))..
**********************************************ACTGGACTTGGAGTCAGAAGT********** ssc-un031-3p 134
---------------------------------------------CACTGGACTTGGAGTCAGAAGT---------- t0136492 1
----------------------------------------------ACTGGACTTGGAGTCAGAAGT---------- t0004345 131
----------------------------------------------ACTGGACTTGGAGTCAGAAGTT--------- t0110500 2
//
mireap
ssc-un032 2:7537376:7537453:+ 78(nt) -38.30(kcal/mol)
CTGGGTTCCCAGGCCTTCCTGAGCATGCGCAGTTTCCTCCAGCCCTGGGCAAGCCTGCGGAGGTGTGGGGGCCCCGTG ssc-un032 8
..(((((((((.(((((((.(.((.(((.(((............))).))).))).).)))))).)))))))))....
**********AGGCCTTCCTGAGCATGCGCAG********************************************** ssc-un032-5p 3
**********************************************GGGCAAGCCTGCGGAGGTGTGG********** ssc-un032-3p 5
----------AGGCCTTCCTGAGCATGCGCAG---------------------------------------------- t0067664 3
----------------------------------------------GGGCAAGCCTGCGGAGGTGTGG---------- t0042422 5
//
mireap
ssc-un033 2:53142576:53142652:+ 77(nt) -52.20(kcal/mol)
AGGTGGGCCTGGGGCGGGGGTCCTGGGCCGGGGCTGAGCGTGCTCCCTGCCTGGACCCCTGCTCACCGCCCCTACCC ssc-un033 7
.(((((((...((((((((((((.((((.(((((.......)).))).))))))))))))))))...))))..))).
**********************************************CTGCCTGGACCCCTGCTCACC********** ssc-un033-3p 7
----------------------------------------------CTGCCTGGACCCCTGCTCACC---------- t0039453 5
----------------------------------------------CTGCCTGGACCCCTGCTCACCGC-------- t0355840 1
-----------------------------------------------TGCCTGGACCCCTGCTCACC---------- t0156514 1
//
mireap
ssc-un034 2:67147498:67147572:+ 75(nt) -28.90(kcal/mol)
GCTGAGCCCTGTGGCTCCTCCACCCGTCATCCTTGGCCTCGGTGTGATGGTCGAGACAGTGGCGAGGCGCTCATG ssc-un034 9
..((((((((((.(((.(((...(((((((((........)).)))))))..)))..))).)).))).)))))..
********************************************TGATGGTCGAGACAGTGGCGA********** ssc-un034-3p 9
-------------------------------------------GTGATGGTCGAGACAGTGGCGAGG-------- t0133528 1
--------------------------------------------TGATGGTCGAGACAGTGGCGA---------- t0060734 3
--------------------------------------------TGATGGTCGAGACAGTGGCGAGG-------- t0259410 1
--------------------------------------------TGATGGTCGAGACAGTGGCGAGGC------- t0232691 1
---------------------------------------------GATGGTCGAGACAGTGGCGAGG-------- t0133725 1
---------------------------------------------GATGGTCGAGACAGTGGCGAGGC------- t0151636 1
----------------------------------------------ATGGTCGAGACAGTGGCGAGGC------- t0279846 1
//
mireap
ssc-un035 2:593683:593768:- 86(nt) -46.30(kcal/mol)
GCCGCCGTCGGGCGGGCGTGGCCAGGACCAGGGGGCACGGGCGGCCACGGCGCCTCTGACCCGCCTGGCATCTGGCAGGACAGGGA ssc-un035 89
.(((((....)))))..((.((((((.((((((((((.(((((.(....)))))).)).))).)))))..))))))...)).....
******************************************************TCTGACCCGCCTGGCATCTGGC********** ssc-un035-3p 89
------------------------------------------------------TCTGACCCGCCTGGCATCTG------------ t0090141 2
------------------------------------------------------TCTGACCCGCCTGGCATCTGG----------- t0018975 17
------------------------------------------------------TCTGACCCGCCTGGCATCTGGC---------- t0009270 48
------------------------------------------------------TCTGACCCGCCTGGCATCTGGCA--------- t0031854 8
------------------------------------------------------TCTGACCCGCCTGGCATCTGGCAG-------- t0021590 14
//
mireap
ssc-un036 2:6684279:6684361:- 83(nt) -40.80(kcal/mol)
AGGTTCCTTTTTCACTCTCCGAGGGGCCTTCAAGGGCAAGTTCTTGTCACCTTTGTTGGCTCCTCTGAAGTGAGAAGGAAACC ssc-un036 134
.((((.((((((((((.((.((((((((..(((((((((....)))...))))))..)))))))).)))))))))))).))))
***************************************************TTTGTTGGCTCCTCTGAAGTGA********** ssc-un036-3p 134
---------------------------------------------------TTTGTTGGCTCCTCTGAAG------------- t0035818 6
---------------------------------------------------TTTGTTGGCTCCTCTGAAGT------------ t0131879 1
---------------------------------------------------TTTGTTGGCTCCTCTGAAGTG----------- t0014836 25
---------------------------------------------------TTTGTTGGCTCCTCTGAAGTGA---------- t0005367 101
---------------------------------------------------TTTGTTGGCTCCTCTGAAGTGAG--------- t0366554 1
//
mireap
ssc-un037 2:76418890:76418970:- 81(nt) -51.30(kcal/mol)
TTTCAGCCCCTGCGTGGCTTCTCTGTGCAGTCTTTTCTTCTGGGACCTGCACAGGAAGGCCACGGAGGGGCCGGAGAAAGA ssc-un037 28
((((.((((((.((((((((..((((((((((((.......)))).))))))))..)))))))).)))))).)))).....
**********TGCGTGGCTTCTCTGTGCAGTC************************************************* ssc-un037-5p 16
*************************************************CACAGGAAGGCCACGGAGGGGC********** ssc-un037-3p 12
-------CCCTGCGTGGCTTCTCTGTGC----------------------------------------------------- t0045417 4
----------TGCGTGGCTTCTCTGTGCAGT-------------------------------------------------- t0043194 5
----------TGCGTGGCTTCTCTGTGCAGTC------------------------------------------------- t0033819 7
-------------------------------------------------CACAGGAAGGCCACGGAG-------------- t0202908 1
-------------------------------------------------CACAGGAAGGCCACGGAGGG------------ t0096904 2
-------------------------------------------------CACAGGAAGGCCACGGAGGGG----------- t0065747 3
-------------------------------------------------CACAGGAAGGCCACGGAGGGGC---------- t0036118 6
//
mireap
ssc-un038 2:86788595:86788673:- 79(nt) -36.70(kcal/mol)
TGGACAAAATTAAAATGCTATTCTGTCACTGTAATAGTTCATATGGGCACTGACAGGAGAGCATTTTAATTTTGTCAAG ssc-un038 26
..(((((((((((((((((.((((((((.(((.(((.....)))..))).)))))))).)))))))))))))))))...
**********TAAAATGCTATTCTGTCACTGT*********************************************** ssc-un038-5p 4
************************************************ACTGACAGGAGAGCATTTTAA********** ssc-un038-3p 22
----------TAAAATGCTATTCTGTCACTGT----------------------------------------------- t0050666 4
-----------------------------------------------CACTGACAGGAGAGCATTTTA----------- t0328692 1
------------------------------------------------ACTGACAGGAGAGCATTTT------------ t0086029 2
------------------------------------------------ACTGACAGGAGAGCATTTTA----------- t0189384 1
------------------------------------------------ACTGACAGGAGAGCATTTTAA---------- t0021756 14
------------------------------------------------ACTGACAGGAGAGCATTTTAAT--------- t0051731 4
//
mireap
ssc-un039 3:9289233:9289310:+ 78(nt) -62.20(kcal/mol)
CTAGGCCACGGGGGAACTCCCAGACCAGCTTCCACTCCCTTCAAGAAGCTGGTCTGGGAGTTCCCGGGTGGCCTAGTA ssc-un039 204
(((((((((..(((((((((((((((((((((............)))))))))))))))))))))..)))))))))..
**********GGGGAACTCCCAGACCAGCTTC********************************************** ssc-un039-5p 113
**********************************************AGCTGGTCTGGGAGTTCCCGGG********** ssc-un039-3p 91
--------CGGGGGAACTCCCAGACCAGC------------------------------------------------- t0025947 11
---------GGGGGAACTCCCAGACCAGC------------------------------------------------- t0035414 6
---------GGGGGAACTCCCAGACCAGCTT----------------------------------------------- t0166528 1
----------GGGGAACTCCCAGACCAGC------------------------------------------------- t0020825 15
----------GGGGAACTCCCAGACCAGCT------------------------------------------------ t0039667 5
----------GGGGAACTCCCAGACCAGCTT----------------------------------------------- t0018309 18
----------GGGGAACTCCCAGACCAGCTTC---------------------------------------------- t0008160 57
---------------------------------------------AAGCTGGTCTGGGAGTTCCCGGG---------- t0069306 3
----------------------------------------------AGCTGGTCTGGGAGTTCCCG------------ t0119110 2
----------------------------------------------AGCTGGTCTGGGAGTTCCCGG----------- t0032059 7
----------------------------------------------AGCTGGTCTGGGAGTTCCCGGG---------- t0007157 69
----------------------------------------------AGCTGGTCTGGGAGTTCCCGGGT--------- t0030448 8
-------------------------------------------------TGGTCTGGGAGTTCCCGGG---------- t0085033 2
//
mireap
ssc-un040 3:25819325:25819403:+ 79(nt) -27.30(kcal/mol)
TAAAACCAAGTCTCTGAGACACTGACTGTGGGGGTATGTGTGTGTCCATCTGTCTGTGTCTCTGAGCAGGTGGCTGGCC ssc-un040 72
.....(((..((((.(((((((.(((.(((((..((....))..)))))..))).))))))).))).)..)))......
**********TCTCTGAGACACTGACTGT************************************************** ssc-un040-5p 2
***********************************************ATCTGTCTGTGTCTCTGAGCAG********** ssc-un040-3p 70
----------TCTCTGAGACACTGACTGT-------------------------------------------------- t0275609 1
----------TCTCTGAGACACTGACTGTGG------------------------------------------------ t0195130 1
-----------------------------------------------ATCTGTCTGTGTCTCTGAGC------------ t0069003 3
-----------------------------------------------ATCTGTCTGTGTCTCTGAGCA----------- t0046162 4
-----------------------------------------------ATCTGTCTGTGTCTCTGAGCAG---------- t0008430 55
------------------------------------------------TCTGTCTGTGTCTCTGAGCAG---------- t0032434 7
--------------------------------------------------TGTCTGTGTCTCTGAGCAG---------- t0360734 1
//
mireap
ssc-un041 3:93439914:93439987:+ 74(nt) -49.20(kcal/mol)
TTGCTGGTCAGTTAGAAGAATAAAGATGCTATGTGATCAACTTAGCACCTTTATTCTTCTAACTGACCAGCAAA ssc-un041 12
(((((((((((((((((((((((((.(((((.((.....)).))))).))))))))))))))))))))))))).
**********GTTAGAAGAATAAAGATGCT******************************************** ssc-un041-5p 12
---------AGTTAGAAGAATAAAGATGCT-------------------------------------------- t0051768 4
----------GTTAGAAGAATAAAGATGCT-------------------------------------------- t0031704 8
//
mireap
ssc-un042 3:6828244:6828338:- 95(nt) -41.90(kcal/mol)
CCATCACAGCATCGGGCGCCTGTAGCCACAGCTCCCCGGGACCTGTGGGTGCTGAGCGCCCGAGCTCCAGGAAGAAGAAAGAGTCTGCGTGACCA ssc-un042 65
...((((.((.(((((((((.(((.((((((.(((...))).)))))).))).).))))))))))..((((............)))).))))...
**********ATCGGGCGCCTGTAGCCACAGC*************************************************************** ssc-un042-5p 65
----------ATCGGGCGCCTGTAGCCACAG---------------------------------------------------------------- t0054707 3
----------ATCGGGCGCCTGTAGCCACAGC--------------------------------------------------------------- t0008558 54
-----------TCGGGCGCCTGTAGCCACAGC--------------------------------------------------------------- t0030596 8
//
mireap
ssc-un043 3:121500048:121500124:- 77(nt) -39.90(kcal/mol)
CCGGCCCTGCCTCTGCCCCCTTTGTCACATGGGTCTGACAGACCCATGGGTCTGACGGAGCAGCCGCGGGTTCGGGT ssc-un043 20
(((..(((((..((((.((.((.(.(.((((((((.....)))))))).).).)).)).))))..)))))..)))..
**********CTCTGCCCCCTTTGTCACATGGG******************************************** ssc-un043-5p 2
*********************************************ATGGGTCTGACGGAGCAGCCGC********** ssc-un043-3p 18
----------CTCTGCCCCCTTTGTCACATGG--------------------------------------------- t0347119 1
----------CTCTGCCCCCTTTGTCACATGGG-------------------------------------------- t0297975 1
--------------------------------------------CATGGGTCTGACGGAGCAG-------------- t0301665 1
--------------------------------------------CATGGGTCTGACGGAGCAGCC------------ t0265415 1
---------------------------------------------ATGGGTCTGACGGAGCAGCCGC---------- t0020094 16
//
mireap
ssc-un044 4:52969015:52969091:+ 77(nt) -39.40(kcal/mol)
GGCTCCGGGGTTCCTGAGTCGGACTGGGCTGCGGAGCGTCTACACGCACCCCATCCCCCTCCGGAGCGCTGAGGCTG ssc-un044 7
(((..(((.(((((.(((..(((.((((.((((...........)))).)))))))..))).))))).)))..))).
**********TTCCTGAGTCGGACTGGGCTGC********************************************* ssc-un044-5p 7
----------TTCCTGAGTCGGACTGGGCTGC--------------------------------------------- t0035984 6
----------TTCCTGAGTCGGACTGGGCTGCG-------------------------------------------- t0299841 1
//
mireap
ssc-un045 4:103435804:103435881:+ 78(nt) -18.00(kcal/mol)
CTTCTATCTTGGGCTGCAACATCCTTCGAGTTGAATACTTCTTACTGGTGAGTTTGTAGGGTTGGAGAGAGAAATTGT ssc-un045 17
.((((.((((.((((.(.(((..((((.(((.((.....))..))).).)))..))).))))).)))).)))).....
***********************************************GTGAGTTTGTAGGGTTGGAGA********** ssc-un045-3p 16
-----------------------------------------------GTGAGTTTGTAGGGTTGGA------------ t0158096 1
-----------------------------------------------GTGAGTTTGTAGGGTTGGAG----------- t0048075 4
-----------------------------------------------GTGAGTTTGTAGGGTTGGAGA---------- t0028236 9
-----------------------------------------------GTGAGTTTGTAGGGTTGGAGAG--------- t0116305 2
----------------------------------------------------TTTGTAGGGTTGGAGAGAGAA----- t0139965 1
//
mireap
ssc-un046a-1 4:104560730:104560812:+ 83(nt) -44.10(kcal/mol)
AGGAGAGGTTTGGGGTTCAAAAGGACTCAAGAATTATAGTCACATAAACTTCTTAGTCCTTCGGAACCCCAAATCTCTCTTCT ssc-un046a 37
((((((((((((((((((..(((((((.(((((((((......))))..))))))))))))..))))))))))))))))))..
**********TGGGGTTCAAAAGGACTCAAGA*************************************************** ssc-un046a-5p 35
****************************************************TTAGTCCTTCGGAACCCCAAA********** ssc-un046a-3p 2
---------TTGGGGTTCAAAAGGACTCAAG---------------------------------------------------- t0124714 2
---------TTGGGGTTCAAAAGGACTCAAGA--------------------------------------------------- t0029256 9
----------TGGGGTTCAAAAGGACTCAAGA--------------------------------------------------- t0015364 24
----------------------------------------------------TTAGTCCTTCGGAACCCCAAA---------- t0305262 1
----------------------------------------------------TTAGTCCTTCGGAACCCCAAAT--------- t0352438 1
//
mireap
ssc-un046a-2 4:105429833:105429915:+ 83(nt) -38.80(kcal/mol)
AGGAGACGTTTGGGGTTCAAAAGGACTCAAGAATTATAGTCACATAAACTTCTTAGTCCTTCGGAACCCCAAATCTCTCTTCT ssc-un046a 37
((((((.(((((((((((..(((((((.(((((((((......))))..))))))))))))..))))))))))).))))))..
**********TGGGGTTCAAAAGGACTCAAGA*************************************************** ssc-un046a-5p 35
****************************************************TTAGTCCTTCGGAACCCCAAA********** ssc-un046a-3p 2
---------TTGGGGTTCAAAAGGACTCAAG---------------------------------------------------- t0124714 2
---------TTGGGGTTCAAAAGGACTCAAGA--------------------------------------------------- t0029256 9
----------TGGGGTTCAAAAGGACTCAAGA--------------------------------------------------- t0015364 24
----------------------------------------------------TTAGTCCTTCGGAACCCCAAA---------- t0305262 1
----------------------------------------------------TTAGTCCTTCGGAACCCCAAAT--------- t0352438 1
//
mireap
ssc-un046a-2 4:105581417:105581499:+ 83(nt) -38.80(kcal/mol)
AGGAGACGTTTGGGGTTCAAAAGGACTCAAGAATTATAGTCACATAAACTTCTTAGTCCTTCGGAACCCCAAATCTCTCTTCT ssc-un046a 37
((((((.(((((((((((..(((((((.(((((((((......))))..))))))))))))..))))))))))).))))))..
**********TGGGGTTCAAAAGGACTCAAGA*************************************************** ssc-un046a-5p 35
****************************************************TTAGTCCTTCGGAACCCCAAA********** ssc-un046a-3p 2
---------TTGGGGTTCAAAAGGACTCAAG---------------------------------------------------- t0124714 2
---------TTGGGGTTCAAAAGGACTCAAGA--------------------------------------------------- t0029256 9
----------TGGGGTTCAAAAGGACTCAAGA--------------------------------------------------- t0015364 24
----------------------------------------------------TTAGTCCTTCGGAACCCCAAA---------- t0305262 1
----------------------------------------------------TTAGTCCTTCGGAACCCCAAAT--------- t0352438 1
//
mireap
ssc-un046b-1 4:104560730:104560810:- 81(nt) -40.40(kcal/mol)
AAGAGAGATTTGGGGTTCCGAAGGACTAAGAAGTTTATGTGACTATAATTCTTGAGTCCTTTTGAACCCCAAACCTCTCCT ssc-un046b 19
..(((((.((((((((((.(((((((((((((..(((((....)))))))))).)))))))).)))))))))).)))))..
**********TGGGGTTCCGAAGGACTAAGA************************************************** ssc-un046b-5p 19
----------TGGGGTTCCGAAGGACTAAG--------------------------------------------------- t0071855 3
----------TGGGGTTCCGAAGGACTAAGA-------------------------------------------------- t0023193 13
----------TGGGGTTCCGAAGGACTAAGAA------------------------------------------------- t0064991 3
//
mireap
ssc-un046b-2 4:105429830:105429913:- 84(nt) -37.70(kcal/mol)
AAGAGAGATTTGGGGTTCCGAAGGACTAAGAAGTTTATGTGACTATAATTCTTGAGTCCTTTTGAACCCCAAACGTCTCCTCAC ssc-un046b 19
..((((((((((((((((.(((((((((((((..(((((....)))))))))).)))))))).)))))))))..)))).)))..
**********TGGGGTTCCGAAGGACTAAGA***************************************************** ssc-un046b-5p 19
----------TGGGGTTCCGAAGGACTAAG------------------------------------------------------ t0071855 3
----------TGGGGTTCCGAAGGACTAAGA----------------------------------------------------- t0023193 13
----------TGGGGTTCCGAAGGACTAAGAA---------------------------------------------------- t0064991 3
//
mireap
ssc-un046b-2 4:105581414:105581497:- 84(nt) -37.70(kcal/mol)
AAGAGAGATTTGGGGTTCCGAAGGACTAAGAAGTTTATGTGACTATAATTCTTGAGTCCTTTTGAACCCCAAACGTCTCCTCAC ssc-un046b 19
..((((((((((((((((.(((((((((((((..(((((....)))))))))).)))))))).)))))))))..)))).)))..
**********TGGGGTTCCGAAGGACTAAGA***************************************************** ssc-un046b-5p 19
----------TGGGGTTCCGAAGGACTAAG------------------------------------------------------ t0071855 3
----------TGGGGTTCCGAAGGACTAAGA----------------------------------------------------- t0023193 13
----------TGGGGTTCCGAAGGACTAAGAA---------------------------------------------------- t0064991 3
//
mireap
ssc-un047 5:7827576:7827658:+ 83(nt) -46.40(kcal/mol)
CAGGTCTTGTTTGAACCTGATAGCAGCTGCCGCCAGGTGATGTCCACAGGGTGGCGGCGCTGGTCAGTGTCAAGCCAGACTCA ssc-un047 8
..(((((.((((((..((((((((.(((((((((..(((.....)))..)))))))))))).)))))..)))))).)))))..
**********TTGAACCTGATAGCAGCTGCCG*************************************************** ssc-un047-5p 8
----------TTGAACCTGATAGCAGCTGCC---------------------------------------------------- t0127894 2
----------TTGAACCTGATAGCAGCTGCCG--------------------------------------------------- t0066312 3
----------TTGAACCTGATAGCAGCTGCCGC-------------------------------------------------- t0119654 2
----------TTGAACCTGATAGCAGCTGCCGCC------------------------------------------------- t0223725 1
//
mireap
ssc-un048 5:8398661:8398747:+ 87(nt) -37.20(kcal/mol)
TGAGATCCCGGATCCACCTGCCACAGGGCCTTGGCTGCCTCTTCCCTTGACTGTCACGGACCCTTTGGCAGATGAGTCCTGTATCTC ssc-un048 289
.(((((.(.(((..((.((((((.((((((.((((....((.......))..)))).)).)))).)))))).))..))).).)))))
******************************************************CACGGACCCTTTGGCAGATGAGT********** ssc-un048-3p 289
----------------------------------------------------GTCACGGACCCTTTGGCAGATGA------------ t0072905 2
----------------------------------------------------GTCACGGACCCTTTGGCAGATGAGT---------- t0061589 3
-----------------------------------------------------TCACGGACCCTTTGGCAGATGA------------ t0315136 1
------------------------------------------------------CACGGACCCTTTGGCAGAT-------------- t0370266 1
------------------------------------------------------CACGGACCCTTTGGCAGATG------------- t0112899 2
------------------------------------------------------CACGGACCCTTTGGCAGATGA------------ t0019636 16
------------------------------------------------------CACGGACCCTTTGGCAGATGAG----------- t0010092 43
------------------------------------------------------CACGGACCCTTTGGCAGATGAGT---------- t0002926 216
-------------------------------------------------------ACGGACCCTTTGGCAGATGAGT---------- t0041057 5
//
mireap
ssc-un049 5:64077277:64077353:+ 77(nt) -26.20(kcal/mol)
TGGGTACCTATCTGTATTAAAGGATGGAAATAGCTGCTGTTTACGGTTATTTTCCATTGATGCTCTAGAGTATCCGA ssc-un049 6
.(((((((((...(((((((.(((...(((((((((.......)))))))))))).)))))))..))).))))))..
**********TCTGTATTAAAGGATGGAAATAGC******************************************* ssc-un049-5p 6
----------TCTGTATTAAAGGATGGAAATAGC------------------------------------------- t0035289 6
//
mireap
ssc-un050 5:71130530:71130607:+ 78(nt) -41.30(kcal/mol)
TTCTTAACAAAAATGAAAAGGATTGGTTTCTCTTATGTTCCTAATGAGAAGTCAATCCTTTTCGTTTTTGTTAGGAAT ssc-un050 6
(((((((((((((((((((((((((..((((((((......))).)))))..))))))))))))))))))))))))).
**********AAATGAAAAGGATTGGTTTCTC********************************************** ssc-un050-5p 6
----------AAATGAAAAGGATTGGTTTCT----------------------------------------------- t0377968 1
----------AAATGAAAAGGATTGGTTTCTC---------------------------------------------- t0040752 5
//
mireap
ssc-un051 5:97203452:97203530:+ 79(nt) -27.84(kcal/mol)
TGTGGTGCCTCCATTCCTTCGTCTGTGCACTAGAAAAATAACAGTACCTAGGGCACAGGATGGGATGAGGAGTAAACAG ssc-un051 17
(((..((((..((((((....(((((((.((((..............)))).)))))))..))))))..).))).))).
**********CCATTCCTTCGTCTGTGCACTAG********************************************** ssc-un051-5p 7
************************************************TAGGGCACAGGATGGGATGAG********** ssc-un051-3p 10
----------CCATTCCTTCGTCTGTGCACT------------------------------------------------ t0120989 2
----------CCATTCCTTCGTCTGTGCACTAG---------------------------------------------- t0040187 5
------------------------------------------------TAGGGCACAGGATGGGATGA----------- t0098000 2
------------------------------------------------TAGGGCACAGGATGGGATGAG---------- t0049195 4
------------------------------------------------TAGGGCACAGGATGGGATGAGG--------- t0374197 1
------------------------------------------------TAGGGCACAGGATGGGATGAGGA-------- t0067772 3
//
mireap
ssc-un052 5:4391281:4391361:- 81(nt) -59.60(kcal/mol)
TCGGCCCTCCATGTCCGCGGGTTCCCTATCCCGGGTTGGTTGAGTTCGCGGATGCGGAACCTGCGGATACGGAGGGCTGAT ssc-un052 162
((((((((((.((((((((((((((.(((((((..((.....))..)).))))).)))))))))))))).)))))))))).
**********ATGTCCGCGGGTTCCCTATCC************************************************** ssc-un052-5p 162
---------CATGTCCGCGGGTTCCCTATC--------------------------------------------------- t0120372 2
---------CATGTCCGCGGGTTCCCTATCC-------------------------------------------------- t0017151 20
----------ATGTCCGCGGGTTCCCTA----------------------------------------------------- t0112986 2
----------ATGTCCGCGGGTTCCCTAT---------------------------------------------------- t0089231 2
----------ATGTCCGCGGGTTCCCTATC--------------------------------------------------- t0027132 10
----------ATGTCCGCGGGTTCCCTATCC-------------------------------------------------- t0005596 95
----------ATGTCCGCGGGTTCCCTATCCC------------------------------------------------- t0013482 28
----------ATGTCCGCGGGTTCCCTATCCCG------------------------------------------------ t0088251 2
-----------TGTCCGCGGGTTCCCTATCCC------------------------------------------------- t0345922 1
//
mireap
ssc-un053 5:20224743:20224822:- 80(nt) -38.70(kcal/mol)
CTCCGCCAACCGCTTTTACTTCTCCTTCCCGTGTCTTCCCTGGTGACCCCGGAAGTGGAAGTAAGCGCAGGTCGGCGGCA ssc-un053 14
..(((((.(((((.((((((((..(((((.(.(((..(....).))).).)))))..)))))))).)).))).)))))..
************************************************CCGGAAGTGGAAGTAAGCGCAG********** ssc-un053-3p 14
------------------------------------------------CCGGAAGTGGAAGTAAGCGCA----------- t0117075 2
------------------------------------------------CCGGAAGTGGAAGTAAGCGCAG---------- t0030407 8
------------------------------------------------CCGGAAGTGGAAGTAAGCGCAGG--------- t0071154 3
-------------------------------------------------CGGAAGTGGAAGTAAGCGCAGGT-------- t0258973 1
//
mireap
ssc-un054 5:62678786:62678864:- 79(nt) -31.90(kcal/mol)
CGCTCCTCGGTCTGGCACATGTTCTAACCTGTCTTGTTGTCATGCTTACAGAAGGTTAGATGTGCTGGTGGAGGGATGG ssc-un054 9
((..((((.(.(..(((((...((((((((.(((.((.(.....)..))))))))))))))))))..)).))))..)).
**********TCTGGCACATGTTCTAACCTGT*********************************************** ssc-un054-5p 9
----------TCTGGCACATGTTCTAAC--------------------------------------------------- t0308142 1
----------TCTGGCACATGTTCTAACCTG------------------------------------------------ t0136410 1
----------TCTGGCACATGTTCTAACCTGT----------------------------------------------- t0049166 4
----------TCTGGCACATGTTCTAACCTGTC---------------------------------------------- t0120895 2
----------TCTGGCACATGTTCTAACCTGTCTT-------------------------------------------- t0145877 1
//
mireap
ssc-un055 6:2340401:2340493:+ 93(nt) -38.60(kcal/mol)
CCAGGAATTTTGAGGTTATGGCAAACTGGGTTTCAGCACCTAGCAAAATAGAGGGCTGATTTTGCAGTGTGCTGAAACCTCGGCATTCTCTGA ssc-un055 10
.(((((((.((((((((.(((((.((((.(..(((((.(((..........))))))))...).)))).))))).)))))))).)))).))).
************************************************************TTTGCAGTGTGCTGAAACCTCGG********** ssc-un055-3p 10
------------------------------------------------------------TTTGCAGTGTGCTGAAACCTCGG---------- t0040243 5
-------------------------------------------------------------TTGCAGTGTGCTGAAACCTCGG---------- t0045179 4
-------------------------------------------------------------TTGCAGTGTGCTGAAACCTCGGC--------- t0150945 1
//
mireap
ssc-un056-1 6:39693681:39693766:- 86(nt) -33.30(kcal/mol)
GGAACTGCCGAACTCTGCAGAAGGCAAACTTGGCGCACATGCAAAAGCACAGCAAGCTAAGGACTGCTGACGCAGAGTTCTCAGGT ssc-un056 6
....(((..(((((((((....((((..((((((((...(((....)))..))..))))))...))))...))))))))).)))..
**********AACTCTGCAGAAGGCAAACTTGGCG*************************************************** ssc-un056-5p 1
******************************************************AGCTAAGGACTGCTGACGCAGA********** ssc-un056-3p 5
----------AACTCTGCAGAAGGCAAACTTGGCG--------------------------------------------------- t0362870 1
------------------------------------------------------AGCTAAGGACTGCTGACGCAG----------- t0109325 2
------------------------------------------------------AGCTAAGGACTGCTGACGCAGA---------- t0053413 3
//
mireap
ssc-un056-2 6:39765790:39765875:- 86(nt) -34.00(kcal/mol)
GGAACTGCTGAACTCTGCAGAAGGCAAACTTGGCGCACATGCAAAAGCACAGCAAGCTAAGGACTGCTGACGCAGAGTTCTCAGGT ssc-un056 6
....(((..(((((((((....((((..((((((((...(((....)))..))..))))))...))))...))))))))).)))..
**********AACTCTGCAGAAGGCAAACTTGGCG*************************************************** ssc-un056-5p 1
******************************************************AGCTAAGGACTGCTGACGCAGA********** ssc-un056-3p 5
----------AACTCTGCAGAAGGCAAACTTGGCG--------------------------------------------------- t0362870 1
------------------------------------------------------AGCTAAGGACTGCTGACGCAG----------- t0109325 2
------------------------------------------------------AGCTAAGGACTGCTGACGCAGA---------- t0053413 3
//
mireap
ssc-un057 6:60521179:60521259:- 81(nt) -36.70(kcal/mol)
GCCCACGCTCTGCCCGCACTCTTGGACAGAGCTGAGGATGTGTAGGTGCCAGCTCCGAGAAGGCGGGATGAATGGGGGCGA ssc-un057 16
((((.((.((..(((((..(((((((....((((.(.((......)).))))))))))))..)))))..)).)).))))..
**********TGCCCGCACTCTTGGACAGAGC************************************************* ssc-un057-5p 9
*************************************************CAGCTCCGAGAAGGCGGGATGA********** ssc-un057-3p 7
----------TGCCCGCACTCTTGGACAGA--------------------------------------------------- t0134623 1
----------TGCCCGCACTCTTGGACAGAG-------------------------------------------------- t0342939 1
----------TGCCCGCACTCTTGGACAGAGC------------------------------------------------- t0032585 7
-------------------------------------------------CAGCTCCGAGAAGGCGGGATGA---------- t0038361 6
--------------------------------------------------AGCTCCGAGAAGGCGGGATGA---------- t0354804 1
//
mireap
ssc-un058 7:36817955:36818035:+ 81(nt) -39.90(kcal/mol)
GACGCAGATCTGTCATGCTGGGGAGTGTAGTGAACGTCGTCATGCTTCTCACTGCTCCCCCCGGTGTCCGGCTCTGTGTCG ssc-un058 105
((((((((.(((..(((((((((.(.(((((((..((......))...))))))).).))))))))).))).)))))))).
**********TGTCATGCTGGGGAGTGTAGT************************************************** ssc-un058-5p 105
----------TGTCATGCTGGGGAGTGTA---------------------------------------------------- t0270685 1
----------TGTCATGCTGGGGAGTGTAG--------------------------------------------------- t0334800 1
----------TGTCATGCTGGGGAGTGTAGT-------------------------------------------------- t0008953 51
----------TGTCATGCTGGGGAGTGTAGTG------------------------------------------------- t0014689 25
----------TGTCATGCTGGGGAGTGTAGTGA------------------------------------------------ t0013965 27
//
mireap
ssc-un059 7:59118860:59118938:+ 79(nt) -31.30(kcal/mol)
GTGGACTTTTTTTCCAAGACCTGGTCCATGGAGATCAACAAGTTGTCTGCATGGTCTTGGTCTCGCAGACCTAGTCCTC ssc-un059 7
..(((((...(((.(.(((((.((.(((((.(((.(((....)))))).))))).)).))))).).)))...)))))..
***********************************************TGCATGGTCTTGGTCTCGCAGA********** ssc-un059-3p 7
-----------------------------------------------TGCATGGTCTTGGTCTCGCAGA---------- t0032456 7
//
mireap
ssc-un060 7:4013885:4013972:- 88(nt) -56.90(kcal/mol)
CAGGAAGTGGGTGGGTGCTCGATGCTAGATGGGCACAGACAATGGTAATAAATAACATCTAGCATCGAGCACCCGCCTACTAACTGGC ssc-un060 214
(((..((((((((((((((((((((((((((.((.((.....)))).........))))))))))))))))))))))))))..)))..
**********GTGGGTGCTCGATGCTAGATG********************************************************* ssc-un060-5p 98
*********************************************************TCTAGCATCGAGCACCCGCCT********** ssc-un060-3p 112
----------GTGGGTGCTCGATGCTAGA----------------------------------------------------------- t0074307 2
----------GTGGGTGCTCGATGCTAGAT---------------------------------------------------------- t0026379 10
----------GTGGGTGCTCGATGCTAGATG--------------------------------------------------------- t0006702 76
----------GTGGGTGCTCGATGCTAGATGG-------------------------------------------------------- t0035725 6
----------GTGGGTGCTCGATGCTAGATGGGC------------------------------------------------------ t0137559 1
-----------TGGGTGCTCGATGCTAGATGG-------------------------------------------------------- t0336223 1
-----------TGGGTGCTCGATGCTAGATGGG------------------------------------------------------- t0099801 2
-------------------------------GGCACAGACAATGGTAATAAATAAC-------------------------------- t0169520 1
-------------------------------GGCACAGACAATGGTAATAAATAACA------------------------------- t0059811 3
---------------------------------------------------------TCTAGCATCGAGCACCCG------------- t0124285 2
---------------------------------------------------------TCTAGCATCGAGCACCCGC------------ t0017341 20
---------------------------------------------------------TCTAGCATCGAGCACCCGCC----------- t0011349 36
---------------------------------------------------------TCTAGCATCGAGCACCCGCCT---------- t0009186 49
---------------------------------------------------------TCTAGCATCGAGCACCCGCCTA--------- t0042260 5
//
mireap
ssc-un061 7:8508442:8508521:- 80(nt) -40.40(kcal/mol)
AGACATCGCTTCTGGTCCAGACACTGTGGAGCTGAAGAGACCAACACTTCTCAGTGTTTGAACCAGAAGCTCTGTCTGCA ssc-un061 106
(((((..(((((((((.(((((((((.((((.((..(....)..)))))).))))))))).)))))))))..)))))...
**********TCTGGTCCAGACACTGTGGAGC************************************************ ssc-un061-5p 70
************************************************TCTCAGTGTTTGAACCAGAAGC********** ssc-un061-3p 36
---------TTCTGGTCCAGACACTGTGGAG------------------------------------------------- t0374268 1
----------TCTGGTCCAGACACTGTGGAGC------------------------------------------------ t0007169 69
-----------------------------------------------TTCTCAGTGTTTGAACCAGAAG----------- t0109819 2
------------------------------------------------TCTCAGTGTTTGAACCAGAAG----------- t0026830 10
------------------------------------------------TCTCAGTGTTTGAACCAGAAGC---------- t0017921 19
--------------------------------------------------TCAGTGTTTGAACCAGAAG----------- t0130952 2
--------------------------------------------------TCAGTGTTTGAACCAGAAGCT--------- t0055606 3
//
mireap
ssc-un062 7:28013040:28013112:- 73(nt) -35.10(kcal/mol)
ACCGTCCTCTCCGCCCGAAGCAAAACTCTAATGACAGTGCTCAGTAGAGCTTAGCTTCGGAAGGAGAGGTGAT ssc-un062 13
..((.(((((((..(((((((.((.(((((.(((......))).))))).)).)))))))..)))))))))..
******************************************AGTAGAGCTTAGCTTCGGAAG********** ssc-un062-3p 13
------------------------------------------AGTAGAGCTTAGCTTCGGAAG---------- t0037808 6
------------------------------------------AGTAGAGCTTAGCTTCGGAAGGA-------- t0256476 1
-------------------------------------------GTAGAGCTTAGCTTCGGAAGG--------- t0207282 1
-------------------------------------------GTAGAGCTTAGCTTCGGAAGGA-------- t0071147 3
--------------------------------------------TAGAGCTTAGCTTCGGAAGGA-------- t0081320 2
//
mireap
ssc-un063 7:41099075:41099154:- 80(nt) -38.60(kcal/mol)
TCGTGCTGGGAGGACTGGGGAGCTTGCAAGGGCCTGCACTCAGAGCCCGCAGCCTCCGCAGACCACGCCAGCTGCCCGGG ssc-un063 18
(((.((((((.((.(((.((((.((((..(((((((....))).)))))))).)))).))).)).).)))))....))).
**********AGGACTGGGGAGCTTGCAAGGGC*********************************************** ssc-un063-5p 18
---------GAGGACTGGGGAGCTTGCAAGGG------------------------------------------------ t0357410 1
----------AGGACTGGGGAGCTTGCAAGG------------------------------------------------- t0068375 3
----------AGGACTGGGGAGCTTGCAAGGG------------------------------------------------ t0050330 4
----------AGGACTGGGGAGCTTGCAAGGGC----------------------------------------------- t0027021 10
//
mireap
ssc-un064 7:108120883:108120963:- 81(nt) -43.40(kcal/mol)
GGCCTTTCTCTTGCCCGAGAGCTTGGACCGCGCGTTGCAGTGGGGTGACGCGAGGTTCAGCCCGGGCCTCCTCGAAGGCTG ssc-un064 50
(((((((.....(((((.(.(((.(((((.(((((..(......)..))))).))))))))))))))......))))))).
**********TTGCCCGAGAGCTTGGACCGCGC************************************************ ssc-un064-5p 50
---------CTTGCCCGAGAGCTTGGACC---------------------------------------------------- t0159608 1
---------CTTGCCCGAGAGCTTGGACCGC-------------------------------------------------- t0092051 2
---------CTTGCCCGAGAGCTTGGACCGCG------------------------------------------------- t0028007 9
---------CTTGCCCGAGAGCTTGGACCGCGC------------------------------------------------ t0051806 4
---------CTTGCCCGAGAGCTTGGACCGCGCG----------------------------------------------- t0280546 1
---------CTTGCCCGAGAGCTTGGACCGCGCGT---------------------------------------------- t0301272 1
----------TTGCCCGAGAGCTTGGACCG--------------------------------------------------- t0039894 5
----------TTGCCCGAGAGCTTGGACCGC-------------------------------------------------- t0058767 3
----------TTGCCCGAGAGCTTGGACCGCG------------------------------------------------- t0049373 4
----------TTGCCCGAGAGCTTGGACCGCGC------------------------------------------------ t0025192 11
----------TTGCCCGAGAGCTTGGACCGCGCG----------------------------------------------- t0109162 2
-----------TGCCCGAGAGCTTGGACCGCGC------------------------------------------------ t0045111 4
-----------TGCCCGAGAGCTTGGACCGCGCG----------------------------------------------- t0260477 1
-----------TGCCCGAGAGCTTGGACCGCGCGT---------------------------------------------- t0127325 2
//
mireap
ssc-un065 8:97945310:97945390:- 81(nt) -41.50(kcal/mol)
TACACAGCTTTCCAGAGGTTTCCAGCTTATAGGATATTCATATGGTAGTTCTGTGAACTAGAAACCTCTGGAAAGTGGTGT ssc-un065 317
.((((.((((((((((((((((.((.(((((((((..((....))..))))))))).)).)))))))))))))))).))))
*************************************************TCTGTGAACTAGAAACCTCTGG********** ssc-un065-3p 317
-------------------------------------------------TCTGTGAACTAGAAACCTCT------------ t0270961 1
-------------------------------------------------TCTGTGAACTAGAAACCTCTG----------- t0021069 15
-------------------------------------------------TCTGTGAACTAGAAACCTCTGG---------- t0002401 272
-------------------------------------------------TCTGTGAACTAGAAACCTCTGGA--------- t0013495 28
---------------------------------------------------TGTGAACTAGAAACCTCTG----------- t0300579 1
//
mireap
ssc-un066 8:110335584:110335663:- 80(nt) -36.02(kcal/mol)
TTTCACATCTGTGGATTCACTCAACTTGGGTTTGCAAACAATACATGAACCAGGGTTGACTGAATCCTGGGATGTGGAAC ssc-un066 59
((((((((((..(((((((.((((((..(((((.............)))))..)))))).)))))))..)))))))))).
**********GTGGATTCACTCAACTTGGGTT************************************************ ssc-un066-5p 59
----------GTGGATTCACTCAACTTGGG-------------------------------------------------- t0131825 1
----------GTGGATTCACTCAACTTGGGT------------------------------------------------- t0032058 7
----------GTGGATTCACTCAACTTGGGTT------------------------------------------------ t0009197 48
----------GTGGATTCACTCAACTTGGGTTT----------------------------------------------- t0055152 3
//
mireap
ssc-un067 9:27778784:27778864:+ 81(nt) -37.50(kcal/mol)
CCTAGCAAAGCAAGCTCAGCTCTGAAGTGCAGAGGCTGTTTGCACTTCCTCTGCACTTGAAGCTGAGACTGAAAGGCTCCT ssc-un067 55
...(((....((..(((((((.(.(((((((((((..((....))..))))))))))).))))))))..))....)))...
*************************************************TCTGCACTTGAAGCTGAGACTG********** ssc-un067-3p 55
-------------------------------------------------TCTGCACTTGAAGCTGAGACT----------- t0035596 6
-------------------------------------------------TCTGCACTTGAAGCTGAGACTG---------- t0013088 30
-------------------------------------------------TCTGCACTTGAAGCTGAGACTGA--------- t0017917 19
//
mireap
ssc-un068 9:66219747:66219838:+ 92(nt) -25.20(kcal/mol)
CACTGGAATGGCTGGATGGCTGCCACTTTTCATCCAGATTGTGCTCCCTGTGTCTGTTAAATCTGGCGGGAAGTTGTGGTCCTTCTACAGAT ssc-un068 10
..(((...(((..((((.((....((((..(..(((((((..((...........))..))))))).)..)))).)).))))..))))))..
*************************************************************TCTGGCGGGAAGTTGTGGTCC********** ssc-un068-3p 10
-------------------------------------------------------------TCTGGCGGGAAGTTGTGGTC----------- t0293019 1
-------------------------------------------------------------TCTGGCGGGAAGTTGTGGTCC---------- t0030586 8
-------------------------------------------------------------TCTGGCGGGAAGTTGTGGTCCT--------- t0178933 1
//
mireap
ssc-un069 9:6813231:6813314:- 84(nt) -32.12(kcal/mol)
CGTGGGCGTGAACAACCCACATCACATCCTGGGCACCTGCACACGCAGACGGCTCGTGCACAGATGTGGTCTCGGGGTGCTCAC ssc-un069 5
.((((((.......((((..((((((((.((.((((((((....)))).......)))).))))))))))....))))))))))
*****************************************************TCGTGCACAGATGTGGTCTCG********** ssc-un069-3p 5
-----------------------------------------------------TCGTGCACAGATGTGGTCTC----------- t0130905 2
-----------------------------------------------------TCGTGCACAGATGTGGTCTCG---------- t0075675 2
-----------------------------------------------------TCGTGCACAGATGTGGTCTCGG--------- t0251239 1
//
mireap
ssc-un070 X:7186213:7186291:+ 79(nt) -31.70(kcal/mol)
CCTGCCTTCCTGTCGTTGCCCTCTCTGTCTTGGTCTGGATTTTCCCAAACCAGACTCTGAGAGCAGGACTGGAGTACAG ssc-un070 10
.(((..((((.(((.((((.(((...((((.(((.(((......))).)))))))...))).))))))).))))..)))
***********************************************AACCAGACTCTGAGAGCAGGAC********** ssc-un070-3p 10
-----------------------------------------------AACCAGACTCTGAGAGCAGGAC---------- t0027106 10
//
mireap
ssc-un070 X:7080972:7081050:- 79(nt) -31.70(kcal/mol)
CCTGCCTTCCTGTCGTTGCCCTCTCTGTCTTGGTCTGGATTTTCCCAAACCAGACTCTGAGAGCAGGACTGGAGTACAG ssc-un070 10
.(((..((((.(((.((((.(((...((((.(((.(((......))).)))))))...))).))))))).))))..)))
***********************************************AACCAGACTCTGAGAGCAGGAC********** ssc-un070-3p 10
-----------------------------------------------AACCAGACTCTGAGAGCAGGAC---------- t0027106 10
//
mireap
ssc-un071 X:76730885:76730965:- 81(nt) -35.60(kcal/mol)
TGTTCTGGAGAGGGAACCTGGAAAAGCTGAAGGTGTAATATGAAAACCTCAGCAATTCTTGGTTCTCATTTTTAGGACATC ssc-un071 44
((((((((((((((((((.((((..(((((.(((...........))))))))..)))).))))))).)))))))))))..
**********AGGGAACCTGGAAAAGCTGAAG************************************************* ssc-un071-5p 43
************************************************TCAGCAATTCTTGGTTCTCATTT********** ssc-un071-3p 1
----------AGGGAACCTGGAAAAGCTGA--------------------------------------------------- t0106789 2
----------AGGGAACCTGGAAAAGCTGAA-------------------------------------------------- t0217046 1
----------AGGGAACCTGGAAAAGCTGAAG------------------------------------------------- t0012214 32
----------AGGGAACCTGGAAAAGCTGAAGG------------------------------------------------ t0031360 8
------------------------------------------------TCAGCAATTCTTGGTTCTCATTT---------- t0328401 1
//
mireap
ssc-un072 X:108212915:108212997:- 83(nt) -27.60(kcal/mol)
TCTCTTGTGTTAAGGTGCATCTAGTGCAGTTAGTGAAGCAGCTTAGAATCTACTGCCCTAAATGCCCCTTCTGGCACAGGCTG ssc-un072 18
...((((((((((((.((((.(((.(((((..((.(((...)))...))..))))).))).)))).)))..)))))))))...
**********TAAGGTGCATCTAGTGCAGTTAG************************************************** ssc-un072-5p 18
----------TAAGGTGCATCTAGTGCAGTTAG-------------------------------------------------- t0019966 16
----------TAAGGTGCATCTAGTGCAGTTAGT------------------------------------------------- t0076215 2
//
mireap
ssc-un073 X:108889476:108889569:- 94(nt) -18.10(kcal/mol)
CATCAAAGTGTTGATCTGTCTTTTTATCCTTTTGGAAAACCCTTGTAATACCAGGATGAAGCAGGATGGACTGGACGGGATTGCCAAAAACAAA ssc-un073 5
........((..(((((((((.((((((((.((.......(((.(.....).)))....)).))))))))..)))).)))))..))........
*************************************************************CAGGATGGACTGGACGGGATTGC********** ssc-un073-3p 5
-------------------------------------------------------------CAGGATGGACTGGACGGGATTGC---------- t0043338 5
//
mireap
ssc-un074a X:123792774:123792866:- 93(nt) -48.10(kcal/mol)
ACAGAGACCTCACTGGTTTCCTGGAGCAGCAGGTTCCGGATGGGAGGCCGAGCTCAGACCCTGCTGCTCCGTGCAACCAGCAAGTTCTCTGTG ssc-un074a 14
(((((((.((..((((((.(.((((((((((((.((.((.(.((...)).)..)).)).)))))))))))).).))))))..)).))))))).
**********CACTGGTTTCCTGGAGCAGCAG************************************************************* ssc-un074a-5p 14
----------CACTGGTTTCCTGGAGCAGCAG------------------------------------------------------------- t0022799 13
----------CACTGGTTTCCTGGAGCAGCAGG------------------------------------------------------------ t0167729 1
//
B. Novel miRNAs of Meishan predicted with mireap based on the solexa sequencing reads
mireap
ssc-mir-1343 2:24490869:24490947:- 79(nt) -48.70(kcal/mol)
GCTTCGGTGCTGGGGAGCGGCCCCCGGGCGGGCCTCTGCTCTGGCCCCTCCTGGGGCCCGCACTCTCGCTCCGGGTCCG ssc-mir-1343 413
..(((((.((.((((.((((.(((((((.(((((........)))))..))))))).)))).)))).)).)))))....
**********TGGGGAGCGGCCCCCGGGCGG************************************************ ssc-mir-1343-5p 17
***********************************************CTCCTGGGGCCCGCACTCTCGC********** ssc-mir-1343-3p 396
----------TGGGGAGCGGCCCCCGGGCGG------------------------------------------------ t0029694 12
----------TGGGGAGCGGCCCCCGGGCGGG----------------------------------------------- t0053040 5
----------------------------------------------CCTCCTGGGGCCCGCACTCTC------------ t0373837 1
----------------------------------------------CCTCCTGGGGCCCGCACTCTCG----------- t0131327 2
----------------------------------------------CCTCCTGGGGCCCGCACTCTCGC---------- t0053178 5
-----------------------------------------------CTCCTGGGGCCCGCACTCT------------- t0395545 1
-----------------------------------------------CTCCTGGGGCCCGCACTCTC------------ t0079769 3
-----------------------------------------------CTCCTGGGGCCCGCACTCTCG----------- t0012076 45
-----------------------------------------------CTCCTGGGGCCCGCACTCTCGC---------- t0002516 324
-----------------------------------------------CTCCTGGGGCCCGCACTCTCGCT--------- t0033719 10
------------------------------------------------TCCTGGGGCCCGCACTCTCG----------- t0343571 1
------------------------------------------------TCCTGGGGCCCGCACTCTCGC---------- t0060894 4
//
mireap
ssc-mir-2320 6:43886636:43886715:- 80(nt) -41.72(kcal/mol)
GCTGTCCCCATGGCACAGGGTCCAGCTGTCGGCTGTAATACCCGATGGGTCGATGATGGTCCCTGTGTTTGGGGCGAGCA ssc-mir-2320 504
(((..(((((.(((((((((.(((..((((((((.............)))))))).))).))))))))))))))..))).
**********TGGCACAGGGTCCAGCTGTCGG************************************************ ssc-mir-2320-5p 446
*************************************************TCGATGATGGTCCCTGTGTTT********** ssc-mir-2320-3p 58
----------TGGCACAGGGTCCAGCTGTC-------------------------------------------------- t0101397 2
----------TGGCACAGGGTCCAGCTGTCG------------------------------------------------- t0010907 52
----------TGGCACAGGGTCCAGCTGTCGG------------------------------------------------ t0004041 187
----------TGGCACAGGGTCCAGCTGTCGGC----------------------------------------------- t0005218 137
----------TGGCACAGGGTCCAGCTGTCGGCT---------------------------------------------- t0009234 65
----------TGGCACAGGGTCCAGCTGTCGGCTG--------------------------------------------- t0266163 1
-----------GGCACAGGGTCCAGCTGTC-------------------------------------------------- t0349566 1
-----------GGCACAGGGTCCAGCTGTCGG------------------------------------------------ t0226940 1
-------------------------------------------------TCGATGATGGTCCCTGTGTT----------- t0165627 2
-------------------------------------------------TCGATGATGGTCCCTGTGTTT---------- t0022339 18
-------------------------------------------------TCGATGATGGTCCCTGTGTTTG--------- t0035077 9
--------------------------------------------------CGATGATGGTCCCTGTGT------------ t0194719 1
--------------------------------------------------CGATGATGGTCCCTGTGTT----------- t0201549 1
--------------------------------------------------CGATGATGGTCCCTGTGTTT---------- t0034193 9
--------------------------------------------------CGATGATGGTCCCTGTGTTTG--------- t0024652 16
---------------------------------------------------GATGATGGTCCCTGTGTTT---------- t0316780 1
---------------------------------------------------GATGATGGTCCCTGTGTTTG--------- t0314333 1
//
mireap
ssc-mir-2366 1:134062647:134062729:+ 83(nt) -40.10(kcal/mol)
GCCCTGGCCCCAGGGTCCTCTTGTCTGAGCCCCAGAAAGAGGAGAGAGCGCTGGGTCACAGAAGAGGGTCTGGGGGACAGGTT ssc-mir-2366 74
..((((.((((.((..(((((..((((.(.(((((...(.........).))))).).)))))))))..)).)))).))))..
***************************************************TGGGTCACAGAAGAGGGTCTGG********** ssc-mir-2366-3p 74
---------------------------------------------------TGGGTCACAGAAGAGGGTCT------------ t0041143 7
---------------------------------------------------TGGGTCACAGAAGAGGGTCTG----------- t0112692 2
---------------------------------------------------TGGGTCACAGAAGAGGGTCTGG---------- t0009233 65
//
mireap
ssc-mir-2366 1:134001040:134001122:- 83(nt) -40.10(kcal/mol)
GCCCTGGCCCCAGGGTCCTCTTGTCTGAGCCCCAGAAAGAGGAGAGAGCGCTGGGTCACAGAAGAGGGTCTGGGGGACAGGTT ssc-mir-2366 74
..((((.((((.((..(((((..((((.(.(((((...(.........).))))).).)))))))))..)).)))).))))..
***************************************************TGGGTCACAGAAGAGGGTCTGG********** ssc-mir-2366-3p 74
---------------------------------------------------TGGGTCACAGAAGAGGGTCT------------ t0041143 7
---------------------------------------------------TGGGTCACAGAAGAGGGTCTG----------- t0112692 2
---------------------------------------------------TGGGTCACAGAAGAGGGTCTGG---------- t0009233 65
//
mireap
ssc-mir-2411 4:99530693:99530778:- 86(nt) -30.20(kcal/mol)
AGAGGCAATGTGGAGTGACTGTCAGATGCAGCCATCAGAATAGGTGATTTGGCTGAACTGTCATACTCCCACATCCTCCACCAGGG ssc-mir-2411 83
.((((..((((((((((..((.(((...(((((((((.......)))..))))))..))).)))))).))))))))))........
**********TGGAGTGACTGTCAGATGCAG******************************************************* ssc-mir-2411-5p 61
*****************************************************TGAACTGTCATACTCCCACATCC********** ssc-mir-2411-3p 22
------AATGTGGAGTGACTGTCAGATG---------------------------------------------------------- t0299268 1
--------TGTGGAGTGACTGTCAGATGC--------------------------------------------------------- t0055366 5
---------GTGGAGTGACTGTCAGATG---------------------------------------------------------- t0465221 1
---------GTGGAGTGACTGTCAGATGC--------------------------------------------------------- t0146048 2
----------TGGAGTGACTGTCAGATGC--------------------------------------------------------- t0062337 4
----------TGGAGTGACTGTCAGATGCA-------------------------------------------------------- t0044639 6
----------TGGAGTGACTGTCAGATGCAG------------------------------------------------------- t0013145 40
----------TGGAGTGACTGTCAGATGCAGCCATC-------------------------------------------------- t0374084 1
------------GAGTGACTGTCAGATGCAGC------------------------------------------------------ t0273308 1
-------------------------------------------------TGGCTGAACTGTCATACTCCC---------------- t0123261 2
--------------------------------------------------GGCTGAACTGTCATACTCCCACATCC---------- t0125181 2
----------------------------------------------------CTGAACTGTCATACTCCCACATCC---------- t0158823 2
-----------------------------------------------------TGAACTGTCATACTCCCACAT------------ t0081380 3
-----------------------------------------------------TGAACTGTCATACTCCCACATC----------- t0292124 1
-----------------------------------------------------TGAACTGTCATACTCCCACATCC---------- t0029861 12
//
mireap
ssc-mir-2483 X:100547917:100547992:- 76(nt) -32.20(kcal/mol)
TGAAAAGTTCCGTCAACCATCCAGCTGTTTGGGGTGATGCAAACAAACATCTGGTTGGTTGAGAGAATTTTTTACT ssc-mir-2483 611
((((((((((..(((((((.((((.((((((..(.....)...)))))).)))).)))))))..))))))))))..
**********CGTCAACCATCCAGCTGTTTGG******************************************** ssc-mir-2483-5p 264
********************************************AAACATCTGGTTGGTTGAGAGA********** ssc-mir-2483-3p 347
--------TCCGTCAACCATCCAGCTGTT----------------------------------------------- t0330955 1
--------TCCGTCAACCATCCAGCTGTTT---------------------------------------------- t0135480 2
--------TCCGTCAACCATCCAGCTGTTTG--------------------------------------------- t0026689 14
----------CGTCAACCATCCAGCTGTTT---------------------------------------------- t0100331 3
----------CGTCAACCATCCAGCTGTTTG--------------------------------------------- t0008450 73
----------CGTCAACCATCCAGCTGTTTGG-------------------------------------------- t0004792 152
-----------GTCAACCATCCAGCTGTTTG--------------------------------------------- t0023690 17
-----------GTCAACCATCCAGCTGTTTGG-------------------------------------------- t0131994 2
--------------------------------------------AAACATCTGGTTGGTTGA-------------- t0131280 2
--------------------------------------------AAACATCTGGTTGGTTGAG------------- t0422238 1
--------------------------------------------AAACATCTGGTTGGTTGAGA------------ t0029378 12
--------------------------------------------AAACATCTGGTTGGTTGAGAG----------- t0014554 34
--------------------------------------------AAACATCTGGTTGGTTGAGAGA---------- t0004958 146
--------------------------------------------AAACATCTGGTTGGTTGAGAGAA--------- t0110838 2
---------------------------------------------AACATCTGGTTGGTTGAG------------- t0053903 5
---------------------------------------------AACATCTGGTTGGTTGAGA------------ t0037912 8
---------------------------------------------AACATCTGGTTGGTTGAGAG----------- t0018090 25
---------------------------------------------AACATCTGGTTGGTTGAGAGA---------- t0006270 108
---------------------------------------------AACATCTGGTTGGTTGAGAGAA--------- t0182018 2
---------------------------------------------AACATCTGGTTGGTTGAGAGAAT-------- t0337289 1
----------------------------------------------ACATCTGGTTGGTTGAGAGA---------- t0371103 1
//
mireap
ssc-un001 10:45978938:45979007:- 70(nt) -31.36(kcal/mol)
CGGGGGGCTCTGGATCTCCAGGAAGGCTGGGTGTTGGAGAACCTTGCTGGAGATCTTGGAAGTGAACCCC ssc-un001 7
.((((..(.((((((((((((.((((...............)))).))))))))))....)).)..))))
***************************************AACCTTGCTGGAGATCTTGGA********** ssc-un001-3p 7
---------------------------------------AACCTTGCTGGAGATCTTGGA---------- t0044091 6
----------------------------------------ACCTTGCTGGAGATCTTGGAA--------- t0208849 1
//
mireap
ssc-un002 11:17653863:17653941:+ 79(nt) -27.00(kcal/mol)
GGGTTTGGATTGTTGTACTTTTTTTTTTGTTCGTTGCATTTTTAGGAACAAAAAAAAAAGCCCAACCCTTCACACCGCT ssc-un001 448
.(((.((((..((((..(((((((((((((((.(.........).)))))))))))))))..))))..)))).)))...
**********TGTTGTACTTTTTTTTTTGTTC*********************************************** ssc-un001-5p 416
***********************************************ACAAAAAAAAAAGCCCAACCCT********** ssc-un001-3p 28
---------TTGTTGTACTTTTTTTTTTGTTC----------------------------------------------- t0464349 1
----------TGTTGTACTTTTTTTTTTG-------------------------------------------------- t0036137 9
----------TGTTGTACTTTTTTTTTTGT------------------------------------------------- t0022753 18
----------TGTTGTACTTTTTTTTTTGTT------------------------------------------------ t0010752 53
----------TGTTGTACTTTTTTTTTTGTTC----------------------------------------------- t0002454 334
--------------GTACTTTTTTTTTTGTTC----------------------------------------------- t0246642 1
---------------TACTTTTTTTTTTGTTCGTTGC------------------------------------------ t0063563 4
-----------------------------------------------ACAAAAAAAAAAGCCCAACCC----------- t0117026 2
-----------------------------------------------ACAAAAAAAAAAGCCCAACCCT---------- t0018765 24
-----------------------------------------------ACAAAAAAAAAAGCCCAACCCTT--------- t0166298 2
//
mireap
ssc-un004a-1 11:27100407:27100488:+ 82(nt) -44.80(kcal/mol)
GGTCCGCTGCCGTGTGTGTGTGTGTGTGTGTGTGTGTGTGTGTGTGTGTGCGCGCGCGCGCGCGCGTGTGCGTGGAGTGACA ssc-un004a-1 28
.(((.(((.(((((..((((((((((((((((..((..(....)..))..))))))))))))))))..)))).).)))))).
*************************************************GCGCGCGCGCGCGCGCGTGTGCG********** ssc-un004a-1-3p 28
-------------------------------------------------GCGCGCGCGCGCGCGCGTGTG------------ t0315181 1
-------------------------------------------------GCGCGCGCGCGCGCGCGTGTGC----------- t0043065 6
-------------------------------------------------GCGCGCGCGCGCGCGCGTGTGCG---------- t0021916 19
--------------------------------------------------CGCGCGCGCGCGCGCGTGTGCG---------- t0227902 1
-----------------------------------------------------GCGCGCGCGCGCGTGTGCG---------- t0429399 1
//
mireap
ssc-un004a-2 14:77707118:77707209:+ 92(nt) -49.30(kcal/mol)
AGGGGCAAGTCAGCCCGTGTGTGTGTGTGTGTGTGTGTGTGTGTGTGTGTGTGTGTGTGCGCGCGCGCGCGCGCGCGTGTGCTTATGCCTCC ssc-un004a-2 7
.((((((....((((((((((((((((((((((..((..((..(....)..))..))..)))))))))))))))))).).)))..)))))).
************************************************************GCGCGCGCGCGCGCGCGTGTGC********** ssc-un004a-2-3p 7
------------------------------------------------------------GCGCGCGCGCGCGCGCGTGTG----------- t0315181 1
------------------------------------------------------------GCGCGCGCGCGCGCGCGTGTGC---------- t0043065 6
//
mireap
ssc-un005 11:1227906:1227999:- 94(nt) -30.70(kcal/mol)
CCATGAAAACCGCGGAATGGCTCAAAGTCCCATGCCTCAGTACCAGACTGATCAACCCCGAAAACATGGGCTTTGAGCAGTCGGGACAGAGAGA ssc-un005 17
.........((.(((....((((((((.((((((..(((((.....)))))((......))...))))))))))))))..))))).........
**************************************************************AACATGGGCTTTGAGCAGTCGG********** ssc-un005-3p 16
-------------------------------------------------------------AAACATGGGCTTTGAGCAGTCG----------- t0130164 2
-------------------------------------------------------------AAACATGGGCTTTGAGCAGTCGG---------- t0267561 1
--------------------------------------------------------------AACATGGGCTTTGAGCAGTCGG---------- t0036633 8
--------------------------------------------------------------AACATGGGCTTTGAGCAGTCGGG--------- t0096584 3
---------------------------------------------------------------ACATGGGCTTTGAGCAGTCGG---------- t0121740 2
------------------------------------------------------------------------TTGAGCAGTCGGGACAGAGA-- t0218469 1
//
mireap
ssc-un006 12:16367846:16367943:+ 98(nt) -40.50(kcal/mol)
CTCAGGTCACTGCTGACAAGGGAGGTGGCGACAGTGGTACTTATCCAGAGCGTATGTGTGGTTGAGGCTACTCTGTCCCCACCTCCAGGGTCCCCTGA ssc-un006 10
.(((((........(((...((((((((.(((((((((.((((.(((..((....)).))).)))))))))..)))).))))))))...))).)))))
*******************************************************************CTACTCTGTCCCCACCTCCAG********** ssc-un006-3p 6
----------------------------------------------AGAGCGTATGTGTGGTTGAGG------------------------------- t0062926 4
-------------------------------------------------------------------CTACTCTGTCCCCACCTCC------------ t0102998 2
-------------------------------------------------------------------CTACTCTGTCCCCACCTCCAG---------- t0059087 4
//
mireap
ssc-un007 12:31056217:31056294:- 78(nt) -27.60(kcal/mol)
CCACAGGGGGTCTCCAGCCAGACCAGAGGATTCCCAAAGAAGGATGGCCTCTTTCTGCACTGGCACATAGCCCTGTTT ssc-un007 12
..((((((.((..((((.((((..(((((..(((.......)))...))))).))))..)))).))....))))))..
**********TCTCCAGCCAGACCAGAGGATT********************************************** ssc-un007-5p 12
----------TCTCCAGCCAGACCAGAGGATT---------------------------------------------- t0035219 9
-----------CTCCAGCCAGACCAGAGGATT---------------------------------------------- t0114474 2
------------TCCAGCCAGACCAGAGGATT---------------------------------------------- t0318644 1
//
mireap
ssc-un008 13:25139231:25139309:+ 79(nt) -32.40(kcal/mol)
ACTCTCCTGTTTTGCTCTGCTCCTGCCACATGCATGTCATAAGGAGAGTGTGACAGGCCAGGGCAGTTCAAGAGGGGGC ssc-un008 36
.(((((.((..((((((((..((((.(((((.....((....))...))))).)))).))))))))..)).)))))...
**********TTTGCTCTGCTCCTGCCACATGC********************************************** ssc-un008-5p 35
***********************************************GTGTGACAGGCCAGGGCAGTTC********** ssc-un008-3p 1
---------TTTTGCTCTGCTCCTGCCACA------------------------------------------------- t0211993 1
----------TTTGCTCTGCTCCTGCCACAT------------------------------------------------ t0423519 1
----------TTTGCTCTGCTCCTGCCACATG----------------------------------------------- t0039242 8
----------TTTGCTCTGCTCCTGCCACATGC---------------------------------------------- t0017871 25
-----------------------------------------------GTGTGACAGGCCAGGGCAGTTC---------- t0231783 1
//
mireap
ssc-un008 13:25342517:25342595:- 79(nt) -32.40(kcal/mol)
ACTCTCCTGTTTTGCTCTGCTCCTGCCACATGCATGTCATAAGGAGAGTGTGACAGGCCAGGGCAGTTCAAGAGGGGGC ssc-un008 36
.(((((.((..((((((((..((((.(((((.....((....))...))))).)))).))))))))..)).)))))...
**********TTTGCTCTGCTCCTGCCACATGC********************************************** ssc-un008-5p 35
***********************************************GTGTGACAGGCCAGGGCAGTTC********** ssc-un008-3p 1
---------TTTTGCTCTGCTCCTGCCACA------------------------------------------------- t0211993 1
----------TTTGCTCTGCTCCTGCCACAT------------------------------------------------ t0423519 1
----------TTTGCTCTGCTCCTGCCACATG----------------------------------------------- t0039242 8
----------TTTGCTCTGCTCCTGCCACATGC---------------------------------------------- t0017871 25
-----------------------------------------------GTGTGACAGGCCAGGGCAGTTC---------- t0231783 1
//
mireap
ssc-un009 13:104865079:104865158:+ 80(nt) -31.30(kcal/mol)
CTGTTCTCTTGAGAGATCAGAGGCGCAGAGTGCGTCAATGTCAGTGAAGCCTGTGCCTTTTACCTCTTTAAGAGCGCACG ssc-un009 745
.(((.((((((((((...((((((((((.((...(((.......))).))))))))))))...))).))))))).)))..
**********GAGAGATCAGAGGCGCAGAGT************************************************* ssc-un009-5p 744
*************************************************CCTGTGCCTTTTACCTCTTTAA********* ssc-un009-3p 1
---------TGAGAGATCAGAGGCGCAGA--------------------------------------------------- t0466047 1
---------TGAGAGATCAGAGGCGCAGAG-------------------------------------------------- t0381810 1
---------TGAGAGATCAGAGGCGCAGAGT------------------------------------------------- t0034117 9
----------GAGAGATCAGAGGCGCAG---------------------------------------------------- t0043718 6
----------GAGAGATCAGAGGCGCAGA--------------------------------------------------- t0022343 18
----------GAGAGATCAGAGGCGCAGAG-------------------------------------------------- t0009352 64
----------GAGAGATCAGAGGCGCAGAGT------------------------------------------------- t0001322 640
----------GAGAGATCAGAGGCGCAGAGTGC----------------------------------------------- t0049757 5
-------------------------------------------------CCTGTGCCTTTTACCTCTTTAA--------- t0396992 1
//
mireap
ssc-un010 13:105140355:105140436:+ 82(nt) -24.90(kcal/mol)
GATTATAAAGAAGCTGGACAGCAGGTCTGTGGCAGAGATATGGACCTACTTCAGACCAGACTGCCCAGCTGAACATTTGGAT ssc-un010 10
...........((((((.((((.((((((.((.((..........)).)).)))))).).))).))))))............
**********AAGCTGGACAGCAGGTCTGTGG************************************************** ssc-un010-5p 3
**************************************************TCAGACCAGACTGCCCAGCTGA********** ssc-un010-3p 6
---TATAAAGAAGCTGGACAG------------------------------------------------------------- t0434113 1
----------AAGCTGGACAGCAGGTCTGTGG-------------------------------------------------- t0092960 3
--------------------------------------------------TCAGACCAGACTGCCCAGCTGA---------- t0063096 4
--------------------------------------------------TCAGACCAGACTGCCCAGCTGAA--------- t0187674 1
--------------------------------------------------TCAGACCAGACTGCCCAGCTGAACA------- t0308914 1
//
mireap
ssc-un013 13:26610969:26611049:- 81(nt) -28.30(kcal/mol)
ACAGGCAGGGTGGGGCGGTAGGAATAGCTGCCATACCATAGTATTACTCAGCCTTCCTTCCTGTCCCAGGACTCTTCCCAG ssc-un013 12
...((.((((((((((((.(((((..((((..((((....))))....)))).)))))..)))))))...))))).))...
**********TGGGGCGGTAGGAATAGCTGC************************************************** ssc-un013-5p 12
---------GTGGGGCGGTAGGAATAG------------------------------------------------------ t0382282 1
---------GTGGGGCGGTAGGAATAGCTGC-------------------------------------------------- t0086874 3
----------TGGGGCGGTAGGAATAGC----------------------------------------------------- t0097099 3
----------TGGGGCGGTAGGAATAGCT---------------------------------------------------- t0397735 1
----------TGGGGCGGTAGGAATAGCTG--------------------------------------------------- t0371766 1
----------TGGGGCGGTAGGAATAGCTGC-------------------------------------------------- t0094378 3
//
mireap
ssc-un015 13:99204849:99204928:- 80(nt) -39.70(kcal/mol)
ACACCATAGTTATTACCCTCGGTGGTATTTTACAAGTGAACTAAGTTTGTAAAACACCACAGGGGGTAGTAATTAAGGTG ssc-un015 6
.((((.((((((((((((((.(((((.(((((((((.........))))))))).))))).)))))))))))))).))))
*************************************************TAAAACACCACAGGGGGTAGT********** ssc-un015-3p 6
-------------------------------------------------TAAAACACCACAGGGGGTAGT---------- t0047893 6
//
mireap
ssc-un015 13:99276547:99276626:- 80(nt) -39.70(kcal/mol)
ACACCATAGTTATTACCCTCGGTGGTATTTTACAAGTGAACTAAGTTTGTAAAACACCACAGGGGGTAGTAATTAAGGTG ssc-un015 6
.((((.((((((((((((((.(((((.(((((((((.........))))))))).))))).)))))))))))))).))))
*************************************************TAAAACACCACAGGGGGTAGT********** ssc-un015-3p 6
-------------------------------------------------TAAAACACCACAGGGGGTAGT---------- t0047893 6
//
mireap
ssc-un016 14:56651223:56651297:+ 75(nt) -19.90(kcal/mol)
CCGTGGAAGAAAGATGGTGAGTTCAGGCTGAGCCAAGATTCCAGCACTGCCCTCTGACCTCACCACCTACCAATC ssc-un016 14
...(((.((.....(((((((.((((((.(.((..........)).).)))...))).))))))).)).)))...
**********AAGATGGTGAGTTCAGGCTGAG******************************************* ssc-un016-5p 14
---------AAAGATGGTGAGTTCAGGCTGAG------------------------------------------- t0071877 3
---------AAAGATGGTGAGTTCAGGCTGAGC------------------------------------------ t0241734 1
----------AAGATGGTGAGTTCAGGCTGAG------------------------------------------- t0053179 5
----------AAGATGGTGAGTTCAGGCTGAGC------------------------------------------ t0089570 3
-----------AGATGGTGAGTTCAGGCTGAG------------------------------------------- t0130039 2
//
mireap
ssc-un026 18:49094927:49095016:- 90(nt) -23.60(kcal/mol)
CAGGGTTGTGGGCAGAAGAGGCTGGTTATACTAATGCCCTCATATTGAGTGGTCTGTAAATGGCTGCACACTTCAGGCGCTACATAGTGG ssc-un026 14
......(((((((.((((.(((.((((((......((((((.....))).)))......)))))))).).))))..)).)))))......
**********************************************************AATGGCTGCACACTTCAGGCGC********** ssc-un026-3p 14
---------------------------------------------------------AAATGGCTGCACACTTCAGG------------- t0369546 1
---------------------------------------------------------AAATGGCTGCACACTTCAGGC------------ t0258125 1
---------------------------------------------------------AAATGGCTGCACACTTCAGGCG----------- t0313897 1
---------------------------------------------------------AAATGGCTGCACACTTCAGGCGC---------- t0248310 1
----------------------------------------------------------AATGGCTGCACACTTCAGGC------------ t0114559 2
----------------------------------------------------------AATGGCTGCACACTTCAGGCGC---------- t0041684 7
----------------------------------------------------------AATGGCTGCACACTTCAGGCGCT--------- t0418840 1
//
mireap
ssc-un031 1:266903594:266903670:- 77(nt) -19.60(kcal/mol)
TTGAGCTACATTTGCTTGCGTTCTCTAAGTGTCTGGCTGAAAACGCACTGGACTTGGAGTCAGAAGTTGAGGTTCCT ssc-un031 223
..(((((.((...((((.(...((((((((.(...((.......))...).))))))))...))))))).)))))..
**********************************************ACTGGACTTGGAGTCAGAAGT********** ssc-un031-3p 223
---------------------------------------------CACTGGACTTGGAGTCAGAAGT---------- t0048196 5
----------------------------------------------ACTGGACTTGGAGTCAGAAGT---------- t0003649 211
----------------------------------------------ACTGGACTTGGAGTCAGAAGTT--------- t0053148 5
-----------------------------------------------CTGGACTTGGAGTCAGAAGT---------- t0115313 2
//
mireap
ssc-un032 2:7537373:7537453:+ 81(nt) -41.70(kcal/mol)
CCACTGGGTTCCCAGGCCTTCCTGAGCATGCGCAGTTTCCTCCAGCCCTGGGCAAGCCTGCGGAGGTGTGGGGGCCCCGTG ssc-un032 5
.(((.(((((((((.(((((((.(.((.(((.(((............))).))).))).).)))))).))))))))).)))
*************************************************GGGCAAGCCTGCGGAGGTGTGG********** ssc-un032-3p 5
-------------------------------------------------GGGCAAGCCTGCGGAGGTGTGG---------- t0053297 5
//
mireap
ssc-un036 2:6684279:6684361:- 83(nt) -40.80(kcal/mol)
AGGTTCCTTTTTCACTCTCCGAGGGGCCTTCAAGGGCAAGTTCTTGTCACCTTTGTTGGCTCCTCTGAAGTGAGAAGGAAACC ssc-un036 73
.((((.((((((((((.((.((((((((..(((((((((....)))...))))))..)))))))).)))))))))))).))))
***************************************************TTTGTTGGCTCCTCTGAAGTGA********** ssc-un036-3p 73
---------------------------------------------------TTTGTTGGCTCCTCTGAAG------------- t0122382 2
---------------------------------------------------TTTGTTGGCTCCTCTGAAGT------------ t0039315 7
---------------------------------------------------TTTGTTGGCTCCTCTGAAGTG----------- t0038747 8
---------------------------------------------------TTTGTTGGCTCCTCTGAAGTGA---------- t0010317 56
//
mireap
ssc-un037 2:76418890:76418970:- 81(nt) -51.30(kcal/mol)
TTTCAGCCCCTGCGTGGCTTCTCTGTGCAGTCTTTTCTTCTGGGACCTGCACAGGAAGGCCACGGAGGGGCCGGAGAAAGA ssc-un037 22
((((.((((((.((((((((..((((((((((((.......)))).))))))))..)))))))).)))))).)))).....
**********TGCGTGGCTTCTCTGTGCAGTC************************************************* ssc-un037-5p 13
*************************************************CACAGGAAGGCCACGGAGGGGC********** ssc-un037-3p 9
-------CCCTGCGTGGCTTCTCTGTGC----------------------------------------------------- t0112418 2
--------CCTGCGTGGCTTCTCTGTGCAGT-------------------------------------------------- t0409805 1
---------CTGCGTGGCTTCTCTGTGCAGT-------------------------------------------------- t0387812 1
----------TGCGTGGCTTCTCTGTGCAGT-------------------------------------------------- t0067046 4
----------TGCGTGGCTTCTCTGTGCAGTC------------------------------------------------- t0053187 5
-------------------------------------------------CACAGGAAGGCCACGGAG-------------- t0270216 1
-------------------------------------------------CACAGGAAGGCCACGGAGGGGC---------- t0040579 7
--------------------------------------------------ACAGGAAGGCCACGGAGGGG----------- t0275394 1
//
mireap
ssc-un038 2:86788596:86788673:- 78(nt) -36.70(kcal/mol)
TGGACAAAATTAAAATGCTATTCTGTCACTGTAATAGTTCATATGGGCACTGACAGGAGAGCATTTTAATTTTGTCAA ssc-un038 7
..(((((((((((((((((.((((((((.(((.(((.....)))..))).)))))))).)))))))))))))))))..
**********TAAAATGCTATTCTGTCACTGT********************************************** ssc-un038-5p 2
************************************************ACTGACAGGAGAGCATTTTA********** ssc-un038-3p 5
----------TAAAATGCTATTCTGTCACTGT---------------------------------------------- t0162691 2
------------------------------------------------ACTGACAGGAGAGCATTTTA---------- t0059002 4
------------------------------------------------ACTGACAGGAGAGCATTTTAA--------- t0348326 1
//
mireap
ssc-un039 3:9289233:9289310:+ 78(nt) -62.20(kcal/mol)
CTAGGCCACGGGGGAACTCCCAGACCAGCTTCCACTCCCTTCAAGAAGCTGGTCTGGGAGTTCCCGGGTGGCCTAGTA ssc-un039 231
(((((((((..(((((((((((((((((((((............)))))))))))))))))))))..)))))))))..
**********GGGGAACTCCCAGACCAGCTTC********************************************** ssc-un039-5p 96
**********************************************AGCTGGTCTGGGAGTTCCCGGG********** ssc-un039-3p 135
--------CGGGGGAACTCCCAGACCAGC------------------------------------------------- t0042865 7
--------CGGGGGAACTCCCAGACCAGCT------------------------------------------------ t0087145 3
---------GGGGGAACTCCCAGACCAGCT------------------------------------------------ t0439728 1
---------GGGGGAACTCCCAGACCAGCTT----------------------------------------------- t0074047 3
---------GGGGGAACTCCCAGACCAGCTTC---------------------------------------------- t0051594 5
----------GGGGAACTCCCAGACCAGC------------------------------------------------- t0154300 2
----------GGGGAACTCCCAGACCAGCTT----------------------------------------------- t0023227 17
----------GGGGAACTCCCAGACCAGCTTC---------------------------------------------- t0009967 58
---------------------------------------------AAGCTGGTCTGGGAGTTCCCGGG---------- t0428140 1
----------------------------------------------AGCTGGTCTGGGAGTTCCCG------------ t0416933 1
----------------------------------------------AGCTGGTCTGGGAGTTCCCGG----------- t0048353 5
----------------------------------------------AGCTGGTCTGGGAGTTCCCGGG---------- t0005640 125
----------------------------------------------AGCTGGTCTGGGAGTTCCCGGGT--------- t0080133 3
//
mireap
ssc-un041 3:93439913:93439988:+ 76(nt) -50.10(kcal/mol)
TTTGCTGGTCAGTTAGAAGAATAAAGATGCTATGTGATCAACTTAGCACCTTTATTCTTCTAACTGACCAGCAAAG ssc-un041 10
((((((((((((((((((((((((((.(((((.((.....)).))))).)))))))))))))))))))))))))).
**********AGTTAGAAGAATAAAGATGCTA******************************************** ssc-un041-5p 10
----------AGTTAGAAGAATAAAGATGCT--------------------------------------------- t0096055 3
----------AGTTAGAAGAATAAAGATGCTA-------------------------------------------- t0056651 4
-----------GTTAGAAGAATAAAGATGCT--------------------------------------------- t0177264 2
-----------GTTAGAAGAATAAAGATGCTA-------------------------------------------- t0350190 1
//
mireap
ssc-un042 3:6828244:6828338:- 95(nt) -41.90(kcal/mol)
CCATCACAGCATCGGGCGCCTGTAGCCACAGCTCCCCGGGACCTGTGGGTGCTGAGCGCCCGAGCTCCAGGAAGAAGAAAGAGTCTGCGTGACCA ssc-un042 53
...((((.((.(((((((((.(((.((((((.(((...))).)))))).))).).))))))))))..((((............)))).))))...
**********ATCGGGCGCCTGTAGCCACAGC*************************************************************** ssc-un042-5p 53
---------CATCGGGCGCCTGTAGCCACAG---------------------------------------------------------------- t0259005 1
----------ATCGGGCGCCTGTAGCCACAG---------------------------------------------------------------- t0209306 1
----------ATCGGGCGCCTGTAGCCACAGC--------------------------------------------------------------- t0013115 40
-----------TCGGGCGCCTGTAGCCACAG---------------------------------------------------------------- t0246802 1
-----------TCGGGCGCCTGTAGCCACAGC--------------------------------------------------------------- t0040810 7
------------CGGGCGCCTGTAGCCACAGC--------------------------------------------------------------- t0289966 1
-------------GGGCGCCTGTAGCCACAGC--------------------------------------------------------------- t0174438 2
//
mireap
ssc-un043 3:121500048:121500124:- 77(nt) -39.90(kcal/mol)
CCGGCCCTGCCTCTGCCCCCTTTGTCACATGGGTCTGACAGACCCATGGGTCTGACGGAGCAGCCGCGGGTTCGGGT ssc-un043 25
(((..(((((..((((.((.((.(.(.((((((((.....)))))))).).).)).)).))))..)))))..)))..
**********CTCTGCCCCCTTTGTCACATGG********************************************* ssc-un043-5p 1
*********************************************ATGGGTCTGACGGAGCAGCCGC********** ssc-un043-3p 24
----------CTCTGCCCCCTTTGTCACATGG--------------------------------------------- t0439497 1
--------------------------------------------CATGGGTCTGACGGAGCAGC------------- t0181530 2
--------------------------------------------CATGGGTCTGACGGAGCAGCC------------ t0343871 1
---------------------------------------------ATGGGTCTGACGGAGCAG-------------- t0139958 2
---------------------------------------------ATGGGTCTGACGGAGCAGCC------------ t0094141 3
---------------------------------------------ATGGGTCTGACGGAGCAGCCG----------- t0134435 2
---------------------------------------------ATGGGTCTGACGGAGCAGCCGC---------- t0026860 14
//
mireap
ssc-un046a-1 4:104560730:104560812:+ 83(nt) -44.10(kcal/mol)
AGGAGAGGTTTGGGGTTCAAAAGGACTCAAGAATTATAGTCACATAAACTTCTTAGTCCTTCGGAACCCCAAATCTCTCTTCT ssc-un046a 50
((((((((((((((((((..(((((((.(((((((((......))))..))))))))))))..))))))))))))))))))..
**********TGGGGTTCAAAAGGACTCAAGA*************************************************** ssc-un046a-5p 47
****************************************************TTAGTCCTTCGGAACCCCAAA********** ssc-un046a-3p 3
---------TTGGGGTTCAAAAGGACTCAA----------------------------------------------------- t0172644 2
---------TTGGGGTTCAAAAGGACTCAAG---------------------------------------------------- t0097510 3
---------TTGGGGTTCAAAAGGACTCAAGA--------------------------------------------------- t0031391 11
----------TGGGGTTCAAAAGGACTCAAG---------------------------------------------------- t0396840 1
----------TGGGGTTCAAAAGGACTCAAGA--------------------------------------------------- t0016177 30
---------------------------------------------------CTTAGTCCTTCGGAACCCCAA----------- t0243449 1
----------------------------------------------------TTAGTCCTTCGGAACCCCAAA---------- t0161168 2
//
mireap
ssc-un046a-2 4:105429833:105429915:+ 83(nt) -38.80(kcal/mol)
AGGAGACGTTTGGGGTTCAAAAGGACTCAAGAATTATAGTCACATAAACTTCTTAGTCCTTCGGAACCCCAAATCTCTCTTCT ssc-un046a 50
((((((.(((((((((((..(((((((.(((((((((......))))..))))))))))))..))))))))))).))))))..
**********TGGGGTTCAAAAGGACTCAAGA*************************************************** ssc-un046a-5p 47
****************************************************TTAGTCCTTCGGAACCCCAAA********** ssc-un046a-3p 3
---------TTGGGGTTCAAAAGGACTCAA----------------------------------------------------- t0172644 2
---------TTGGGGTTCAAAAGGACTCAAG---------------------------------------------------- t0097510 3
---------TTGGGGTTCAAAAGGACTCAAGA--------------------------------------------------- t0031391 11
----------TGGGGTTCAAAAGGACTCAAG---------------------------------------------------- t0396840 1
----------TGGGGTTCAAAAGGACTCAAGA--------------------------------------------------- t0016177 30
---------------------------------------------------CTTAGTCCTTCGGAACCCCAA----------- t0243449 1
----------------------------------------------------TTAGTCCTTCGGAACCCCAAA---------- t0161168 2
//
mireap
ssc-un046a-2 4:105581417:105581499:+ 83(nt) -38.80(kcal/mol)
AGGAGACGTTTGGGGTTCAAAAGGACTCAAGAATTATAGTCACATAAACTTCTTAGTCCTTCGGAACCCCAAATCTCTCTTCT ssc-un046a 50
((((((.(((((((((((..(((((((.(((((((((......))))..))))))))))))..))))))))))).))))))..
**********TGGGGTTCAAAAGGACTCAAGA*************************************************** ssc-un046a-5p 47
****************************************************TTAGTCCTTCGGAACCCCAAA********** ssc-un046a-3p 3
---------TTGGGGTTCAAAAGGACTCAA----------------------------------------------------- t0172644 2
---------TTGGGGTTCAAAAGGACTCAAG---------------------------------------------------- t0097510 3
---------TTGGGGTTCAAAAGGACTCAAGA--------------------------------------------------- t0031391 11
----------TGGGGTTCAAAAGGACTCAAG---------------------------------------------------- t0396840 1
----------TGGGGTTCAAAAGGACTCAAGA--------------------------------------------------- t0016177 30
---------------------------------------------------CTTAGTCCTTCGGAACCCCAA----------- t0243449 1
----------------------------------------------------TTAGTCCTTCGGAACCCCAAA---------- t0161168 2
//
mireap
ssc-un046b-1 4:104560730:104560810:- 81(nt) -40.40(kcal/mol)
AAGAGAGATTTGGGGTTCCGAAGGACTAAGAAGTTTATGTGACTATAATTCTTGAGTCCTTTTGAACCCCAAACCTCTCCT ssc-un046b 6
..(((((.((((((((((.(((((((((((((..(((((....)))))))))).)))))))).)))))))))).)))))..
**********TGGGGTTCCGAAGGACTAAGA************************************************** ssc-un046b-5p 6
---------TTGGGGTTCCGAAGGACTAAGA-------------------------------------------------- t0295768 1
----------TGGGGTTCCGAAGGACTAAGA-------------------------------------------------- t0055150 5
//
mireap
ssc-un046b-2 4:105429830:105429913:- 84(nt) -37.70(kcal/mol)
AAGAGAGATTTGGGGTTCCGAAGGACTAAGAAGTTTATGTGACTATAATTCTTGAGTCCTTTTGAACCCCAAACGTCTCCTCAC ssc-un046b 6
..((((((((((((((((.(((((((((((((..(((((....)))))))))).)))))))).)))))))))..)))).)))..
**********TGGGGTTCCGAAGGACTAAGA***************************************************** ssc-un046b-5p 6
---------TTGGGGTTCCGAAGGACTAAGA----------------------------------------------------- t0295768 1
----------TGGGGTTCCGAAGGACTAAGA----------------------------------------------------- t0055150 5
//
mireap
ssc-un046b-2 4:105581414:105581497:- 84(nt) -37.70(kcal/mol)
AAGAGAGATTTGGGGTTCCGAAGGACTAAGAAGTTTATGTGACTATAATTCTTGAGTCCTTTTGAACCCCAAACGTCTCCTCAC ssc-un046b 6
..((((((((((((((((.(((((((((((((..(((((....)))))))))).)))))))).)))))))))..)))).)))..
**********TGGGGTTCCGAAGGACTAAGA***************************************************** ssc-un046b-5p 6
---------TTGGGGTTCCGAAGGACTAAGA----------------------------------------------------- t0295768 1
----------TGGGGTTCCGAAGGACTAAGA----------------------------------------------------- t0055150 5
//
mireap
ssc-un048 5:8398661:8398747:+ 87(nt) -37.20(kcal/mol)
TGAGATCCCGGATCCACCTGCCACAGGGCCTTGGCTGCCTCTTCCCTTGACTGTCACGGACCCTTTGGCAGATGAGTCCTGTATCTC ssc-un048 1424
.(((((.(.(((..((.((((((.((((((.((((....((.......))..)))).)).)))).)))))).))..))).).)))))
******************************************************CACGGACCCTTTGGCAGATGAGT********** ssc-un048-3p 1424
----------------------------------------------------GTCACGGACCCTTTGGCAGA--------------- t0422109 1
----------------------------------------------------GTCACGGACCCTTTGGCAGAT-------------- t0066500 4
----------------------------------------------------GTCACGGACCCTTTGGCAGATG------------- t0014047 36
----------------------------------------------------GTCACGGACCCTTTGGCAGATGA------------ t0011960 45
----------------------------------------------------GTCACGGACCCTTTGGCAGATGAG----------- t0023753 17
----------------------------------------------------GTCACGGACCCTTTGGCAGATGAGT---------- t0020335 21
-----------------------------------------------------TCACGGACCCTTTGGCAGAT-------------- t0336582 1
-----------------------------------------------------TCACGGACCCTTTGGCAGATG------------- t0074850 3
-----------------------------------------------------TCACGGACCCTTTGGCAGATGA------------ t0015737 31
-----------------------------------------------------TCACGGACCCTTTGGCAGATGAG----------- t0029735 12
-----------------------------------------------------TCACGGACCCTTTGGCAGATGAGT---------- t0047548 6
------------------------------------------------------CACGGACCCTTTGGCAGAT-------------- t0466561 1
------------------------------------------------------CACGGACCCTTTGGCAGATG------------- t0022706 18
------------------------------------------------------CACGGACCCTTTGGCAGATGA------------ t0006684 99
------------------------------------------------------CACGGACCCTTTGGCAGATGAG----------- t0003595 216
------------------------------------------------------CACGGACCCTTTGGCAGATGAGT---------- t0001004 843
-------------------------------------------------------ACGGACCCTTTGGCAGATGA------------ t0073677 3
-------------------------------------------------------ACGGACCCTTTGGCAGATGAG----------- t0046688 6
-------------------------------------------------------ACGGACCCTTTGGCAGATGAGT---------- t0009752 60
---------------------------------------------------------GGACCCTTTGGCAGATGA------------ t0192639 1
//
mireap
ssc-un051 5:97203452:97203531:+ 80(nt) -27.84(kcal/mol)
TGTGGTGCCTCCATTCCTTCGTCTGTGCACTAGAAAAATAACAGTACCTAGGGCACAGGATGGGATGAGGAGTAAACAGG ssc-un051 20
(((..((((..((((((....(((((((.((((..............)))).)))))))..))))))..).))).)))..
**********CCATTCCTTCGTCTGTGCACT************************************************* ssc-un051-5p 4
************************************************TAGGGCACAGGATGGGATGAGG********** ssc-un051-3p 16
----------CCATTCCTTCGTCTGTGCACT------------------------------------------------- t0095576 3
-----------CATTCCTTCGTCTGTGCACT------------------------------------------------- t0474396 1
------------------------------------------------TAGGGCACAGGATGGGATGA------------ t0061823 4
------------------------------------------------TAGGGCACAGGATGGGATGAG----------- t0349009 1
------------------------------------------------TAGGGCACAGGATGGGATGAGG---------- t0036287 9
------------------------------------------------TAGGGCACAGGATGGGATGAGGA--------- t0165769 2
//
mireap
ssc-un052 5:4391281:4391361:- 81(nt) -59.60(kcal/mol)
TCGGCCCTCCATGTCCGCGGGTTCCCTATCCCGGGTTGGTTGAGTTCGCGGATGCGGAACCTGCGGATACGGAGGGCTGAT ssc-un052 170
((((((((((.((((((((((((((.(((((((..((.....))..)).))))).)))))))))))))).)))))))))).
**********ATGTCCGCGGGTTCCCTATCC************************************************** ssc-un052-5p 170
---------CATGTCCGCGGGTTCCCTAT---------------------------------------------------- t0049407 5
---------CATGTCCGCGGGTTCCCTATC--------------------------------------------------- t0095217 3
---------CATGTCCGCGGGTTCCCTATCC-------------------------------------------------- t0021076 20
---------CATGTCCGCGGGTTCCCTATCCC------------------------------------------------- t0187710 1
----------ATGTCCGCGGGTTCCCTAT---------------------------------------------------- t0059688 4
----------ATGTCCGCGGGTTCCCTATC--------------------------------------------------- t0020520 21
----------ATGTCCGCGGGTTCCCTATCC-------------------------------------------------- t0006744 98
----------ATGTCCGCGGGTTCCCTATCCC------------------------------------------------- t0032170 10
----------ATGTCCGCGGGTTCCCTATCCCG------------------------------------------------ t0037107 8
//
mireap
ssc-un053 5:20224743:20224822:- 80(nt) -38.70(kcal/mol)
CTCCGCCAACCGCTTTTACTTCTCCTTCCCGTGTCTTCCCTGGTGACCCCGGAAGTGGAAGTAAGCGCAGGTCGGCGGCA ssc-un053 8
..(((((.(((((.((((((((..(((((.(.(((..(....).))).).)))))..)))))))).)).))).)))))..
************************************************CCGGAAGTGGAAGTAAGCGCAG********** ssc-un053-3p 8
------------------------------------------------CCGGAAGTGGAAGTAAGCGC------------ t0430463 1
------------------------------------------------CCGGAAGTGGAAGTAAGCGCAG---------- t0060216 4
------------------------------------------------CCGGAAGTGGAAGTAAGCGCAGG--------- t0455540 1
------------------------------------------------CCGGAAGTGGAAGTAAGCGCAGGT-------- t0418729 1
-------------------------------------------------CGGAAGTGGAAGTAAGCGCAG---------- t0239372 1
//
mireap
ssc-un057 6:60521179:60521259:- 81(nt) -36.70(kcal/mol)
GCCCACGCTCTGCCCGCACTCTTGGACAGAGCTGAGGATGTGTAGGTGCCAGCTCCGAGAAGGCGGGATGAATGGGGGCGA ssc-un057 15
((((.((.((..(((((..(((((((....((((.(.((......)).))))))))))))..)))))..)).)).))))..
**********TGCCCGCACTCTTGGACAGAGC************************************************* ssc-un057-5p 11
**************************************************AGCTCCGAGAAGGCGGGATGA********** ssc-un057-3p 4
----------TGCCCGCACTCTTGGACAGA--------------------------------------------------- t0190104 1
----------TGCCCGCACTCTTGGACAGAG-------------------------------------------------- t0434573 1
----------TGCCCGCACTCTTGGACAGAGC------------------------------------------------- t0037013 8
----------TGCCCGCACTCTTGGACAGAGCTGA---------------------------------------------- t0202444 1
-------------------------------------------------CAGCTCCGAGAAGGCGGGAT------------ t0277684 1
--------------------------------------------------AGCTCCGAGAAGGCGGGATGA---------- t0178211 2
--------------------------------------------------AGCTCCGAGAAGGCGGGATGAA--------- t0207193 1
//
mireap
ssc-un058 7:36817955:36818035:+ 81(nt) -39.90(kcal/mol)
GACGCAGATCTGTCATGCTGGGGAGTGTAGTGAACGTCGTCATGCTTCTCACTGCTCCCCCCGGTGTCCGGCTCTGTGTCG ssc-un058 116
((((((((.(((..(((((((((.(.(((((((..((......))...))))))).).))))))))).))).)))))))).
**********TGTCATGCTGGGGAGTGTAGT************************************************** ssc-un058-5p 116
----------TGTCATGCTGGGGAGTGTAG--------------------------------------------------- t0054425 5
----------TGTCATGCTGGGGAGTGTAGT-------------------------------------------------- t0012116 45
----------TGTCATGCTGGGGAGTGTAGTG------------------------------------------------- t0015301 32
----------TGTCATGCTGGGGAGTGTAGTGA------------------------------------------------ t0014689 34
//
mireap
ssc-un060 7:4013885:4013972:- 88(nt) -56.90(kcal/mol)
CAGGAAGTGGGTGGGTGCTCGATGCTAGATGGGCACAGACAATGGTAATAAATAACATCTAGCATCGAGCACCCGCCTACTAACTGGC ssc-un060 92
(((..((((((((((((((((((((((((((.((.((.....)))).........))))))))))))))))))))))))))..)))..
**********GTGGGTGCTCGATGCTAGATG********************************************************* ssc-un060-5p 39
*********************************************************TCTAGCATCGAGCACCCGCCT********** ssc-un060-3p 53
----------GTGGGTGCTCGATGCTAGATG--------------------------------------------------------- t0014495 35
----------GTGGGTGCTCGATGCTAGATGG-------------------------------------------------------- t0120140 2
----------GTGGGTGCTCGATGCTAGATGGGC------------------------------------------------------ t0193486 1
-----------TGGGTGCTCGATGCTAGATGGG------------------------------------------------------- t0322105 1
---------------------------------------------------------TCTAGCATCGAGCACCCGC------------ t0426302 1
---------------------------------------------------------TCTAGCATCGAGCACCCGCC----------- t0019712 22
---------------------------------------------------------TCTAGCATCGAGCACCCGCCT---------- t0016192 30
//
mireap
ssc-un061 7:8508443:8508521:- 79(nt) -40.40(kcal/mol)
AGACATCGCTTCTGGTCCAGACACTGTGGAGCTGAAGAGACCAACACTTCTCAGTGTTTGAACCAGAAGCTCTGTCTGC ssc-un061 149
(((((..(((((((((.(((((((((.((((.((..(....)..)))))).))))))))).)))))))))..)))))..
**********TCTGGTCCAGACACTGTGGAGC*********************************************** ssc-un061-5p 109
************************************************TCTCAGTGTTTGAACCAGAAG********** ssc-un061-3p 40
----------TCTGGTCCAGACACTGTGGAGC----------------------------------------------- t0006399 105
----------TCTGGTCCAGACACTGTGGAGCTG--------------------------------------------- t0082666 3
------------TGGTCCAGACACTGTGGAGC----------------------------------------------- t0231420 1
-----------------------------------------------TTCTCAGTGTTTGAACCAGAAG---------- t0064635 4
------------------------------------------------TCTCAGTGTTTGAACCAGAAG---------- t0020377 21
------------------------------------------------TCTCAGTGTTTGAACCAGAAGC--------- t0025644 15
//
mireap
ssc-un062 7:28013040:28013112:- 73(nt) -35.10(kcal/mol)
ACCGTCCTCTCCGCCCGAAGCAAAACTCTAATGACAGTGCTCAGTAGAGCTTAGCTTCGGAAGGAGAGGTGAT ssc-un062 9
..((.(((((((..(((((((.((.(((((.(((......))).))))).)).)))))))..)))))))))..
******************************************AGTAGAGCTTAGCTTCGGAAG********** ssc-un062-3p 9
------------------------------------------AGTAGAGCTTAGCTTCGGAAG---------- t0054007 5
-------------------------------------------GTAGAGCTTAGCTTCGGAAGG--------- t0275285 1
-------------------------------------------GTAGAGCTTAGCTTCGGAAGGA-------- t0098715 3
//
mireap
ssc-un063 7:41099075:41099154:- 80(nt) -38.60(kcal/mol)
TCGTGCTGGGAGGACTGGGGAGCTTGCAAGGGCCTGCACTCAGAGCCCGCAGCCTCCGCAGACCACGCCAGCTGCCCGGG ssc-un063 16
(((.((((((.((.(((.((((.((((..(((((((....))).)))))))).)))).))).)).).)))))....))).
**********AGGACTGGGGAGCTTGCAAGGGC*********************************************** ssc-un063-5p 16
----------AGGACTGGGGAGCTTGCAA--------------------------------------------------- t0160467 2
----------AGGACTGGGGAGCTTGCAAGG------------------------------------------------- t0094299 3
----------AGGACTGGGGAGCTTGCAAGGG------------------------------------------------ t0065249 4
----------AGGACTGGGGAGCTTGCAAGGGC----------------------------------------------- t0041570 7
//
mireap
ssc-un064 7:108120883:108120963:- 81(nt) -43.40(kcal/mol)
GGCCTTTCTCTTGCCCGAGAGCTTGGACCGCGCGTTGCAGTGGGGTGACGCGAGGTTCAGCCCGGGCCTCCTCGAAGGCTG ssc-un064 68
(((((((.....(((((.(.(((.(((((.(((((..(......)..))))).))))))))))))))......))))))).
**********TTGCCCGAGAGCTTGGACCGCGC************************************************ ssc-un064-5p 68
---------CTTGCCCGAGAGCTTGGACCGC-------------------------------------------------- t0060369 4
---------CTTGCCCGAGAGCTTGGACCGCG------------------------------------------------- t0112132 2
---------CTTGCCCGAGAGCTTGGACCGCGC------------------------------------------------ t0031498 11
---------CTTGCCCGAGAGCTTGGACCGCGCG----------------------------------------------- t0152652 2
----------TTGCCCGAGAGCTTGGACCG--------------------------------------------------- t0032234 10
----------TTGCCCGAGAGCTTGGACCGC-------------------------------------------------- t0050217 5
----------TTGCCCGAGAGCTTGGACCGCG------------------------------------------------- t0063833 4
----------TTGCCCGAGAGCTTGGACCGCGC------------------------------------------------ t0021755 19
----------TTGCCCGAGAGCTTGGACCGCGCG----------------------------------------------- t0052950 5
-----------TGCCCGAGAGCTTGGACCGCG------------------------------------------------- t0260661 1
-----------TGCCCGAGAGCTTGGACCGCGC------------------------------------------------ t0215408 1
-----------TGCCCGAGAGCTTGGACCGCGCG----------------------------------------------- t0086009 3
-----------TGCCCGAGAGCTTGGACCGCGCGT---------------------------------------------- t0456974 1
//
mireap
ssc-un065 8:97945310:97945390:- 81(nt) -41.50(kcal/mol)
TACACAGCTTTCCAGAGGTTTCCAGCTTATAGGATATTCATATGGTAGTTCTGTGAACTAGAAACCTCTGGAAAGTGGTGT ssc-un065 85
.((((.((((((((((((((((.((.(((((((((..((....))..))))))))).)).)))))))))))))))).))))
*************************************************TCTGTGAACTAGAAACCTCTGG********** ssc-un065-3p 85
-------------------------------------------------TCTGTGAACTAGAAACCTCT------------ t0149268 2
-------------------------------------------------TCTGTGAACTAGAAACCTCTG----------- t0033606 10
-------------------------------------------------TCTGTGAACTAGAAACCTCTGG---------- t0009114 66
-------------------------------------------------TCTGTGAACTAGAAACCTCTGGA--------- t0044109 6
---------------------------------------------------TGTGAACTAGAAACCTCTGG---------- t0382389 1
//
mireap
ssc-un066 8:110335584:110335663:- 80(nt) -36.02(kcal/mol)
TTTCACATCTGTGGATTCACTCAACTTGGGTTTGCAAACAATACATGAACCAGGGTTGACTGAATCCTGGGATGTGGAAC ssc-un066 113
((((((((((..(((((((.((((((..(((((.............)))))..)))))).)))))))..)))))))))).
**********GTGGATTCACTCAACTTGGGTT************************************************ ssc-un066-5p 113
---------TGTGGATTCACTCAACTTGGGT------------------------------------------------- t0349711 1
----------GTGGATTCACTCAACTTGGG-------------------------------------------------- t0101141 2
----------GTGGATTCACTCAACTTGGGT------------------------------------------------- t0048352 5
----------GTGGATTCACTCAACTTGGGTT------------------------------------------------ t0006621 100
----------GTGGATTCACTCAACTTGGGTTT----------------------------------------------- t0048850 5
//
mireap
ssc-un067 9:27778783:27778865:+ 83(nt) -37.50(kcal/mol)
TCCTAGCAAAGCAAGCTCAGCTCTGAAGTGCAGAGGCTGTTTGCACTTCCTCTGCACTTGAAGCTGAGACTGAAAGGCTCCTC ssc-un067 13
....(((....((..(((((((.(.(((((((((((..((....))..))))))))))).))))))))..))....)))....
**************************************************TCTGCACTTGAAGCTGAGACTGA********** ssc-un067-3p 13
--------------------------------------------------TCTGCACTTGAAGCTGAGACT------------ t0243496 1
--------------------------------------------------TCTGCACTTGAAGCTGAGACTG----------- t0047602 6
--------------------------------------------------TCTGCACTTGAAGCTGAGACTGA---------- t0046680 6
//
mireap
ssc-un069 9:6813231:6813314:- 84(nt) -32.12(kcal/mol)
CGTGGGCGTGAACAACCCACATCACATCCTGGGCACCTGCACACGCAGACGGCTCGTGCACAGATGTGGTCTCGGGGTGCTCAC ssc-un069 12
.((((((.......((((..((((((((.((.((((((((....)))).......)))).))))))))))....))))))))))
*****************************************************TCGTGCACAGATGTGGTCTCG********** ssc-un069-3p 12
-----------------------------------------------------TCGTGCACAGATGTGGTCT------------ t0397378 1
-----------------------------------------------------TCGTGCACAGATGTGGTCTCG---------- t0034007 9
-----------------------------------------------------TCGTGCACAGATGTGGTCTCGG--------- t0142224 2
//
mireap
ssc-un071 X:76730885:76730965:- 81(nt) -35.60(kcal/mol)
TGTTCTGGAGAGGGAACCTGGAAAAGCTGAAGGTGTAATATGAAAACCTCAGCAATTCTTGGTTCTCATTTTTAGGACATC ssc-un071 57
((((((((((((((((((.((((..(((((.(((...........))))))))..)))).))))))).)))))))))))..
**********AGGGAACCTGGAAAAGCTGAAG************************************************* ssc-un071-5p 54
************************************************TCAGCAATTCTTGGTTCTCATTT********** ssc-un071-3p 3
----------AGGGAACCTGGAAAAGCTGAAG------------------------------------------------- t0015155 32
----------AGGGAACCTGGAAAAGCTGAAGG------------------------------------------------ t0020553 21
----------AGGGAACCTGGAAAAGCTGAAGGT----------------------------------------------- t0261658 1
------------------------------------------------TCAGCAATTCTTGGTTCTCAT------------ t0421653 1
------------------------------------------------TCAGCAATTCTTGGTTCTCATTT---------- t0169252 2
//
mireap
ssc-un072 X:108212915:108212997:- 83(nt) -27.60(kcal/mol)
TCTCTTGTGTTAAGGTGCATCTAGTGCAGTTAGTGAAGCAGCTTAGAATCTACTGCCCTAAATGCCCCTTCTGGCACAGGCTG ssc-un072 20
...((((((((((((.((((.(((.(((((..((.(((...)))...))..))))).))).)))).)))..)))))))))...
**********TAAGGTGCATCTAGTGCAGTTAG************************************************** ssc-un072-5p 20
----------TAAGGTGCATCTAGTGCAGTTAG-------------------------------------------------- t0021137 20
//
mireap
ssc-un074b 2:136473098:136473174:- 77(nt) -30.40(kcal/mol)
CCCGCGAGTGACAGGTTTGCCGGAGAAACGGCGCAGTGCTGACGCAGCCGTCTCAGGCAGCCTTTTCACCGAGCTTG ssc-un074b 5
...((..((((.(((((.(((.((((..((((((.((....)))).)))))))).))))))))..))))...))...
**********ACAGGTTTGCCGGAGAAACGG********************************************** ssc-un074b-5p 5
----------ACAGGTTTGCCGGAGAAACGG---------------------------------------------- t0052141 5
//
mireap
ssc-un075 10:9750618:9750695:+ 78(nt) -28.40(kcal/mol)
ATACAGAATATTGGCCTACAGAAATGACAGACAGATTTAGCCACATTGTCTGTCAATTCATAGGTCATTTTCCTGTAC ssc-un075 5
.(((((.....(((((((..(((.((((((((((...........)))))))))).))).))))))).....))))).
**********TTGGCCTACAGAAATGACAGAC********************************************** ssc-un075-5p 5
----------TTGGCCTACAGAAATGACAGAC---------------------------------------------- t0088695 3
----------TTGGCCTACAGAAATGACAGACA--------------------------------------------- t0136695 2
//
mireap
ssc-un076 11:74962859:74962931:+ 73(nt) -35.20(kcal/mol)
GGTTCCGTTTACTTTCCCGGGATTTGGAGCGCTTCCGCACGCGCTCCTTGTCCCGAGACCGCGACCGCGACCG ssc-un076 30
((((.((.(..(..((.((((((..(((((((........)))))))..)))))).))..)..).)).)))).
**********ACTTTCCCGGGATTTGGAGCGC***************************************** ssc-un076-5p 30
----------ACTTTCCCGGGATTTGGAGC------------------------------------------- t0042597 7
----------ACTTTCCCGGGATTTGGAGCG------------------------------------------ t0038010 8
----------ACTTTCCCGGGATTTGGAGCGC----------------------------------------- t0025722 15
//
mireap
ssc-un077 12:6949608:6949686:+ 79(nt) -30.10(kcal/mol)
AGTAGCTGGGAACGGGTTGTCTCAGTTGTCAGCGTGAAGGTTATTCTGCTGAAGCCGACCCAACCCCCACCCTGTTCTG ssc-un077 5
((.(((.(((...((((((..((.(((.((((((.(((.....)))))))))))).))..))))))...))).))))).
**********AACGGGTTGTCTCAGTTGTCAG*********************************************** ssc-un077-5p 5
----------AACGGGTTGTCTCAGTTGTCAG----------------------------------------------- t0100913 3
----------AACGGGTTGTCTCAGTTGTCAGC---------------------------------------------- t0151416 2
//
mireap
ssc-un077 12:7044573:7044651:+ 79(nt) -30.10(kcal/mol)
AGTAGCTGGGAACGGGTTGTCTCAGTTGTCAGCGTGAAGGTTATTCTGCTGAAGCCGACCCAACCCCCACCCTGTTCTG ssc-un077 5
((.(((.(((...((((((..((.(((.((((((.(((.....)))))))))))).))..))))))...))).))))).
**********AACGGGTTGTCTCAGTTGTCAG*********************************************** ssc-un077-5p 5
----------AACGGGTTGTCTCAGTTGTCAG----------------------------------------------- t0100913 3
----------AACGGGTTGTCTCAGTTGTCAGC---------------------------------------------- t0151416 2
//
mireap
ssc-un078 12:12277104:12277186:+ 83(nt) -38.26(kcal/mol)
TATGACCCTGAGAGGAGCAGCGTGGACCCACCTGTTCCCAGGTGCCAGCCAGGGGGTCTCGGCTGCTCCCCACACGGGCCCTG ssc-un078 12
.....(((((.(.((((((((..((((((.((((...............))))))))))..)))))))).).)).))).....
**********AGAGGAGCAGCGTGGACCCACCT************************************************** ssc-un078-5p 12
----------AGAGGAGCAGCGTGGACCCACC--------------------------------------------------- t0176404 2
----------AGAGGAGCAGCGTGGACCCACCT-------------------------------------------------- t0031853 10
//
mireap
ssc-un079 12:24672677:24672768:+ 92(nt) -35.50(kcal/mol)
AAGACCTCCCCAGGTCTGGGTGGGTGTCAAGGTGGTCCACTGTCTCCACAAGGTCTCACCTTGGCCCTCTTTCCTGTCCTAGGGTTTCAGTG ssc-un079 9
..((...(((.(((.(.(((.(((.((((((((((.((..(((....))).)).).))))))))))))...))).).))).)))..))....
**********CAGGTCTGGGTGGGTGTCAAGG************************************************************ ssc-un079-5p 5
************************************************************TTGGCCCTCTTTCCTGTCCTAG********** ssc-un079-3p 4
----------CAGGTCTGGGTGGGTGTCA--------------------------------------------------------------- t0104287 2
----------CAGGTCTGGGTGGGTGTCAAGG------------------------------------------------------------ t0070924 3
------------------------------------------------------------TTGGCCCTCTTTCCTGTCCTAG---------- t0057620 4
//
mireap
ssc-un080 12:46141571:46141647:+ 77(nt) -27.80(kcal/mol)
CGGCATTGATTTCAGGGATCCAGGTACTGGGGAAAAACAGTATGTTTTCACCAGGGTCTTCTCCCTGGCAGGTGTCC ssc-un080 7
.((((((....(((((((...(((..((((.(((((........))))).))))..)))..)))))))..)))))).
**********TTCAGGGATCCAGGTACTGGGG********************************************* ssc-un080-5p 7
---------TTTCAGGGATCCAGGTACTGGGG--------------------------------------------- t0271140 1
----------TTCAGGGATCCAGGTACTGGGG--------------------------------------------- t0074775 3
----------TTCAGGGATCCAGGTACTGGGGA-------------------------------------------- t0096058 3
//
mireap
ssc-un081-1 12:20929434:20929506:- 73(nt) -53.20(kcal/mol)
CGGGGCCTGTTTTACGTCCTTTCACCTAGTTTTTTCTATGAACCTGGGTGGGAGGACGTGAAACAGGCCTTGG ssc-un081 21
((((((((((((((((((((..(((((((.(((......))).)))))))..)))))))))))))))))))).
**********TTTACGTCCTTTCACCTAGTT****************************************** ssc-un081-5p 21
----------TTTACGTCCTTTCACCTAGT------------------------------------------- t0036502 8
----------TTTACGTCCTTTCACCTAGTT------------------------------------------ t0033187 10
----------TTTACGTCCTTTCACCTAGTTT----------------------------------------- t0088758 3
//
mireap
ssc-un081-1 12:21027336:21027408:- 73(nt) -53.20(kcal/mol)
CGGGGCCTGTTTTACGTCCTTTCACCTAGTTTTTTCTATGAACCTGGGTGGGAGGACGTGAAACAGGCCTTGG ssc-un081 21
((((((((((((((((((((..(((((((.(((......))).)))))))..)))))))))))))))))))).
**********TTTACGTCCTTTCACCTAGTT****************************************** ssc-un081-5p 21
----------TTTACGTCCTTTCACCTAGT------------------------------------------- t0036502 8
----------TTTACGTCCTTTCACCTAGTT------------------------------------------ t0033187 10
----------TTTACGTCCTTTCACCTAGTTT----------------------------------------- t0088758 3
//
mireap
ssc-un081-2 12:20933097:20933170:- 74(nt) -55.10(kcal/mol)
CGGGGCCTGTTTTACGTCCTTTCACCTAGTTTTTTTCTATGAAACTGGGTGGGAGGATGTGAAACAGGCCTTGG ssc-un081 21
((((((((((((((((((((..(((((((((((.......)))))))))))..)))))))))))))))))))).
**********TTTACGTCCTTTCACCTAGTT******************************************* ssc-un081-5p 21
----------TTTACGTCCTTTCACCTAGT-------------------------------------------- t0036502 8
----------TTTACGTCCTTTCACCTAGTT------------------------------------------- t0033187 10
----------TTTACGTCCTTTCACCTAGTTT------------------------------------------ t0088758 3
//
mireap
ssc-un081-2 12:21031057:21031130:- 74(nt) -55.10(kcal/mol)
CGGGGCCTGTTTTACGTCCTTTCACCTAGTTTTTTTCTATGAAACTGGGTGGGAGGATGTGAAACAGGCCTTGG ssc-un081 21
((((((((((((((((((((..(((((((((((.......)))))))))))..)))))))))))))))))))).
**********TTTACGTCCTTTCACCTAGTT******************************************* ssc-un081-5p 21
----------TTTACGTCCTTTCACCTAGT-------------------------------------------- t0036502 8
----------TTTACGTCCTTTCACCTAGTT------------------------------------------- t0033187 10
----------TTTACGTCCTTTCACCTAGTTT------------------------------------------ t0088758 3
//
mireap
ssc-un082 13:103758437:103758516:- 80(nt) -29.60(kcal/mol)
TTTGTAGCCTCTGGCTGTCAAGGCTAAATCCCAAGGTGGCCTCTTTCCTTTGGGTTTGGCACTGATGGTTAGTGTACTTA ssc-un082 5
...(((.(..((((((((((..((((((.(((((((.((......)))))))))))))))..)))))))))).))))...
************************************************TTTGGGTTTGGCACTGATGGTT********** ssc-un082-3p 5
------------------------------------------------TTTGGGTTTGGCACTGATGGT----------- t0157563 2
------------------------------------------------TTTGGGTTTGGCACTGATGGTT---------- t0088656 3
//
mireap
ssc-un083-1 14:12556432:12556515:+ 84(nt) -35.00(kcal/mol)
TGTGTGTATATATGTATGTGCATGTGTGTATATATATATATATATATATACGTGCACACACACACATATACATCTATATATACT ssc-un083 5
.(((((((((.(((((((((..((((((((..(((((((....)))))))..))))))))....))))))))).))))))))).
**********TATGTATGTGCATGTGTGTATAT*************************************************** ssc-un083-5p 5
----------TATGTATGTGCATGTGTGTATAT--------------------------------------------------- t0054099 5
//
mireap
ssc-un083-2 14:12586357:12586438:+ 82(nt) -33.70(kcal/mol)
TGTGTGTATATATGTATGTGCATGTGTGTATATATATATATATATATACGTGCACACACACACATATACATCTATATATACT ssc-un083 5
.(((((((((.(((((((((..((((((((..((((((....))))))..))))))))....))))))))).))))))))).
**********TATGTATGTGCATGTGTGTATAT************************************************* ssc-un083-5p 5
----------TATGTATGTGCATGTGTGTATAT------------------------------------------------- t0054099 5
//
mireap
ssc-un084 14:48315806:48315899:+ 94(nt) -35.50(kcal/mol)
CTGCAGTGCCTTCCAGGGAAGAAAGGAGGAACAGTGCCTGGTCCCCTGCCCTCAGACCAGCTGCCCCTTCTCCTCTCCCTGGCAGTCATATTGG ssc-un084 9
.....(((.((.(((((((.((.((((((..(((...((((((...........)))))))))..))))))..))))))))).)).))).....
**********TTCCAGGGAAGAAAGGAGGAAC************************************************************** ssc-un084-5p 9
----------TTCCAGGGAAGAAAGGAGGAAC-------------------------------------------------------------- t0042658 7
----------TTCCAGGGAAGAAAGGAGGAACA------------------------------------------------------------- t0110273 2
//
mireap
ssc-un085 14:85077980:85078062:+ 83(nt) -33.00(kcal/mol)
ACTGTGGATAAAGGCCGAGGGCCAGCTCTGCACCCCAGCTTAAGGTGTAACTGGGTTGAATGGCTGGTTCTGACCTCCACCCC ssc-un085 5
...(((((....((.(.((((((((((...((.(((((.(((.....)))))))).))...))))))))))).)))))))...
***************************************************TGGGTTGAATGGCTGGTTCTGA********** ssc-un085-3p 5
---------------------------------------------------TGGGTTGAATGGCTGGTTCTGA---------- t0052373 5
//
mireap
ssc-un086 14:94550588:94550669:+ 82(nt) -30.70(kcal/mol)
TTCTCCAGAGACTGGAAGAAAGGAGCTGAGGCAGCAGCCTGTTTTTGTTTGCCTAGCATCCCTTCTTCCTGCTTTCGGCAAC ssc-un086 5
....((((((...(((((((.((((((.(((((((((.......))).))))))))).))).)))))))..)))).))....
**********ACTGGAAGAAAGGAGCTGAGGC************************************************** ssc-un086-5p 5
----------ACTGGAAGAAAGGAGCTGAGGC-------------------------------------------------- t0064661 4
----------ACTGGAAGAAAGGAGCTGAGGCA------------------------------------------------- t0432807 1
//
mireap
ssc-un087 14:114275566:114275658:- 93(nt) -57.90(kcal/mol)
GGAACAGTCCCTCTGTCCTCAAGTTCAAAATGCTTGTATGTGCCGTGACACACAAATACAAACATTTTAAACTTGAGGACAGAGGGACTGTTC ssc-un087 19
.((((((((((((((((((((((((.((((((.(((((((((........))))..))))).)))))).))))))))))))))))))))))))
************************************************************AACATTTTAAACTTGAGGACAGA********** ssc-un087-3p 19
------------------------------------------------------------AACATTTTAAACTTGAGGACA------------ t0146710 2
------------------------------------------------------------AACATTTTAAACTTGAGGACAG----------- t0050966 5
------------------------------------------------------------AACATTTTAAACTTGAGGACAGA---------- t0035020 9
-------------------------------------------------------------ACATTTTAAACTTGAGGACAGA---------- t0071826 3
//
mireap
ssc-un088 14:119624098:119624191:- 94(nt) -33.10(kcal/mol)
GGGGGCCCAAAGGCGATCAGCCTCACGGGACAGGATGGGGAATGGATGGCCTTTCCGTCGTACTCTTGTGGGAGGTGGTTTGGTATGTGCTTCG ssc-un088 6
.(((((.((...(((((((.((((((((((.(.(((((..(..((....)))..))))).)..))))))))).).)))))..)).)).))))).
*************************************************************ACTCTTGTGGGAGGTGGTTTGGT********** ssc-un088-3p 5
------------------------------CAGGATGGGGAATGGATGGCCTTTCC-------------------------------------- t0392327 1
-------------------------------------------------------------ACTCTTGTGGGAGGTGGTTTG------------ t0325967 1
-------------------------------------------------------------ACTCTTGTGGGAGGTGGTTTGG----------- t0176577 2
-------------------------------------------------------------ACTCTTGTGGGAGGTGGTTTGGT---------- t0172666 2
//
mireap
ssc-un089 15:75349389:75349477:- 89(nt) -47.50(kcal/mol)
ATGTGGTTATCATGGGATAATCACACCCCTGGGGTACAGCCTTGTGCCTGTAATCTCCCAGGAGTGTAATTATTTCATGATAACTGCAC ssc-un089 5
.((..(((((((((..(((((.((((.((((((((((((.(....).)))))...))))))).)))).)))))..)))))))))..)).
**********************************************************CAGGAGTGTAATTATTTCATG********** ssc-un089-3p 5
----------------------------------------------------------CAGGAGTGTAATTATTTCA------------ t0322248 1
----------------------------------------------------------CAGGAGTGTAATTATTTCATG---------- t0057292 4
//
mireap
ssc-un090 16:16113959:16114039:+ 81(nt) -39.90(kcal/mol)
CATGGTGTGGAAGCTCCTGCAGGACCGTTGGGGTTAGTGGTGACAAGCTCTGCGGTTCTACAGGAGGATTTACACCGGAAC ssc-un090 10
..(((((((((..((((((.((((((((.((((((.((....)).)))))))))))))).))))))..)))))))))....
**********AAGCTCCTGCAGGACCGTTGGG************************************************* ssc-un090-5p 8
************************************************TCTGCGGTTCTACAGGAGGATTT********** ssc-un090-3p 2
----------AAGCTCCTGCAGGACCGTTGG-------------------------------------------------- t0201784 1
----------AAGCTCCTGCAGGACCGTTGGG------------------------------------------------- t0041084 7
------------------------------------------------TCTGCGGTTCTACAGGAGGATTT---------- t0105445 2
//
mireap
ssc-un090 16:16279294:16279374:- 81(nt) -39.90(kcal/mol)
CATGGTGTGGAAGCTCCTGCAGGACCGTTGGGGTTAGTGGTGACAAGCTCTGCGGTTCTACAGGAGGATTTACACCGGAAC ssc-un090 10
..(((((((((..((((((.((((((((.((((((.((....)).)))))))))))))).))))))..)))))))))....
**********AAGCTCCTGCAGGACCGTTGGG************************************************* ssc-un090-5p 8
************************************************TCTGCGGTTCTACAGGAGGATTT********** ssc-un090-3p 2
----------AAGCTCCTGCAGGACCGTTGG-------------------------------------------------- t0201784 1
----------AAGCTCCTGCAGGACCGTTGGG------------------------------------------------- t0041084 7
------------------------------------------------TCTGCGGTTCTACAGGAGGATTT---------- t0105445 2
//
mireap
ssc-un091 16:42395277:42395358:+ 82(nt) -36.40(kcal/mol)
GCTCCTTCAATGTGGTACAGGGAGTAAAGGCCAGTTGTATTCTTGCACAGGGCTAACTCCCGTGTACTGCACTGGTGGGTCA ssc-un091 14
(..((.(((.((..(((((((((((...((((...((((....))))...)))).)))))).)))))..)).))).))..).
**********TGTGGTACAGGGAGTAAAGGCC************************************************** ssc-un091-5p 14
----------TGTGGTACAGGGAGTAAAGGC--------------------------------------------------- t0046161 6
----------TGTGGTACAGGGAGTAAAGGCC-------------------------------------------------- t0040641 7
-----------GTGGTACAGGGAGTAAAGGCCAGTT---------------------------------------------- t0369682 1
//
mireap
ssc-un092 16:65770620:65770696:- 77(nt) -29.60(kcal/mol)
CCTTCTGCTGTGGAGGGGCTGGGCATGCAGATCACCCTCAGCCCTGACTTGGTGCCCCCTCTCTCCATAGGGTCTGA ssc-un092 10
.......(((((((((((..((((((.(((.(((..........))).)))))))))..))))))))))).......
**********TGGAGGGGCTGGGCATGCAGAT********************************************* ssc-un092-5p 10
--------TGTGGAGGGGCTGGGCATGCAGAT--------------------------------------------- t0109612 2
---------GTGGAGGGGCTGGGCATGCAGATCA------------------------------------------- t0440928 1
----------TGGAGGGGCTGGGCATGCAGAT--------------------------------------------- t0054472 5
----------TGGAGGGGCTGGGCATGCAGATC-------------------------------------------- t0154553 2
//
mireap
ssc-un093 17:37143948:37144045:+ 98(nt) -35.30(kcal/mol)
AGTCTCTGTGAATGATGCCCCTTAGAGTTGAGCAGTGCATGAGCTGTACAACTGTTCTTGACTGTTGTCAACTCTTGGTGCCCAGATGACAGTGACTT ssc-un093 5
((((.((((.(.((..((.((..(((((((((((((.((.((((.(.....).)))).)))))))..)))))))).)).)).))..).)))).)))).
**********AATGATGCCCCTTAGAGTTGAG****************************************************************** ssc-un093-5p 5
----------AATGATGCCCCTTAGAGTTGAG------------------------------------------------------------------ t0051384 5
//
mireap
ssc-un094 17:37143908:37143989:- 82(nt) -44.20(kcal/mol)
TCATGCACTGCTCAACTCTAAGGGGCATCATTCACAGAGACTATGAAGTGAATGATGCCCCCTTGAGTTGTGTAGGGCACAG ssc-un094 9
...(((.((((.((((((...((((((((((((((............))))))))))))))...)))))).)))).)))...
**************************************************AATGATGCCCCCTTGAGTTGTG********** ssc-un094-3p 9
--------------------------------------------------AATGATGCCCCCTTGAGTTGTG---------- t0052434 5
--------------------------------------------------AATGATGCCCCCTTGAGTTGTGT--------- t0059787 4
//
mireap
ssc-un095 18:15647643:15647719:- 77(nt) -39.20(kcal/mol)
ATGTCTGCGGCACCTGCCCTCTGCACGTGGGCTGTGAGGATGGGTAGCCCAGGGCAGGGGTCAGGAACCCTGGGCTT ssc-un095 13
..(((((.((..((((.(((((((.(.(((((((..........))))))).)))))))).))))..)).)))))..
**********CACCTGCCCTCTGCACGTGGGC********************************************* ssc-un095-5p 13
----------CACCTGCCCTCTGCACGTGGG---------------------------------------------- t0340601 1
----------CACCTGCCCTCTGCACGTGGGC--------------------------------------------- t0035011 9
----------CACCTGCCCTCTGCACGTGGGCT-------------------------------------------- t0169655 2
-----------ACCTGCCCTCTGCACGTGGGCT-------------------------------------------- t0374695 1
//
mireap
ssc-un096 18:19169215:19169304:- 90(nt) -28.40(kcal/mol)
GCTGAGCCATGATGGGAACTCTGGAAGTAGCATTTATTATGCTTACTTTACATGTACCATCTAATTGAACTTTCACTGGGCTCTGAGGCA ssc-un096 5
((((((((..(((((..((....((((((((((.....)))).))))))....)).)))))....(((....)))...)))))...))).
**********GATGGGAACTCTGGAAGTAGCAT********************************************************* ssc-un096-5p 5
----------GATGGGAACTCTGGAAGTAGCAT--------------------------------------------------------- t0054237 5
//
mireap
ssc-un097 2:77674714:77674812:+ 99(nt) -21.70(kcal/mol)
TCCAGTGCGGACAAGGAGAGCGAAGTTGGTGCTGTTTCCCCGTCATCCTCCTCCTTGGCCCTTCTTCTCTGACTTCCATTCCTTTCTTCTCACAGATCC ssc-un097 7
....(((.(((.((((((.(.(((((..(.(..(.......((((..........))))....)..).)..)))))).))))))..))).)))......
*******************************************************************TCTGACTTCCATTCCTTTCTTC********** ssc-un097-3p 7
------------------------------------------------------------------CTCTGACTTCCATTCCTTTCTT----------- t0450777 1
-------------------------------------------------------------------TCTGACTTCCATTCCTTTCTTC---------- t0061743 4
-------------------------------------------------------------------TCTGACTTCCATTCCTTTCTTCT--------- t0129155 2
//
mireap
ssc-un098 2:94161124:94161204:+ 81(nt) -34.70(kcal/mol)
CGGGGCGGCAGTGCAGGGCTGAGATTGATTGAGCGCTGGGGCCGCGGTGCAAAGATATCCGGGCCGCAGCTGGCTGCTCGT ssc-un098 5
..((((((((((((.((.(((.(((...((..((((((......)))))).))...)))))).))))).)).)))))))..
**************************************************AAAGATATCCGGGCCGCAGCT********** ssc-un098-3p 5
--------------------------------------------------AAAGATATCCGGGCCGCAGCT---------- t0055360 5
//
mireap
ssc-un099 2:151066:151140:- 75(nt) -49.00(kcal/mol)
GGGCGCGGGGCGCGGGGCTGGGGGGGAGCCGCGGGCCCGCTCACCGCCCCCTCCCTGTCCCGCAGGCCAACGTCT ssc-un099 9
(((((..((.((((((((.(((((((.((.(.(((....))).).)).))))))).))))))).).))..)))))
**********CGCGGGGCTGGGGGGGAGCCGC******************************************* ssc-un099-5p 7
*********************************************GCCCCCTCCCTGTCCCGCAG********** ssc-un099-3p 2
----------CGCGGGGCTGGGGGGGAGCCGC------------------------------------------- t0041411 7
---------------------------------------------GCCCCCTCCCTGTCCCGCAG---------- t0171937 2
//
mireap
ssc-un100 2:131648329:131648399:- 71(nt) -37.90(kcal/mol)
GGAAAAAAAGACGGATGACCTTGCTGTTTACATTTAGAAAGGATAAGCAGCAAGGTTGTCTGTCTTTTTTT ssc-un100 22
..(((((((((((((..(((((((((((((..((.....))..)))))))))))))..)))))))))))))
**********ACGGATGACCTTGCTGTTTACA*************************************** ssc-un100-5p 19
*******************************************TAAGCAGCAAGGTTGTCT********** ssc-un100-3p 2
---AAAAAAGACGGATGACCTTG------------------------------------------------ t0340126 1
--------AGACGGATGACCTTGCTG--------------------------------------------- t0110913 2
--------AGACGGATGACCTTGCTGTTT------------------------------------------ t0119026 2
--------AGACGGATGACCTTGCTGTTTA----------------------------------------- t0071950 3
----------ACGGATGACCTTGCTGTTTAC---------------------------------------- t0052735 5
----------ACGGATGACCTTGCTGTTTACA--------------------------------------- t0040529 7
-------------------------------------------TAAGCAGCAAGGTTGTCT---------- t0225398 1
-------------------------------------------TAAGCAGCAAGGTTGTCTG--------- t0263402 1
[truncated: 237 more rows]
