# Supplementary material for: Solexa Sequencing Identification of Conserved and Novel microRNAs in Backfat of Large White and Chinese Meishan Pigs
Source: PLoS One. 2012 Feb 15;7(2):e31426. doi: 10.1371/journal.pone.0031426 (PMC3280305; doi:10.1371/journal.pone.0031426)
Supplement: Table S5 — Single nucleotide substitution in seed region in both small RNA libraries. (XLS) [file pone.0031426.s006.xls]

## Sheet: Sheet1
Table S5 Single nucleotide substitution in seed region in both small RNA libraries.
A. Each type and frequency of single nucleotide substitution in Large White pigs
	A-to-G	G-to-A	C-to-T	G-to-T	A-to-C	T-to-C	C-to-A	A-to-T	G-to-C	T-to-G	C-to-G	T-to-A	total
miR-103	36	28			129		51			13			257
miR-140	116	24	170	25	65		33	19	12		6		470
miR-23a			10										10
miR-186					48								48
miR-26a	66	18	70	42	16	58	20	14	8				312
miR-148a	207	472	463	213	115				111				1581
miR-125b			190		26		11						227
miR-30a	106	130	111	41	37	64			40				529
let-7f	687	691		552	132	179		129	193	69		33	2665
miR-24	101	256	192	147	334	65	108	17	24		25	20	1289
miR-199b	137	63	141	69	127	53	33	35			11	11	680
miR-301											68		68
miR-101a-2	62	12	54	27	51	10	30						246
miR-27a	117												117
miR-21	201	93	169	105	153	406	96	37	33	63	33	40	1429
miR-1a	47					15				8			70
miR-16-2			8										8
let-7c	815	595		405	237	306		150	162	109			2779
miR-181a	10		30			24	10						74
miR-99b	19	13	74	10	16	13	11						156
total	2727	2395	1682	1636	1486	1193	403	401	583	262	143	104	13015
	0.209527	0.184018	0.129235	0.125701	0.114176	0.0916635
B. Each type and frequency of single nucleotide substitution in Meishan pigs
	A-to-G	G-to-A	C-to-T	G-to-T	A-to-C	T-to-C	C-to-A	A-to-T	G-to-C	T-to-G	C-to-G	T-to-A	total
miR-103	36	12	91	94	106				14				353
miR-140	103	27	125	30	56		41		17				399
miR-29c			17										17
miR-186	29				50	6							85
let-7i	19												19
miR-26a	78	16	42	33	40	56	10	11			8	16	310
miR-148a	229	377	311	174		180				418		122	1811
miR-125b			145			23							168
miR-30a	75	83	92	51	19	70			37				427
let-7f	603	518		734	116	204		96	188	63		25	2547
miR-24	125	328	249	302	221	104	107	15	64	34	59	21	1629
miR-199b		23	122	68	87	31	24	7	43	16		12	433
miR-301											67		67
miR-101a-2	79	24	48	19	58	24	28						280
miR-21	164	93	111	153	184	235	66	38	37	25	36	66	1208
miR-1a	271	162		219	75	144		32	31	8			942
miR-16-2	10		10										20
let-7c	641	410		531	152	191		71	145	104		38	2283
miR-181a	13		22		33								68
miR-99b	25	16	41	13	28	14	29						166
total	2500	2089	1426	2421	1225	1282	305	270	576	668	170	300	13232
	0.188936	0.157875	0.107769	0.182966	0.0925786	0.0968863
C. The seed edit of known miRNAs in Large White pigs
>ssc-mir-103
A to C EDIT at Pos 7
CTTACTGCCCTCGGCTTCTTTACAGTGCTGCCTTGTTGCATATGGATCAAGCAGCATTGTACAGGGCTATGAAGGCACTGAG ssc-miR-103
*************************************************AGCAGCATTGTACAGGGCTATGA********** ssc-miR-103
-------------------------------------------------agcagcCttgtacagggctatga---------- t0004611 23 122
-------------------------------------------------agcagcCttgtacagggctatg----------- t0033438 22 7
*
>ssc-mir-103
A to G EDIT at Pos 7
CTTACTGCCCTCGGCTTCTTTACAGTGCTGCCTTGTTGCATATGGATCAAGCAGCATTGTACAGGGCTATGAAGGCACTGAG ssc-miR-103
*************************************************AGCAGCATTGTACAGGGCTATGA********** ssc-miR-103
-------------------------------------------------agcagcGttgtacagggctatga---------- t0012347 23 32
-------------------------------------------------agcagcGttgtacagggctatg----------- t0051702 22 4
*
>ssc-mir-103
C to A EDIT at Pos 6
CTTACTGCCCTCGGCTTCTTTACAGTGCTGCCTTGTTGCATATGGATCAAGCAGCATTGTACAGGGCTATGAAGGCACTGAG ssc-miR-103
*************************************************AGCAGCATTGTACAGGGCTATGA********** ssc-miR-103
-------------------------------------------------agcagAattgtacagggctatga---------- t0013994 23 27
-------------------------------------------------agcagAattgtacagggctatg----------- t0043522 22 5
*
>ssc-mir-103
G to A EDIT at Pos 2
CTTACTGCCCTCGGCTTCTTTACAGTGCTGCCTTGTTGCATATGGATCAAGCAGCATTGTACAGGGCTATGAAGGCACTGAG ssc-miR-103
*************************************************AGCAGCATTGTACAGGGCTATGA********** ssc-miR-103
-------------------------------------------------aAcagcattgtacagggctatga---------- t0015004 23 24
-------------------------------------------------aAcagcattgtacagggctatg----------- t0050182 22 4
*
>ssc-mir-103
C to A EDIT at Pos 3
CTTACTGCCCTCGGCTTCTTTACAGTGCTGCCTTGTTGCATATGGATCAAGCAGCATTGTACAGGGCTATGAAGGCACTGAG ssc-miR-103
*************************************************AGCAGCATTGTACAGGGCTATGA********** ssc-miR-103
-------------------------------------------------agAagcattgtacagggctatga---------- t0021562 23 14
-------------------------------------------------agAagcattgtacagggctatg----------- t0040294 22 5
*
>ssc-mir-103
T to G EDIT at Pos 8
CTTACTGCCCTCGGCTTCTTTACAGTGCTGCCTTGTTGCATATGGATCAAGCAGCATTGTACAGGGCTATGAAGGCACTGAG ssc-miR-103
*************************************************AGCAGCATTGTACAGGGCTATGA********** ssc-miR-103
-------------------------------------------------agcagcaGtgtacagggctatga---------- t0027620 23 10
-------------------------------------------------agcagcaGtgtacagggctatg----------- t0061516 22 3
*
>ssc-mir-140
C to T EDIT at Pos 6
CCTGCCAGTGGTTTTACCCTATGGTAGGTTACGTCATGCTGTTCTACCACAGGGTAGAACCACGGACAGG ssc-miR-140*
********************************************TACCACAGGGTAGAACCACGGAC*** ssc-miR-140*
--------------------------------------------taccaTagggtagaaccacgga---- t0010291 22 41
---------------------------------------------accaTagggtagaaccacggac--- t0020779 22 15
--------------------------------------------taccaTagggtagaaccacgg----- t0021000 21 15
---------------------------------------------accaTagggtagaaccacgga---- t0030224 21 8
---------------------------------------------accaTagggtagaaccacgg----- t0042576 20 5
--------------------------------------------taccaTagggtagaaccacggac--- t0059210 23 3
*
>ssc-mir-140
A to G EDIT at Pos 7
CCTGCCAGTGGTTTTACCCTATGGTAGGTTACGTCATGCTGTTCTACCACAGGGTAGAACCACGGACAGG ssc-miR-140*
********************************************TACCACAGGGTAGAACCACGGAC*** ssc-miR-140*
--------------------------------------------taccacGgggtagaaccacgga---- t0011022 22 37
--------------------------------------------taccacGgggtagaaccacgg----- t0020261 21 16
--------------------------------------------taccacGgggtagaaccacggac--- t0028776 23 9
---------------------------------------------accacGgggtagaaccacggac--- t0032488 22 7
---------------------------------------------accacGgggtagaaccacgga---- t0032806 21 7
*
>ssc-mir-140
A to C EDIT at Pos 7
CCTGCCAGTGGTTTTACCCTATGGTAGGTTACGTCATGCTGTTCTACCACAGGGTAGAACCACGGACAGG ssc-miR-140*
********************************************TACCACAGGGTAGAACCACGGAC*** ssc-miR-140*
--------------------------------------------taccacCgggtagaaccacgga---- t0015309 22 24
--------------------------------------------taccacCgggtagaaccacgg----- t0020337 21 15
---------------------------------------------accacCgggtagaaccacgga---- t0031528 21 8
---------------------------------------------accacCgggtagaaccacggac--- t0044025 22 5
--------------------------------------------taccacCgggtagaaccacggac--- t0048179 23 4
*
>ssc-mir-140
C to T EDIT at Pos 3
CCTGCCAGTGGTTTTACCCTATGGTAGGTTACGTCATGCTGTTCTACCACAGGGTAGAACCACGGACAGG ssc-miR-140*
********************************************TACCACAGGGTAGAACCACGGAC*** ssc-miR-140*
---------------------------------------------aTcacagggtagaaccacgga---- t0020571 21 15
--------------------------------------------taTcacagggtagaaccacgga---- t0024431 22 12
--------------------------------------------taTcacagggtagaaccacgg----- t0026537 21 10
---------------------------------------------aTcacagggtagaaccacggac--- t0029798 22 8
---------------------------------------------aTcacagggtagaaccacgg----- t0053450 20 3
*
>ssc-mir-140
G to T EDIT at Pos 8
CCTGCCAGTGGTTTTACCCTATGGTAGGTTACGTCATGCTGTTCTACCACAGGGTAGAACCACGGACAGG ssc-miR-140*
********************************************TACCACAGGGTAGAACCACGGAC*** ssc-miR-140*
--------------------------------------------taccacaTggtagaaccacgga---- t0023109 22 13
---------------------------------------------accacaTggtagaaccacggac--- t0042593 22 5
---------------------------------------------accacaTggtagaaccacgga---- t0048753 21 4
--------------------------------------------taccacaTggtagaaccacgg----- t0066971 21 3
*
>ssc-mir-140
C to T EDIT at Pos 4
CCTGCCAGTGGTTTTACCCTATGGTAGGTTACGTCATGCTGTTCTACCACAGGGTAGAACCACGGACAGG ssc-miR-140*
********************************************TACCACAGGGTAGAACCACGGAC*** ssc-miR-140*
--------------------------------------------tacTacagggtagaaccacgga---- t0024479 22 12
---------------------------------------------acTacagggtagaaccacgga---- t0031126 21 8
--------------------------------------------tacTacagggtagaaccacgg----- t0039564 21 5
--------------------------------------------tacTacagggtagaaccacggac--- t0042809 23 5
---------------------------------------------acTacagggtagaaccacggac--- t0042969 22 5
*
>ssc-mir-140
G to A EDIT at Pos 8
CCTGCCAGTGGTTTTACCCTATGGTAGGTTACGTCATGCTGTTCTACCACAGGGTAGAACCACGGACAGG ssc-miR-140*
********************************************TACCACAGGGTAGAACCACGGAC*** ssc-miR-140*
---------------------------------------------accacaAggtagaaccacgga---- t0025702 21 11
--------------------------------------------taccacaAggtagaaccacgga---- t0034131 22 7
--------------------------------------------taccacaAggtagaaccacggac--- t0068262 23 3
--------------------------------------------taccacaAggtagaaccacgg----- t0071141 21 3
*
>ssc-mir-140
A to G EDIT at Pos 5
CCTGCCAGTGGTTTTACCCTATGGTAGGTTACGTCATGCTGTTCTACCACAGGGTAGAACCACGGACAGG ssc-miR-140*
********************************************TACCACAGGGTAGAACCACGGAC*** ssc-miR-140*
--------------------------------------------taccGcagggtagaaccacgga---- t0026388 22 10
---------------------------------------------accGcagggtagaaccacgga---- t0031887 21 8
--------------------------------------------taccGcagggtagaaccacgg----- t0032165 21 7
---------------------------------------------accGcagggtagaaccacggac--- t0059018 22 3
*
>ssc-mir-140
C to A EDIT at Pos 3
CCTGCCAGTGGTTTTACCCTATGGTAGGTTACGTCATGCTGTTCTACCACAGGGTAGAACCACGGACAGG ssc-miR-140*
********************************************TACCACAGGGTAGAACCACGGAC*** ssc-miR-140*
--------------------------------------------taAcacagggtagaaccacgga---- t0034052 22 7
---------------------------------------------aAcacagggtagaaccacgga---- t0048083 21 4
---------------------------------------------aAcacagggtagaaccacggac--- t0060972 22 3
*
>ssc-mir-140
A to C EDIT at Pos 5
CCTGCCAGTGGTTTTACCCTATGGTAGGTTACGTCATGCTGTTCTACCACAGGGTAGAACCACGGACAGG ssc-miR-140*
********************************************TACCACAGGGTAGAACCACGGAC*** ssc-miR-140*
--------------------------------------------taccCcagggtagaaccacgga---- t0034869 22 6
---------------------------------------------accCcagggtagaaccacgga---- t0069358 21 3
*
>ssc-mir-140
C to A EDIT at Pos 4
CCTGCCAGTGGTTTTACCCTATGGTAGGTTACGTCATGCTGTTCTACCACAGGGTAGAACCACGGACAGG ssc-miR-140*
********************************************TACCACAGGGTAGAACCACGGAC*** ssc-miR-140*
---------------------------------------------acAacagggtagaaccacggac--- t0036989 22 6
--------------------------------------------tacAacagggtagaaccacgg----- t0042758 21 5
---------------------------------------------acAacagggtagaaccacgga---- t0043569 21 5
--------------------------------------------tacAacagggtagaaccacgga---- t0070603 22 3
*
>ssc-mir-140
A to T EDIT at Pos 7
CCTGCCAGTGGTTTTACCCTATGGTAGGTTACGTCATGCTGTTCTACCACAGGGTAGAACCACGGACAGG ssc-miR-140*
********************************************TACCACAGGGTAGAACCACGGAC*** ssc-miR-140*
--------------------------------------------taccacTgggtagaaccacgga---- t0037027 22 6
---------------------------------------------accacTgggtagaaccacggac--- t0053509 22 3
---------------------------------------------accacTgggtagaaccacgga---- t0058449 21 3
*
>ssc-mir-140
A to G EDIT at Pos 2
CCTGCCAGTGGTTTTACCCTATGGTAGGTTACGTCATGCTGTTCTACCACAGGGTAGAACCACGGACAGG ssc-miR-140*
********************************************TACCACAGGGTAGAACCACGGAC*** ssc-miR-140*
---------------------------------------------Gccacagggtagaaccacgga---- t0041523 21 5
--------------------------------------------tGccacagggtagaaccacgga---- t0050034 22 4
---------------------------------------------Gccacagggtagaaccacgg----- t0059486 20 3
*
>ssc-mir-140
G to C EDIT at Pos 8
CCTGCCAGTGGTTTTACCCTATGGTAGGTTACGTCATGCTGTTCTACCACAGGGTAGAACCACGGACAGG ssc-miR-140*
********************************************TACCACAGGGTAGAACCACGGAC*** ssc-miR-140*
---------------------------------------------accacaCggtagaaccacggac--- t0044580 22 4
---------------------------------------------accacaCggtagaaccacgga---- t0044790 21 4
--------------------------------------------taccacaCggtagaaccacgga---- t0045092 22 4
*
>ssc-mir-140
A to T EDIT at Pos 5
CCTGCCAGTGGTTTTACCCTATGGTAGGTTACGTCATGCTGTTCTACCACAGGGTAGAACCACGGACAGG ssc-miR-140*
********************************************TACCACAGGGTAGAACCACGGAC*** ssc-miR-140*
--------------------------------------------taccTcagggtagaaccacgga---- t0046474 22 4
---------------------------------------------accTcagggtagaaccacgga---- t0070987 21 3
*
>ssc-mir-140
C to G EDIT at Pos 3
CCTGCCAGTGGTTTTACCCTATGGTAGGTTACGTCATGCTGTTCTACCACAGGGTAGAACCACGGACAGG ssc-miR-140*
********************************************TACCACAGGGTAGAACCACGGAC*** ssc-miR-140*
---------------------------------------------aGcacagggtagaaccacgga---- t0056920 21 3
--------------------------------------------taGcacagggtagaaccacgga---- t0062993 22 3
*
>ssc-mir-23a
C to T EDIT at Pos 3
CGGCTGGGGTTCCTGGGGATGGGATTTGCTGCCTGTCACAAATCACATTGCCAGGGATTTCCAATCGACC ssc-miR-23a
*****************************************ATCACATTGCCAGGGATTTCC******** ssc-miR-23a
-----------------------------------------atTacattgccagggatttcc-------- t0037961 21 6
-----------------------------------------atTacattgccagggattt-c-------- t0052291 20 4
*
>ssc-mir-186
A to C EDIT at Pos 3
TGCTTATAACTTTCCAAAGAATTCTCCTTTTGGGCTTTATGATTTTATTTTAAGCCCAAAGGTGAATTTTTTGGGAAGTTTG ssc-miR-186
**************CAAAGAATTCTCCTTTTGGGCTT********************************************* ssc-miR-186
--------------caCagaattctccttttgggc-t--------------------------------------------- t0015834 22 23
--------------caCagaattctccttttgggc----------------------------------------------- t0037764 21 6
--------------caCagaattctccttttgggctt--------------------------------------------- t0064459 23 3
*
>ssc-mir-186
A to C EDIT at Pos 7
TGCTTATAACTTTCCAAAGAATTCTCCTTTTGGGCTTTATGATTTTATTTTAAGCCCAAAGGTGAATTTTTTGGGAAGTTTG ssc-miR-186
**************CAAAGAATTCTCCTTTTGGGCTT********************************************* ssc-miR-186
--------------caaagaCttctccttttgggc-t--------------------------------------------- t0033829 22 7
--------------caaagaCttctccttttgggctt--------------------------------------------- t0039627 23 5
--------------caaagaCttctccttttgggc----------------------------------------------- t0048518 21 4
*
>ssc-mir-26a
C to T EDIT at Pos 3
GGCTGTGGCTGGATTCAAGTAATCCAGGATAGGCTGTTTCCATCTGTGAGGCCTATTCTTGATTACTTGTTTCTGGAGGCAGCT ssc-miR-26a
*************TTCAAGTAATCCAGGATAGGCT************************************************* ssc-miR-26a
-------------ttTaagtaatccaggatagg--------------------------------------------------- t0010295 20 41
-------------ttTaagtaatccaggataggct------------------------------------------------- t0018710 22 18
-------------ttTaagtaatccaggataggc-------------------------------------------------- t0025921 21 11
*
>ssc-mir-26a
G to T EDIT at Pos 6
GGCTGTGGCTGGATTCAAGTAATCCAGGATAGGCTGTTTCCATCTGTGAGGCCTATTCTTGATTACTTGTTTCTGGAGGCAGCT ssc-miR-26a
*************TTCAAGTAATCCAGGATAGGCT************************************************* ssc-miR-26a
-------------ttcaaTtaatccaggatagg--------------------------------------------------- t0015543 20 23
-------------ttcaaTtaatccaggataggct------------------------------------------------- t0017729 22 19
*
>ssc-mir-26a
T to C EDIT at Pos 7
GGCTGTGGCTGGATTCAAGTAATCCAGGATAGGCTGTTTCCATCTGTGAGGCCTATTCTTGATTACTTGTTTCTGGAGGCAGCT ssc-miR-26a
*************TTCAAGTAATCCAGGATAGGCT************************************************* ssc-miR-26a
-------------ttcaagCaatccaggataggct------------------------------------------------- t0015824 22 23
-------------ttcaagCaatccaggatagg--------------------------------------------------- t0025031 20 11
*
>ssc-mir-26a
C to A EDIT at Pos 3
GGCTGTGGCTGGATTCAAGTAATCCAGGATAGGCTGTTTCCATCTGTGAGGCCTATTCTTGATTACTTGTTTCTGGAGGCAGCT ssc-miR-26a
*************TTCAAGTAATCCAGGATAGGCT************************************************* ssc-miR-26a
-------------ttAaagtaatccaggataggct------------------------------------------------- t0022323 22 13
-------------ttAaagtaatccaggatagg--------------------------------------------------- t0032275 20 7
*
>ssc-mir-26a
A to G EDIT at Pos 4
GGCTGTGGCTGGATTCAAGTAATCCAGGATAGGCTGTTTCCATCTGTGAGGCCTATTCTTGATTACTTGTTTCTGGAGGCAGCT ssc-miR-26a
*************TTCAAGTAATCCAGGATAGGCT************************************************* ssc-miR-26a
-------------ttcGagtaatccaggataggct------------------------------------------------- t0022714 22 13
-------------ttcGagtaatccaggatagg--------------------------------------------------- t0024160 20 12
*
>ssc-mir-26a
A to G EDIT at Pos 5
GGCTGTGGCTGGATTCAAGTAATCCAGGATAGGCTGTTTCCATCTGTGAGGCCTATTCTTGATTACTTGTTTCTGGAGGCAGCT ssc-miR-26a
*************TTCAAGTAATCCAGGATAGGCT************************************************* ssc-miR-26a
-------------ttcaGgtaatccaggatagg--------------------------------------------------- t0024589 20 11
-------------ttcaGgtaatccaggataggct------------------------------------------------- t0026162 22 10
*
>ssc-mir-26a
A to G EDIT at Pos 8
GGCTGTGGCTGGATTCAAGTAATCCAGGATAGGCTGTTTCCATCTGTGAGGCCTATTCTTGATTACTTGTTTCTGGAGGCAGCT ssc-miR-26a
*************TTCAAGTAATCCAGGATAGGCT************************************************* ssc-miR-26a
-------------ttcaagtGatccaggatagg--------------------------------------------------- t0024747 20 11
-------------ttcaagtGatccaggataggct------------------------------------------------- t0029411 22 9
*
>ssc-mir-26a
G to A EDIT at Pos 6
GGCTGTGGCTGGATTCAAGTAATCCAGGATAGGCTGTTTCCATCTGTGAGGCCTATTCTTGATTACTTGTTTCTGGAGGCAGCT ssc-miR-26a
*************TTCAAGTAATCCAGGATAGGCT************************************************* ssc-miR-26a
-------------ttcaaAtaatccaggatagg--------------------------------------------------- t0025337 20 11
-------------ttcaaAtaatccaggataggct------------------------------------------------- t0033390 22 7
*
>ssc-mir-26a
T to C EDIT at Pos 2
GGCTGTGGCTGGATTCAAGTAATCCAGGATAGGCTGTTTCCATCTGTGAGGCCTATTCTTGATTACTTGTTTCTGGAGGCAGCT ssc-miR-26a
*************TTCAAGTAATCCAGGATAGGCT************************************************* ssc-miR-26a
-------------tCcaagtaatccaggatagg--------------------------------------------------- t0025389 20 11
-------------tCcaagtaatccaggataggct------------------------------------------------- t0027015 22 10
-------------tCcaagtaatccaggataggc-------------------------------------------------- t0067867 21 3
*
>ssc-mir-26a
A to T EDIT at Pos 4
GGCTGTGGCTGGATTCAAGTAATCCAGGATAGGCTGTTTCCATCTGTGAGGCCTATTCTTGATTACTTGTTTCTGGAGGCAGCT ssc-miR-26a
*************TTCAAGTAATCCAGGATAGGCT************************************************* ssc-miR-26a
-------------ttcTagtaatccaggatagg--------------------------------------------------- t0031131 20 8
-------------ttcTagtaatccaggataggct------------------------------------------------- t0036991 22 6
*
>ssc-mir-26a
A to C EDIT at Pos 5
GGCTGTGGCTGGATTCAAGTAATCCAGGATAGGCTGTTTCCATCTGTGAGGCCTATTCTTGATTACTTGTTTCTGGAGGCAGCT ssc-miR-26a
*************TTCAAGTAATCCAGGATAGGCT************************************************* ssc-miR-26a
-------------ttcaCgtaatccaggatagg--------------------------------------------------- t0037802 20 6
-------------ttcaCgtaatccaggataggct------------------------------------------------- t0067078 22 3
*
>ssc-mir-26a
G to C EDIT at Pos 6
GGCTGTGGCTGGATTCAAGTAATCCAGGATAGGCTGTTTCCATCTGTGAGGCCTATTCTTGATTACTTGTTTCTGGAGGCAGCT ssc-miR-26a
*************TTCAAGTAATCCAGGATAGGCT************************************************* ssc-miR-26a
-------------ttcaaCtaatccaggataggct------------------------------------------------- t0041327 22 5
-------------ttcaaCtaatccaggatagg--------------------------------------------------- t0058943 20 3
*
>ssc-mir-26a
A to C EDIT at Pos 8
GGCTGTGGCTGGATTCAAGTAATCCAGGATAGGCTGTTTCCATCTGTGAGGCCTATTCTTGATTACTTGTTTCTGGAGGCAGCT ssc-miR-26a
*************TTCAAGTAATCCAGGATAGGCT************************************************* ssc-miR-26a
-------------ttcaagtCatccaggatagg--------------------------------------------------- t0044751 20 4
-------------ttcaagtCatccaggataggct------------------------------------------------- t0056673 22 3
*
>ssc-mir-148a
C to T EDIT at Pos 2
GAGGCAAAGTTCTGAGACACTCCGACTCTGAATATGATAGAAGTCAGTGCACTACAGAACTTTGTCTC ssc-miR-148a
*******************************************TCAGTGCACTACAGAACTTTGT*** ssc-miR-148a
-------------------------------------------tTagtgcactacagaactttgt--- t0002697 22 237
-------------------------------------------tTagtgcactacagaactttg---- t0035320 21 6
*
>ssc-mir-148a
G to A EDIT at Pos 6
GAGGCAAAGTTCTGAGACACTCCGACTCTGAATATGATAGAAGTCAGTGCACTACAGAACTTTGTCTC ssc-miR-148a
*******************************************TCAGTGCACTACAGAACTTTGT*** ssc-miR-148a
-------------------------------------------tcagtAcactacagaactttgt--- t0002712 22 235
-------------------------------------------tcagtAcactacagaactttg---- t0047582 21 4
---------------------------------------------agtAcactacagaactttgt--- t0060556 20 3
*
>ssc-mir-148a
G to A EDIT at Pos 4
GAGGCAAAGTTCTGAGACACTCCGACTCTGAATATGATAGAAGTCAGTGCACTACAGAACTTTGTCTC ssc-miR-148a
*******************************************TCAGTGCACTACAGAACTTTGT*** ssc-miR-148a
-------------------------------------------tcaAtgcactacagaactttgt--- t0002871 22 220
-------------------------------------------tcaAtgcactacagaactttg---- t0046399 21 4
-------------------------------------------tcaAtgcactacagaactttgtA-- t0058681 23 3
---------------------------------------------aAtgcactacagaactttgt--- t0069863 20 3
*
>ssc-mir-148a
C to T EDIT at Pos 7
GAGGCAAAGTTCTGAGACACTCCGACTCTGAATATGATAGAAGTCAGTGCACTACAGAACTTTGTCTC ssc-miR-148a
*******************************************TCAGTGCACTACAGAACTTTGT*** ssc-miR-148a
-------------------------------------------tcagtgTactacagaactttgt--- t0002955 22 213
---------------------------------------------agtgTactacagaactttgt--- t0047587 20 4
-------------------------------------------tcagtgTactacagaactttg---- t0057069 21 3
*
>ssc-mir-148a
G to T EDIT at Pos 4
GAGGCAAAGTTCTGAGACACTCCGACTCTGAATATGATAGAAGTCAGTGCACTACAGAACTTTGTCTC ssc-miR-148a
*******************************************TCAGTGCACTACAGAACTTTGT*** ssc-miR-148a
-------------------------------------------tcaTtgcactacagaactttgt--- t0003063 22 205
---------------------------------------------aTtgcactacagaactttgt--- t0040810 20 5
-------------------------------------------tcaTtgcactacagaactt--t--- t0063554 20 3
*
>ssc-mir-148a
A to G EDIT at Pos 3
GAGGCAAAGTTCTGAGACACTCCGACTCTGAATATGATAGAAGTCAGTGCACTACAGAACTTTGTCTC ssc-miR-148a
*******************************************TCAGTGCACTACAGAACTTTGT*** ssc-miR-148a
-------------------------------------------tcGgtgcactacagaactttgt--- t0003079 22 203
-------------------------------------------tcGgtgcactacagaactttg---- t0052364 21 4
*
>ssc-mir-148a
A to C EDIT at Pos 3
GAGGCAAAGTTCTGAGACACTCCGACTCTGAATATGATAGAAGTCAGTGCACTACAGAACTTTGTCTC ssc-miR-148a
*******************************************TCAGTGCACTACAGAACTTTGT*** ssc-miR-148a
-------------------------------------------tcCgtgcactacagaactttgt--- t0005025 22 110
-------------------------------------------tcCgtgcactacagaactttg---- t0042071 21 5
*
>ssc-mir-148a
G to C EDIT at Pos 4
GAGGCAAAGTTCTGAGACACTCCGACTCTGAATATGATAGAAGTCAGTGCACTACAGAACTTTGTCTC ssc-miR-148a
*******************************************TCAGTGCACTACAGAACTTTGT*** ssc-miR-148a
-------------------------------------------tcaCtgcactacagaactttgt--- t0005332 22 102
---------------------------------------------aCtgcactacagaactttgt--- t0028206 20 9
*
>ssc-mir-125b
C to T EDIT at Pos 4
ACCAGACTTTTCCTAGTCCCTGAGACCCTAACTTGTGAGGTATTTTAGTAACATCACAAGTCAGGCTCTTGGGACCTAGGCGGAGGGGA ssc-miR-125b
****************TCCCTGAGACCCTAACTTGTGA*************************************************** ssc-miR-125b
----------------tccTtgagaccctaacttgtga--------------------------------------------------- t0007820 22 61
----------------t-cTtgagaccctaacttgtga--------------------------------------------------- t0015391 21 23
*
>ssc-mir-125b
C to T EDIT at Pos 3
ACCAGACTTTTCCTAGTCCCTGAGACCCTAACTTGTGAGGTATTTTAGTAACATCACAAGTCAGGCTCTTGGGACCTAGGCGGAGGGGA ssc-miR-125b
****************TCCCTGAGACCCTAACTTGTGA*************************************************** ssc-miR-125b
----------------tcTctgagaccctaacttgtga--------------------------------------------------- t0009196 22 48
----------------tcTctgagaccctaacttgtg---------------------------------------------------- t0031597 21 8
*
>ssc-mir-125b
C to T EDIT at Pos 2
ACCAGACTTTTCCTAGTCCCTGAGACCCTAACTTGTGAGGTATTTTAGTAACATCACAAGTCAGGCTCTTGGGACCTAGGCGGAGGGGA ssc-miR-125b
****************TCCCTGAGACCCTAACTTGTGA*************************************************** ssc-miR-125b
----------------tTcctgagaccctaacttgtga--------------------------------------------------- t0009517 22 46
----------------tTcctgagaccctaacttgtg---------------------------------------------------- t0048725 21 4
*
>ssc-mir-125b
A to C EDIT at Pos 7
ACCAGACTTTTCCTAGTCCCTGAGACCCTAACTTGTGAGGTATTTTAGTAACATCACAAGTCAGGCTCTTGGGACCTAGGCGGAGGGGA ssc-miR-125b
****************TCCCTGAGACCCTAACTTGTGA*************************************************** ssc-miR-125b
----------------tccctgCgaccctaacttgtga--------------------------------------------------- t0017222 22 20
----------------tccctgCgaccctaacttgtg---------------------------------------------------- t0038161 21 6
*
>ssc-mir-125b
C to A EDIT at Pos 3
ACCAGACTTTTCCTAGTCCCTGAGACCCTAACTTGTGAGGTATTTTAGTAACATCACAAGTCAGGCTCTTGGGACCTAGGCGGAGGGGA ssc-miR-125b
****************TCCCTGAGACCCTAACTTGTGA*************************************************** ssc-miR-125b
----------------tcActgagaccctaacttgtga--------------------------------------------------- t0030509 22 8
----------------tcActgagaccctaacttgtg---------------------------------------------------- t0072426 21 3
*
>ssc-mir-30a
G to A EDIT at Pos 2
TCCCTGCGACAGTGAGCGGCTGTAAACATCCTCGACTGGAAGCTGTGAGGCTGAAGACGGGCTTTCAGTCGGATGTTTGCAGCCGCCGACTGCCTCCCGCATCAGGA ssc-miR-30a
********************TGTAAACATCCTCGACTGGAAG***************************************************************** ssc-miR-30a
--------------------tAtaaacatcctcgactggaagC---------------------------------------------------------------- t0004750 23 117
--------------------tAtaaacatcctcgactg---g----------------------------------------------------------------- t0036582 19 6
--------------------tAtaaacatcctcgactggaag----------------------------------------------------------------- t0051547 22 4
--------------------tAtaaacatcctcgactggaa------------------------------------------------------------------ t0056177 21 3
*
>ssc-mir-30a
C to T EDIT at Pos 7
TCCCTGCGACAGTGAGCGGCTGTAAACATCCTCGACTGGAAGCTGTGAGGCTGAAGACGGGCTTTCAGTCGGATGTTTGCAGCCGCCGACTGCCTCCCGCATCAGGA ssc-miR-30a
********************TGTAAACATCCTCGACTGGAAG***************************************************************** ssc-miR-30a
--------------------tgtaaaTatcctcgactggaagC---------------------------------------------------------------- t0006771 23 75
--------------------tgtaaaTatcctcgactggaag----------------------------------------------------------------- t0025915 22 11
--------------------tgtaaaTatcctcgactg---g----------------------------------------------------------------- t0026079 19 10
--------------------tgtaaaTatcctcgactggaa------------------------------------------------------------------ t0033359 21 7
--------------------tgtaaaTatcctcgactgga------------------------------------------------------------------- t0041194 20 5
--------------------tgtaaaTatcctcgactggaagCT--------------------------------------------------------------- t0071199 24 3
*
>ssc-mir-30a
T to C EDIT at Pos 3
TCCCTGCGACAGTGAGCGGCTGTAAACATCCTCGACTGGAAGCTGTGAGGCTGAAGACGGGCTTTCAGTCGGATGTTTGCAGCCGCCGACTGCCTCCCGCATCAGGA ssc-miR-30a
********************TGTAAACATCCTCGACTGGAAG***************************************************************** ssc-miR-30a
--------------------tgCaaacatcctcgactggaagC---------------------------------------------------------------- t0007787 23 61
---------------------gCaaacatcctcgactggaagC---------------------------------------------------------------- t0064263 22 3
*
>ssc-mir-30a
G to C EDIT at Pos 2
TCCCTGCGACAGTGAGCGGCTGTAAACATCCTCGACTGGAAGCTGTGAGGCTGAAGACGGGCTTTCAGTCGGATGTTTGCAGCCGCCGACTGCCTCCCGCATCAGGA ssc-miR-30a
********************TGTAAACATCCTCGACTGGAAG***************************************************************** ssc-miR-30a
--------------------tCtaaacatcctcgactggaagC---------------------------------------------------------------- t0011068 23 37
--------------------tCtaaacatcctcgactggaag----------------------------------------------------------------- t0062002 22 3
*
>ssc-mir-30a
G to T EDIT at Pos 2
TCCCTGCGACAGTGAGCGGCTGTAAACATCCTCGACTGGAAGCTGTGAGGCTGAAGACGGGCTTTCAGTCGGATGTTTGCAGCCGCCGACTGCCTCCCGCATCAGGA ssc-miR-30a
********************TGTAAACATCCTCGACTGGAAG***************************************************************** ssc-miR-30a
--------------------tTtaaacatcctcgactggaagC---------------------------------------------------------------- t0011483 23 36
--------------------tTtaaacatcctcgactggaag----------------------------------------------------------------- t0040757 22 5
*
>ssc-mir-30a
A to G EDIT at Pos 5
TCCCTGCGACAGTGAGCGGCTGTAAACATCCTCGACTGGAAGCTGTGAGGCTGAAGACGGGCTTTCAGTCGGATGTTTGCAGCCGCCGACTGCCTCCCGCATCAGGA ssc-miR-30a
********************TGTAAACATCCTCGACTGGAAG***************************************************************** ssc-miR-30a
--------------------tgtaGacatcctcgactggaagC---------------------------------------------------------------- t0011706 23 34
--------------------tgtaGacatcctcgactggaag----------------------------------------------------------------- t0066866 22 3
*
>ssc-mir-30a
A to G EDIT at Pos 8
TCCCTGCGACAGTGAGCGGCTGTAAACATCCTCGACTGGAAGCTGTGAGGCTGAAGACGGGCTTTCAGTCGGATGTTTGCAGCCGCCGACTGCCTCCCGCATCAGGA ssc-miR-30a
********************TGTAAACATCCTCGACTGGAAG***************************************************************** ssc-miR-30a
--------------------tgtaaacGtcctcgactggaagC---------------------------------------------------------------- t0012056 23 33
--------------------tgtaaacGtcctcgactggaag----------------------------------------------------------------- t0064279 22 3
*
>ssc-mir-30a
A to C EDIT at Pos 6
TCCCTGCGACAGTGAGCGGCTGTAAACATCCTCGACTGGAAGCTGTGAGGCTGAAGACGGGCTTTCAGTCGGATGTTTGCAGCCGCCGACTGCCTCCCGCATCAGGA ssc-miR-30a
********************TGTAAACATCCTCGACTGGAAG***************************************************************** ssc-miR-30a
--------------------tgtaaCcatcctcgactggaagC---------------------------------------------------------------- t0012808 23 30
--------------------tgtaaCcatcctcgactg---g----------------------------------------------------------------- t0051445 19 4
--------------------tgtaaCcatcctcgactggaag----------------------------------------------------------------- t0058179 22 3
*
>ssc-mir-30a
A to G EDIT at Pos 4
TCCCTGCGACAGTGAGCGGCTGTAAACATCCTCGACTGGAAGCTGTGAGGCTGAAGACGGGCTTTCAGTCGGATGTTTGCAGCCGCCGACTGCCTCCCGCATCAGGA ssc-miR-30a
********************TGTAAACATCCTCGACTGGAAG***************************************************************** ssc-miR-30a
--------------------tgtGaacatcctcgactggaagC---------------------------------------------------------------- t0013532 23 28
--------------------tgtGaacatcctcgactggaag----------------------------------------------------------------- t0043184 22 5
*
>ssc-let-7f
A to G EDIT at Pos 3
TGTGGGATGAGGTAGTAGATTGTATAGTTTTAGGGTCATACCCCATCTTGGAGATAACTATACAGTCTACTGTCTTTCCCACG ssc-let-7f
*******TGAGGTAGTAGATTGTATAGTT****************************************************** ssc-let-7f
-------tgGggtagtagattgtatagtt------------------------------------------------------ t0001936 22 356
-------tgGggtagtagattgtatag-t------------------------------------------------------ t0005140 21 106
-------tgGggtagtagattgtatagttA----------------------------------------------------- t0016837 23 21
-------tgGggtagtagattgtatag-------------------------------------------------------- t0019588 20 16
*
>ssc-let-7f
G to A EDIT at Pos 2
TGTGGGATGAGGTAGTAGATTGTATAGTTTTAGGGTCATACCCCATCTTGGAGATAACTATACAGTCTACTGTCTTTCCCACG ssc-let-7f
*******TGAGGTAGTAGATTGTATAGTT****************************************************** ssc-let-7f
-------tAaggtagtagattgtatagtt------------------------------------------------------ t0002234 22 298
-------tAaggtagtagattgtatag-t------------------------------------------------------ t0006369 21 81
-------tAaggtagtagattgtatag-------------------------------------------------------- t0020157 20 16
-------tAaggtagtagattgtatagttA----------------------------------------------------- t0025397 23 11
-------tAaggtagtagattgtatagttG----------------------------------------------------- t0053929 23 3
--------Aaggtagtagattgtatagtt------------------------------------------------------ t0062359 21 3
*
>ssc-let-7f
A to G EDIT at Pos 7
TGTGGGATGAGGTAGTAGATTGTATAGTTTTAGGGTCATACCCCATCTTGGAGATAACTATACAGTCTACTGTCTTTCCCACG ssc-let-7f
*******TGAGGTAGTAGATTGTATAGTT****************************************************** ssc-let-7f
-------tgaggtGgtagattgtatagtt------------------------------------------------------ t0004035 22 145
-------tgaggtGgtagattgtatag-t------------------------------------------------------ t0011937 21 34
-------tgaggtGgtagattgtatag-------------------------------------------------------- t0039045 20 5
-------tgaggtGgtagattgtatagttA----------------------------------------------------- t0045940 23 4
*
>ssc-let-7f
T to C EDIT at Pos 6
TGTGGGATGAGGTAGTAGATTGTATAGTTTTAGGGTCATACCCCATCTTGGAGATAACTATACAGTCTACTGTCTTTCCCACG ssc-let-7f
*******TGAGGTAGTAGATTGTATAGTT****************************************************** ssc-let-7f
-------tgaggCagtagattgtatagtt------------------------------------------------------ t0004335 22 132
-------tgaggCagtagattgtatag-t------------------------------------------------------ t0010172 21 42
-------tgaggCagtagattgtatag-------------------------------------------------------- t0042264 20 5
*
>ssc-let-7f
G to T EDIT at Pos 4
TGTGGGATGAGGTAGTAGATTGTATAGTTTTAGGGTCATACCCCATCTTGGAGATAACTATACAGTCTACTGTCTTTCCCACG ssc-let-7f
*******TGAGGTAGTAGATTGTATAGTT****************************************************** ssc-let-7f
-------tgaTgtagtagattgtatagtt------------------------------------------------------ t0004499 22 125
-------tgaTgtagtagattgtatag-t------------------------------------------------------ t0009103 21 49
-------tgaTgtagtagattgtatagttA----------------------------------------------------- t0029838 23 8
-------tgaTgtagtagattgtatag-------------------------------------------------------- t0033290 20 7
*
>ssc-let-7f
G to T EDIT at Pos 2
TGTGGGATGAGGTAGTAGATTGTATAGTTTTAGGGTCATACCCCATCTTGGAGATAACTATACAGTCTACTGTCTTTCCCACG ssc-let-7f
*******TGAGGTAGTAGATTGTATAGTT****************************************************** ssc-let-7f
-------tTaggtagtagattgtatagtt------------------------------------------------------ t0005188 22 105
-------tTaggtagtagattgtatag-t------------------------------------------------------ t0011527 21 35
-------tTaggtagtagattgtatag-------------------------------------------------------- t0048062 20 4
-------tTaggtagtagattgtatagttA----------------------------------------------------- t0050652 23 4
*
>ssc-let-7f
G to A EDIT at Pos 4
TGTGGGATGAGGTAGTAGATTGTATAGTTTTAGGGTCATACCCCATCTTGGAGATAACTATACAGTCTACTGTCTTTCCCACG ssc-let-7f
*******TGAGGTAGTAGATTGTATAGTT****************************************************** ssc-let-7f
-------tgaAgtagtagattgtatagtt------------------------------------------------------ t0005919 22 89
-------tgaAgtagtagattgtatag-t------------------------------------------------------ t0011142 21 37
-------tgaAgtagtagattgtatagttA----------------------------------------------------- t0045454 23 4
*
>ssc-let-7f
G to T EDIT at Pos 5
TGTGGGATGAGGTAGTAGATTGTATAGTTTTAGGGTCATACCCCATCTTGGAGATAACTATACAGTCTACTGTCTTTCCCACG ssc-let-7f
*******TGAGGTAGTAGATTGTATAGTT****************************************************** ssc-let-7f
-------tgagTtagtagattgtatagtt------------------------------------------------------ t0006608 22 77
-------tgagTtagtagattgtatag-t------------------------------------------------------ t0009833 21 44
-------tgagTtagtagattgtatag-------------------------------------------------------- t0037630 20 6
-------tgagTtagtagattgtatagttA----------------------------------------------------- t0047137 23 4
*
>ssc-let-7f
G to T EDIT at Pos 8
TGTGGGATGAGGTAGTAGATTGTATAGTTTTAGGGTCATACCCCATCTTGGAGATAACTATACAGTCTACTGTCTTTCCCACG ssc-let-7f
*******TGAGGTAGTAGATTGTATAGTT****************************************************** ssc-let-7f
-------tgaggtaTtagattgtatagtt------------------------------------------------------ t0007078 22 70
-------tgaggtaTtagattgtatag-t------------------------------------------------------ t0024843 21 11
-------tgaggtaTtagattgtatag-------------------------------------------------------- t0066791 20 3
*
>ssc-let-7f
A to T EDIT at Pos 3
TGTGGGATGAGGTAGTAGATTGTATAGTTTTAGGGTCATACCCCATCTTGGAGATAACTATACAGTCTACTGTCTTTCCCACG ssc-let-7f
*******TGAGGTAGTAGATTGTATAGTT****************************************************** ssc-let-7f
-------tgTggtagtagattgtatagtt------------------------------------------------------ t0007579 22 64
-------tgTggtagtagattgtatag-t------------------------------------------------------ t0013025 21 30
*
>ssc-let-7f
G to A EDIT at Pos 5
TGTGGGATGAGGTAGTAGATTGTATAGTTTTAGGGTCATACCCCATCTTGGAGATAACTATACAGTCTACTGTCTTTCCCACG ssc-let-7f
*******TGAGGTAGTAGATTGTATAGTT****************************************************** ssc-let-7f
-------tgagAtagtagattgtatagtt------------------------------------------------------ t0007659 22 63
-------tgagAtagtagattgtatag-t------------------------------------------------------ t0018651 21 18
-------tgagAtagtagattgtatag-------------------------------------------------------- t0046800 20 4
*
>ssc-let-7f
A to C EDIT at Pos 3
TGTGGGATGAGGTAGTAGATTGTATAGTTTTAGGGTCATACCCCATCTTGGAGATAACTATACAGTCTACTGTCTTTCCCACG ssc-let-7f
*******TGAGGTAGTAGATTGTATAGTT****************************************************** ssc-let-7f
-------tgCggtagtagattgtatagtt------------------------------------------------------ t0008473 22 55
-------tgCggtagtagattgtatag-t------------------------------------------------------ t0018917 21 17
-------tgCggtagtagattgtatagttA----------------------------------------------------- t0062593 23 3
*
>ssc-let-7f
T to G EDIT at Pos 6
TGTGGGATGAGGTAGTAGATTGTATAGTTTTAGGGTCATACCCCATCTTGGAGATAACTATACAGTCTACTGTCTTTCCCACG ssc-let-7f
*******TGAGGTAGTAGATTGTATAGTT****************************************************** ssc-let-7f
-------tgaggGagtagattgtatagtt------------------------------------------------------ t0008499 22 54
-------tgaggGagtagattgtatag-t------------------------------------------------------ t0030373 21 8
--------gaggGagtagattgtatagtt------------------------------------------------------ t0045894 21 4
-------tgaggGagtagattgtatag-------------------------------------------------------- t0066659 20 3
*
>ssc-let-7f
G to A EDIT at Pos 8
TGTGGGATGAGGTAGTAGATTGTATAGTTTTAGGGTCATACCCCATCTTGGAGATAACTATACAGTCTACTGTCTTTCCCACG ssc-let-7f
*******TGAGGTAGTAGATTGTATAGTT****************************************************** ssc-let-7f
-------tgaggtaAtagattgtatagtt------------------------------------------------------ t0008753 22 52
-------tgaggtaAtagattgtatag-t------------------------------------------------------ t0024405 21 12
*
>ssc-let-7f
A to C EDIT at Pos 7
TGTGGGATGAGGTAGTAGATTGTATAGTTTTAGGGTCATACCCCATCTTGGAGATAACTATACAGTCTACTGTCTTTCCCACG ssc-let-7f
*******TGAGGTAGTAGATTGTATAGTT****************************************************** ssc-let-7f
-------tgaggtCgtagattgtatagtt------------------------------------------------------ t0009708 22 45
-------tgaggtCgtagattgtatag-t------------------------------------------------------ t0024052 21 12
*
>ssc-let-7f
G to C EDIT at Pos 2
TGTGGGATGAGGTAGTAGATTGTATAGTTTTAGGGTCATACCCCATCTTGGAGATAACTATACAGTCTACTGTCTTTCCCACG ssc-let-7f
*******TGAGGTAGTAGATTGTATAGTT****************************************************** ssc-let-7f
-------tCaggtagtagattgtatagtt------------------------------------------------------ t0009830 22 44
-------tCaggtagtagattgtatag-t------------------------------------------------------ t0018829 21 17
*
>ssc-let-7f
G to C EDIT at Pos 4
TGTGGGATGAGGTAGTAGATTGTATAGTTTTAGGGTCATACCCCATCTTGGAGATAACTATACAGTCTACTGTCTTTCCCACG ssc-let-7f
*******TGAGGTAGTAGATTGTATAGTT****************************************************** ssc-let-7f
-------tgaCgtagtagattgtatagtt------------------------------------------------------ t0010150 22 42
-------tgaCgtagtagattgtatag-t------------------------------------------------------ t0018591 21 18
*
>ssc-let-7f
G to C EDIT at Pos 5
TGTGGGATGAGGTAGTAGATTGTATAGTTTTAGGGTCATACCCCATCTTGGAGATAACTATACAGTCTACTGTCTTTCCCACG ssc-let-7f
*******TGAGGTAGTAGATTGTATAGTT****************************************************** ssc-let-7f
-------tgagCtagtagattgtatagtt------------------------------------------------------ t0011590 22 35
-------tgagCtagtagattgtatag-t------------------------------------------------------ t0035843 21 6
-------tgagCtagtagattgtatag-------------------------------------------------------- t0065118 20 3
*
>ssc-let-7f
A to T EDIT at Pos 7
TGTGGGATGAGGTAGTAGATTGTATAGTTTTAGGGTCATACCCCATCTTGGAGATAACTATACAGTCTACTGTCTTTCCCACG ssc-let-7f
*******TGAGGTAGTAGATTGTATAGTT****************************************************** ssc-let-7f
-------tgaggtTgtagattgtatagtt------------------------------------------------------ t0013300 22 29
-------tgaggtTgtagattgtatag-t------------------------------------------------------ t0036964 21 6
*
>ssc-let-7f
G to C EDIT at Pos 8
TGTGGGATGAGGTAGTAGATTGTATAGTTTTAGGGTCATACCCCATCTTGGAGATAACTATACAGTCTACTGTCTTTCCCACG ssc-let-7f
*******TGAGGTAGTAGATTGTATAGTT****************************************************** ssc-let-7f
-------tgaggtaCtagattgtatagtt------------------------------------------------------ t0014863 22 25
-------tgaggtaCtagattgtatag-t------------------------------------------------------ t0053892 21 3
*
>ssc-let-7f
T to A EDIT at Pos 6
TGTGGGATGAGGTAGTAGATTGTATAGTTTTAGGGTCATACCCCATCTTGGAGATAACTATACAGTCTACTGTCTTTCCCACG ssc-let-7f
*******TGAGGTAGTAGATTGTATAGTT****************************************************** ssc-let-7f
-------tgaggAagtagattgtatagtt------------------------------------------------------ t0017092 22 20
-------tgaggAagtagattgtatag-t------------------------------------------------------ t0027416 21 10
-------tgaggAagtagattgtatag-------------------------------------------------------- t0069250 20 3
*
>ssc-mir-24
A to C EDIT at Pos 7
CTCTGCCTCCCGTGCCTACTGAGCTGAAACACAGTTGATTTGTGCAGACTGGCTCAGTTCAGCAGGAACAGG ssc-miR-24
*************************************************TGGCTCAGTTCAGCAGGAACAG* ssc-miR-24
-------------------------------------------------tggctcCgttcagcaggaacagT t0003220 23 192
-------------------------------------------------tggctcCgttcagcaggaacag- t0007026 22 71
-------------------------------------------------tggctcCgttcagcaggaac--- t0013933 20 27
-------------------------------------------------tggctcCgttcagcaggaacagA t0020335 23 15
--------------------------------------------------ggctcCgttcagcaggaacagT t0025325 22 11
-------------------------------------------------tggctcCgttcagcaggaaca-- t0028754 21 9
--------------------------------------------------ggctcCgttcagcaggaacag- t0059577 21 3
-------------------------------------------------tggctcCgttcagcaggaacagC t0063452 23 3
-------------------------------------------------tggctcCgttcagcaggaacagTT t0064728 24 3
*
>ssc-mir-24
G to A EDIT at Pos 3
CTCTGCCTCCCGTGCCTACTGAGCTGAAACACAGTTGATTTGTGCAGACTGGCTCAGTTCAGCAGGAACAGG ssc-miR-24
*************************************************TGGCTCAGTTCAGCAGGAACAG* ssc-miR-24
-------------------------------------------------tgActcagttcagcaggaacagT t0006071 23 86
-------------------------------------------------tgActcagttcagcaggaacag- t0014637 22 25
-------------------------------------------------tgActcagttcagcaggaaca-- t0030149 21 8
-------------------------------------------------tgActcagttcagcaggaac--- t0034765 20 7
--------------------------------------------------gActcagttcagcaggaacagT t0041083 22 5
-------------------------------------------------tgActcagttcagcaggaacagA t0048468 23 4
*
>ssc-mir-24
C to T EDIT at Pos 6
CTCTGCCTCCCGTGCCTACTGAGCTGAAACACAGTTGATTTGTGCAGACTGGCTCAGTTCAGCAGGAACAGG ssc-miR-24
*************************************************TGGCTCAGTTCAGCAGGAACAG* ssc-miR-24
-------------------------------------------------tggctTagttcagcaggaacagT t0006760 23 75
-------------------------------------------------tggctTagttcagcaggaacag- t0014435 22 26
-------------------------------------------------tggctTagttcagcaggaac--- t0020557 20 15
--------------------------------------------------ggctTagttcagcaggaacagT t0048078 22 4
-------------------------------------------------tggctTagttcagcaggaacagA t0049178 23 4
*
>ssc-mir-24
A to G EDIT at Pos 7
CTCTGCCTCCCGTGCCTACTGAGCTGAAACACAGTTGATTTGTGCAGACTGGCTCAGTTCAGCAGGAACAGG ssc-miR-24
*************************************************TGGCTCAGTTCAGCAGGAACAG* ssc-miR-24
-------------------------------------------------tggctcGgttcagcaggaacagT t0008557 23 54
-------------------------------------------------tggctcGgttcagcaggaacag- t0013825 22 27
-------------------------------------------------tggctcGgttcagcaggaac--- t0028221 20 9
-------------------------------------------------tggctcGgttcagcaggaacagA t0037755 23 6
-------------------------------------------------tggctcGgttcagcaggaaca-- t0043120 21 5
*
>ssc-mir-24
G to A EDIT at Pos 2
CTCTGCCTCCCGTGCCTACTGAGCTGAAACACAGTTGATTTGTGCAGACTGGCTCAGTTCAGCAGGAACAGG ssc-miR-24
*************************************************TGGCTCAGTTCAGCAGGAACAG* ssc-miR-24
-------------------------------------------------tAgctcagttcagcaggaacagT t0009599 23 46
-------------------------------------------------tAgctcagttcagcaggaacag- t0014988 22 24
-------------------------------------------------tAgctcagttcagcaggaac--- t0021948 20 14
-------------------------------------------------tAgctcagttcagcaggaaca-- t0029907 21 8
*
>ssc-mir-24
T to C EDIT at Pos 5
CTCTGCCTCCCGTGCCTACTGAGCTGAAACACAGTTGATTTGTGCAGACTGGCTCAGTTCAGCAGGAACAGG ssc-miR-24
*************************************************TGGCTCAGTTCAGCAGGAACAG* ssc-miR-24
-------------------------------------------------tggcCcagttcagcaggaacagT t0010038 23 43
-------------------------------------------------tggcCcagttcagcaggaacag- t0021716 22 14
-------------------------------------------------tggcCcagttcagcaggaac--- t0039197 20 5
-------------------------------------------------tggcCcagttcagcaggaacagA t0065235 23 3
*
>ssc-mir-24
C to T EDIT at Pos 4
CTCTGCCTCCCGTGCCTACTGAGCTGAAACACAGTTGATTTGTGCAGACTGGCTCAGTTCAGCAGGAACAGG ssc-miR-24
*************************************************TGGCTCAGTTCAGCAGGAACAG* ssc-miR-24
-------------------------------------------------tggTtcagttcagcaggaacagT t0010493 23 40
-------------------------------------------------tggTtcagttcagcaggaacag- t0017281 22 20
-------------------------------------------------tggTtcagttcagcaggaacagA t0047119 23 4
-------------------------------------------------tggTtcagttcagcaggaaca-- t0051411 21 4
*
>ssc-mir-24
C to A EDIT at Pos 4
CTCTGCCTCCCGTGCCTACTGAGCTGAAACACAGTTGATTTGTGCAGACTGGCTCAGTTCAGCAGGAACAGG ssc-miR-24
*************************************************TGGCTCAGTTCAGCAGGAACAG* ssc-miR-24
-------------------------------------------------tggAtcagttcagcaggaacagT t0011201 23 37
-------------------------------------------------tggAtcagttcagcaggaacag- t0022912 22 13
-------------------------------------------------tggAtcagttcagcaggaacagA t0040919 23 5
-------------------------------------------------tggAtcagttcagcaggaac--- t0041956 20 5
*
>ssc-mir-24
G to T EDIT at Pos 8
CTCTGCCTCCCGTGCCTACTGAGCTGAAACACAGTTGATTTGTGCAGACTGGCTCAGTTCAGCAGGAACAGG ssc-miR-24
*************************************************TGGCTCAGTTCAGCAGGAACAG* ssc-miR-24
-------------------------------------------------tggctcaTttcagcaggaacagT t0012718 23 31
-------------------------------------------------tggctcaTttcagcaggaac--- t0022982 20 13
-------------------------------------------------tggctcaTttcagcaggaacag- t0028366 22 9
*
>ssc-mir-24
G to T EDIT at Pos 2
CTCTGCCTCCCGTGCCTACTGAGCTGAAACACAGTTGATTTGTGCAGACTGGCTCAGTTCAGCAGGAACAGG ssc-miR-24
*************************************************TGGCTCAGTTCAGCAGGAACAG* ssc-miR-24
-------------------------------------------------tTgctcagttcagcaggaacagT t0012866 23 30
-------------------------------------------------tTgctcagttcagcaggaacag- t0020435 22 15
-------------------------------------------------tTgctcagttcagcaggaac--- t0038511 20 6
*
>ssc-mir-24
C to A EDIT at Pos 6
CTCTGCCTCCCGTGCCTACTGAGCTGAAACACAGTTGATTTGTGCAGACTGGCTCAGTTCAGCAGGAACAGG ssc-miR-24
*************************************************TGGCTCAGTTCAGCAGGAACAG* ssc-miR-24
-------------------------------------------------tggctAagttcagcaggaacagT t0013292 23 29
-------------------------------------------------tggctAagttcagcaggaacag- t0022075 22 14
-------------------------------------------------tggctAagttcagcaggaac--- t0038819 20 5
*
>ssc-mir-24
G to T EDIT at Pos 3
CTCTGCCTCCCGTGCCTACTGAGCTGAAACACAGTTGATTTGTGCAGACTGGCTCAGTTCAGCAGGAACAGG ssc-miR-24
*************************************************TGGCTCAGTTCAGCAGGAACAG* ssc-miR-24
-------------------------------------------------tgTctcagttcagcaggaacagT t0014413 23 26
-------------------------------------------------tgTctcagttcagcaggaacag- t0030522 22 8
-------------------------------------------------tgTctcagttcagcaggaac--- t0036661 20 6
-------------------------------------------------tgTctcagttcagcaggaaca-- t0058117 21 3
*
>ssc-mir-24
T to A EDIT at Pos 5
CTCTGCCTCCCGTGCCTACTGAGCTGAAACACAGTTGATTTGTGCAGACTGGCTCAGTTCAGCAGGAACAGG ssc-miR-24
*************************************************TGGCTCAGTTCAGCAGGAACAG* ssc-miR-24
-------------------------------------------------tggcAcagttcagcaggaacagT t0021190 23 15
-------------------------------------------------tggcAcagttcagcaggaacag- t0042230 22 5
*
>ssc-mir-24
C to G EDIT at Pos 4
CTCTGCCTCCCGTGCCTACTGAGCTGAAACACAGTTGATTTGTGCAGACTGGCTCAGTTCAGCAGGAACAGG ssc-miR-24
*************************************************TGGCTCAGTTCAGCAGGAACAG* ssc-miR-24
-------------------------------------------------tggGtcagttcagcaggaacagT t0021815 23 14
-------------------------------------------------tggGtcagttcagcaggaacag- t0031218 22 8
-------------------------------------------------tggGtcagttcagcaggaac--- t0054787 20 3
*
>ssc-mir-24
A to T EDIT at Pos 7
CTCTGCCTCCCGTGCCTACTGAGCTGAAACACAGTTGATTTGTGCAGACTGGCTCAGTTCAGCAGGAACAGG ssc-miR-24
*************************************************TGGCTCAGTTCAGCAGGAACAG* ssc-miR-24
-------------------------------------------------tggctcTgttcagcaggaacagT t0022904 23 13
-------------------------------------------------tggctcTgttcagcaggaacag- t0049974 22 4
*
>ssc-mir-24
G to A EDIT at Pos 8
CTCTGCCTCCCGTGCCTACTGAGCTGAAACACAGTTGATTTGTGCAGACTGGCTCAGTTCAGCAGGAACAGG ssc-miR-24
*************************************************TGGCTCAGTTCAGCAGGAACAG* ssc-miR-24
-------------------------------------------------tggctcaAttcagcaggaacag- t0023507 22 12
-------------------------------------------------tggctcaAttcagcaggaacagT t0026467 23 10
-------------------------------------------------tggctcaAttcagcaggaac--- t0032460 20 7
*
>ssc-mir-24
G to C EDIT at Pos 2
CTCTGCCTCCCGTGCCTACTGAGCTGAAACACAGTTGATTTGTGCAGACTGGCTCAGTTCAGCAGGAACAGG ssc-miR-24
*************************************************TGGCTCAGTTCAGCAGGAACAG* ssc-miR-24
-------------------------------------------------tCgctcagttcagcaggaacagT t0025240 23 11
-------------------------------------------------tCgctcagttcagcaggaacag- t0035785 22 6
*
>ssc-mir-24
G to C EDIT at Pos 8
CTCTGCCTCCCGTGCCTACTGAGCTGAAACACAGTTGATTTGTGCAGACTGGCTCAGTTCAGCAGGAACAGG ssc-miR-24
*************************************************TGGCTCAGTTCAGCAGGAACAG* ssc-miR-24
-------------------------------------------------tggctcaCttcagcaggaacagT t0044752 23 4
-------------------------------------------------tggctcaCttcagcaggaac--- t0066292 20 3
*
>ssc-mir-199b
C to T EDIT at Pos 3
CCGTCTACCCAGTGTTTAGACTATCTGTTCAGGACTCCCAAATTGTACAGTAGTCTGCACATTGGTTAGGCTGG ssc-miR-199b*
*********************************************TACAGTAGTCTGCACATTGGTT******* ssc-miR-199b*
----------------------------------------------aTagtagtctgcacattggtt------- t0005569 21 96
----------------------------------------------aTagtagtctgcacattgg-t------- t0013533 20 28
---------------------------------------------taTagtagtctgcacattggtt------- t0033533 22 7
---------------------------------------------taTagtagtctgcacattgg-t------- t0034054 21 7
----------------------------------------------aTagtagtctgcacattggttA------ t0065201 22 3
*
>ssc-mir-199b
A to C EDIT at Pos 4
CCGTCTACCCAGTGTTTAGACTATCTGTTCAGGACTCCCAAATTGTACAGTAGTCTGCACATTGGTTAGGCTGG ssc-miR-199b*
*********************************************TACAGTAGTCTGCACATTGGTT******* ssc-miR-199b*
----------------------------------------------acCgtagtctgcacattggtt------- t0010435 21 40
----------------------------------------------acCgtagtctgcacattgg-t------- t0030768 20 8
*
>ssc-mir-199b
T to C EDIT at Pos 6
CCGTCTACCCAGTGTTTAGACTATCTGTTCAGGACTCCCAAATTGTACAGTAGTCTGCACATTGGTTAGGCTGG ssc-miR-199b*
*********************************************TACAGTAGTCTGCACATTGGTT******* ssc-miR-199b*
----------------------------------------------acagCagtctgcacattggtt------- t0012800 21 30
---------------------------------------------tacagCagtctgcacattggtt------- t0024569 22 11
----------------------------------------------acagCagtctgcacattgg-t------- t0038245 20 6
---------------------------------------------tacagCagtctgcacattgg-t------- t0057499 21 3
----------------------------------------------acagCagtctgcacattggttA------ t0059621 22 3
*
>ssc-mir-199b
A to G EDIT at Pos 4
CCGTCTACCCAGTGTTTAGACTATCTGTTCAGGACTCCCAAATTGTACAGTAGTCTGCACATTGGTTAGGCTGG ssc-miR-199b*
*********************************************TACAGTAGTCTGCACATTGGTT******* ssc-miR-199b*
----------------------------------------------acGgtagtctgcacattggtt------- t0015513 21 23
---------------------------------------------tacGgtagtctgcacattggtt------- t0019964 22 16
----------------------------------------------acGgtagtctgcacattgg-t------- t0022130 20 14
---------------------------------------------tacGgtagtctgcacattgg-t------- t0038358 21 6
----------------------------------------------acGgtagtctgcacattggttA------ t0053544 22 3
*
>ssc-mir-199b
G to T EDIT at Pos 5
CCGTCTACCCAGTGTTTAGACTATCTGTTCAGGACTCCCAAATTGTACAGTAGTCTGCACATTGGTTAGGCTGG ssc-miR-199b*
*********************************************TACAGTAGTCTGCACATTGGTT******* ssc-miR-199b*
----------------------------------------------acaTtagtctgcacattggtt------- t0016504 21 21
----------------------------------------------acaTtagtctgcacattgg-t------- t0024178 20 12
---------------------------------------------tacaTtagtctgcacattgg-t------- t0033291 21 7
---------------------------------------------tacaTtagtctgcacattggtt------- t0033459 22 7
*
>ssc-mir-199b
A to C EDIT at Pos 2
CCGTCTACCCAGTGTTTAGACTATCTGTTCAGGACTCCCAAATTGTACAGTAGTCTGCACATTGGTTAGGCTGG ssc-miR-199b*
*********************************************TACAGTAGTCTGCACATTGGTT******* ssc-miR-199b*
----------------------------------------------Ccagtagtctgcacattggtt------- t0016744 21 21
---------------------------------------------tCcagtagtctgcacattggtt------- t0033695 22 7
----------------------------------------------CcagtagtctgcacattggttA------ t0037544 22 6
---------------------------------------------tCcagtagtctgcacattgg-t------- t0047533 21 4
----------------------------------------------Ccagtagtctgcacattgg-t------- t0050104 20 4
-------------------------------------------CGtCacagtagtctgcacattggtt------ t0068777 25 3
*
>ssc-mir-199b
A to G EDIT at Pos 7
CCGTCTACCCAGTGTTTAGACTATCTGTTCAGGACTCCCAAATTGTACAGTAGTCTGCACATTGGTTAGGCTGG ssc-miR-199b*
*********************************************TACAGTAGTCTGCACATTGGTT******* ssc-miR-199b*
----------------------------------------------acagtGgtctgcacattggtt------- t0017989 21 19
---------------------------------------------tacagtGgtctgcacattggtt------- t0032356 22 7
---------------------------------------------tacagtGgtctgcacattgg-t------- t0040210 21 5
----------------------------------------------acagtGgtctgcacattgg-t------- t0047237 20 4
-----------------------------------------------cagtGgtctgcacattggtt------- t0055225 20 3
*
>ssc-mir-199b
C to A EDIT at Pos 3
CCGTCTACCCAGTGTTTAGACTATCTGTTCAGGACTCCCAAATTGTACAGTAGTCTGCACATTGGTTAGGCTGG ssc-miR-199b*
*********************************************TACAGTAGTCTGCACATTGGTT******* ssc-miR-199b*
----------------------------------------------aAagtagtctgcacattggtt------- t0020461 21 15
---------------------------------------------taAagtagtctgcacattggtt------- t0033144 22 7
----------------------------------------------aAagtagtctgcacattgg-t------- t0034939 20 6
---------------------------------------------taAagtagtctgcacattgg-t------- t0039478 21 5
*
>ssc-mir-199b
A to C EDIT at Pos 7
CCGTCTACCCAGTGTTTAGACTATCTGTTCAGGACTCCCAAATTGTACAGTAGTCTGCACATTGGTTAGGCTGG ssc-miR-199b*
*********************************************TACAGTAGTCTGCACATTGGTT******* ssc-miR-199b*
----------------------------------------------acagtCgtctgcacattggtt------- t0020629 21 15
----------------------------------------------acagtCgtctgcacattgg-t------- t0030688 20 8
---------------------------------------------tacagtCgtctgcacattgg-t------- t0037591 21 6
---------------------------------------------tacagtCgtctgcacattggtt------- t0043091 22 5
*
>ssc-mir-199b
A to G EDIT at Pos 2
CCGTCTACCCAGTGTTTAGACTATCTGTTCAGGACTCCCAAATTGTACAGTAGTCTGCACATTGGTTAGGCTGG ssc-miR-199b*
*********************************************TACAGTAGTCTGCACATTGGTT******* ssc-miR-199b*
----------------------------------------------Gcagtagtctgcacattggtt------- t0020773 21 15
----------------------------------------------Gcagtagtctgcacattgg-t------- t0026134 20 10
---------------------------------------------tGcagtagtctgcacattggtt------- t0034256 22 7
---------------------------------------------tGcagtagtctgcacattgg-t------- t0042903 21 5
*
>ssc-mir-199b
G to A EDIT at Pos 5
CCGTCTACCCAGTGTTTAGACTATCTGTTCAGGACTCCCAAATTGTACAGTAGTCTGCACATTGGTTAGGCTGG ssc-miR-199b*
*********************************************TACAGTAGTCTGCACATTGGTT******* ssc-miR-199b*
----------------------------------------------acaAtagtctgcacattggtt------- t0021003 21 15
----------------------------------------------acaAtagtctgcacattgg-t------- t0032025 20 7
---------------------------------------------tacaAtagtctgcacattggtt------- t0032261 22 7
----------------------------------------------acaAtagtctgcacattggttA------ t0040941 22 5
*
>ssc-mir-199b
G to T EDIT at Pos 8
CCGTCTACCCAGTGTTTAGACTATCTGTTCAGGACTCCCAAATTGTACAGTAGTCTGCACATTGGTTAGGCTGG ssc-miR-199b*
*********************************************TACAGTAGTCTGCACATTGGTT******* ssc-miR-199b*
----------------------------------------------acagtaTtctgcacattggtt------- t0024823 21 11
---------------------------------------------tacagtaTtctgcacattggtt------- t0042431 22 5
---------------------------------------------tacagtaTtctgcacattgg-t------- t0053822 21 3
----------------------------------------------acagtaTtctgcacattgg-t------- t0070638 20 3
*
>ssc-mir-199b
G to C EDIT at Pos 8
CCGTCTACCCAGTGTTTAGACTATCTGTTCAGGACTCCCAAATTGTACAGTAGTCTGCACATTGGTTAGGCTGG ssc-miR-199b*
*********************************************TACAGTAGTCTGCACATTGGTT******* ssc-miR-199b*
----------------------------------------------acagtaCtctgcacattggtt------- t0027702 21 10
----------------------------------------------acagtaCtctgcacattgg-t------- t0037246 20 6
---------------------------------------------tacagtaCtctgcacattggtt------- t0067634 22 3
*
>ssc-mir-199b
G to C EDIT at Pos 5
CCGTCTACCCAGTGTTTAGACTATCTGTTCAGGACTCCCAAATTGTACAGTAGTCTGCACATTGGTTAGGCTGG ssc-miR-199b*
*********************************************TACAGTAGTCTGCACATTGGTT******* ssc-miR-199b*
----------------------------------------------acaCtagtctgcacattgg-t------- t0028959 20 9
----------------------------------------------acaCtagtctgcacattggtt------- t0033780 21 7
*
>ssc-mir-199b
G to A EDIT at Pos 8
CCGTCTACCCAGTGTTTAGACTATCTGTTCAGGACTCCCAAATTGTACAGTAGTCTGCACATTGGTTAGGCTGG ssc-miR-199b*
*********************************************TACAGTAGTCTGCACATTGGTT******* ssc-miR-199b*
----------------------------------------------acagtaAtctgcacattggtt------- t0029357 21 9
---------------------------------------------tacagtaAtctgcacattgg-t------- t0032902 21 7
---------------------------------------------tacagtaAtctgcacattggtt------- t0038445 22 6
----------------------------------------------acagtaAtctgcacattgg-t------- t0045105 20 4
----------------------------------------------acagtaAtctgcacattggttA------ t0065278 22 3
*
>ssc-mir-199b
C to G EDIT at Pos 3
CCGTCTACCCAGTGTTTAGACTATCTGTTCAGGACTCCCAAATTGTACAGTAGTCTGCACATTGGTTAGGCTGG ssc-miR-199b*
*********************************************TACAGTAGTCTGCACATTGGTT******* ssc-miR-199b*
----------------------------------------------aGagtagtctgcacattggtt------- t0036053 21 6
---------------------------------------------taGagtagtctgcacattggtt------- t0042449 22 5
*
>ssc-mir-199b
T to A EDIT at Pos 6
CCGTCTACCCAGTGTTTAGACTATCTGTTCAGGACTCCCAAATTGTACAGTAGTCTGCACATTGGTTAGGCTGG ssc-miR-199b*
*********************************************TACAGTAGTCTGCACATTGGTT******* ssc-miR-199b*
---------------------------------------------tacagAagtctgcacattggtt------- t0051359 22 4
----------------------------------------------acagAagtctgcacattggtt------- t0051700 21 4
----------------------------------------------acagAagtctgcacattgg-t------- t0057968 20 3
*
>ssc-mir-301
C to G EDIT at Pos 5
GCTAACAAATGCTCTGACTTTATTGCACTACTGTACTTTACAGCTACCAGTCCAATAGTATTGTCAAAGCATCTGAGAGCAG ssc-miR-301
***********************************************CAGTCCAATAGTATTGTCAAAGC************ ssc-miR-301
-----------------------------------------------cagtGcaatagtattgtcaaagc------------ t0008651 23 53
-----------------------------------------------cagtGcaatagtattgtcaaag------------- t0028045 22 9
-----------------------------------------------cagtGcaatagtattgtcaa--------------- t0059834 20 3
-----------------------------------------------cagtGcaatagtattgtcaaagcA----------- t0065543 24 3
*
>ssc-mir-101a-2
A to G EDIT at Pos 4
GGCTGCCCTGGCTCAGTTATCACAGTGCTGATGCTGTCCATTCTAAAGGTACAGTACTGTGATAACTGAAGGATGGCAGCC ssc-miR-101a
*************************************************TACAGTACTGTGATAACTGAA*********** ssc-miR-101a
-------------------------------------------------tacGgtactgtgataactgaaG---------- t0016682 22 21
-------------------------------------------------tacGgtactgtgataactgaaT---------- t0031793 22 8
------------------------------------------------GtacGgtactgtgataactgAaa---------- t0036755 23 6
------------------------------------------------GtacGgtactgtgataactg-a----------- t0037413 21 6
-------------------------------------------------tacGgtactgtgataactg-a----------- t0045892 20 4
-------------------------------------------------tacGgtactgtgataactgaaGT--------- t0052735 23 4
------------------------------------------------GtacGgtactgtgataactgaa----------- t0062689 22 3
*
>ssc-mir-101a-2
A to C EDIT at Pos 7
GGCTGCCCTGGCTCAGTTATCACAGTGCTGATGCTGTCCATTCTAAAGGTACAGTACTGTGATAACTGAAGGATGGCAGCC ssc-miR-101a
*************************************************TACAGTACTGTGATAACTGAA*********** ssc-miR-101a
-------------------------------------------------tacagtCctgtgataactgaaG---------- t0021126 22 15
------------------------------------------------GtacagtCctgtgataactg-a----------- t0054819 21 3
*
>ssc-mir-101a-2
G to T EDIT at Pos 5
GGCTGCCCTGGCTCAGTTATCACAGTGCTGATGCTGTCCATTCTAAAGGTACAGTACTGTGATAACTGAAGGATGGCAGCC ssc-miR-101a
*************************************************TACAGTACTGTGATAACTGAA*********** ssc-miR-101a
-------------------------------------------------tacaTtactgtgataactgaaG---------- t0021814 22 14
-------------------------------------------------tacaTtactgtgataactgaaT---------- t0029921 22 8
-------------------------------------------------tacaTtactgtgataactgaaTT--------- t0040963 23 5
*
>ssc-mir-101a-2
C to T EDIT at Pos 3
GGCTGCCCTGGCTCAGTTATCACAGTGCTGATGCTGTCCATTCTAAAGGTACAGTACTGTGATAACTGAAGGATGGCAGCC ssc-miR-101a
*************************************************TACAGTACTGTGATAACTGAA*********** ssc-miR-101a
-------------------------------------------------taTagtactgtgataactgaaG---------- t0023319 22 12
-------------------------------------------------taTagtactgtgataactgaaT---------- t0028855 22 9
-------------------------------------------------taTagtactgtgataactgaa----------- t0039909 21 5
-------------------------------------------------taTagtactgtgataactgaaGT--------- t0042726 23 5
------------------------------------------------GtaTagtactgtgataactg-a----------- t0044634 21 4
------------------------------------------------GtaTagtactgtgataactgaaT---------- t0053051 23 4
*
>ssc-mir-101a-2
G to A EDIT at Pos 5
GGCTGCCCTGGCTCAGTTATCACAGTGCTGATGCTGTCCATTCTAAAGGTACAGTACTGTGATAACTGAAGGATGGCAGCC ssc-miR-101a
*************************************************TACAGTACTGTGATAACTGAA*********** ssc-miR-101a
-------------------------------------------------tacaAtactgtgataactgaaG---------- t0027752 22 9
-------------------------------------------------tacaAtactgtgataactgaaT---------- t0056860 22 3
*
>ssc-mir-101a-2
A to C EDIT at Pos 2
GGCTGCCCTGGCTCAGTTATCACAGTGCTGATGCTGTCCATTCTAAAGGTACAGTACTGTGATAACTGAAGGATGGCAGCC ssc-miR-101a
*************************************************TACAGTACTGTGATAACTGAA*********** ssc-miR-101a
------------------------------------------------GtCcagtactgtgataactg-a----------- t0028491 21 9
------------------------------------------------GtCcagtactgtgataactgaa----------- t0046406 22 4
-------------------------------------------------tCcagtactgtgataactgaaG---------- t0067080 22 3
*
>ssc-mir-101a-2
A to C EDIT at Pos 4
GGCTGCCCTGGCTCAGTTATCACAGTGCTGATGCTGTCCATTCTAAAGGTACAGTACTGTGATAACTGAAGGATGGCAGCC ssc-miR-101a
*************************************************TACAGTACTGTGATAACTGAA*********** ssc-miR-101a
-------------------------------------------------tacCgtactgtgataactgaaG---------- t0030730 22 8
-------------------------------------------------tacCgtactgtgataactgaaT---------- t0040649 22 5
------------------------------------------------GtacCgtactgtgataactg------------- t0049740 20 4
*
>ssc-mir-101a-2
T to C EDIT at Pos 6
GGCTGCCCTGGCTCAGTTATCACAGTGCTGATGCTGTCCATTCTAAAGGTACAGTACTGTGATAACTGAAGGATGGCAGCC ssc-miR-101a
*************************************************TACAGTACTGTGATAACTGAA*********** ssc-miR-101a
-------------------------------------------------tacagCactgtgataactgaaG---------- t0032216 22 7
------------------------------------------------GtacagCactgtgataactg-a----------- t0063086 21 3
*
>ssc-mir-101a-2
C to A EDIT at Pos 3
GGCTGCCCTGGCTCAGTTATCACAGTGCTGATGCTGTCCATTCTAAAGGTACAGTACTGTGATAACTGAAGGATGGCAGCC ssc-miR-101a
*************************************************TACAGTACTGTGATAACTGAA*********** ssc-miR-101a
-------------------------------------------------taAagtactgtgataactgaaG---------- t0034351 22 7
------------------------------------------------GtaAagtactgtgataactg-a----------- t0046196 21 4
-------------------------------------------------taAagtactgtgataactgaa----------- t0057952 21 3
------------------------------------------------GtaAagtactgtgataactgAaa---------- t0063492 23 3
-------------------------------------------------taAagtactgtgataactgaaGT--------- t0066898 23 3
*
>ssc-mir-101a-2
A to G EDIT at Pos 2
GGCTGCCCTGGCTCAGTTATCACAGTGCTGATGCTGTCCATTCTAAAGGTACAGTACTGTGATAACTGAAGGATGGCAGCC ssc-miR-101a
*************************************************TACAGTACTGTGATAACTGAA*********** ssc-miR-101a
-------------------------------------------------tGcagtactgtgataactgaaG---------- t0036781 22 6
------------------------------------------------GtGcagtactgtgataactg-a----------- t0048386 21 4
*
>ssc-mir-101a-2
C to A EDIT at Pos 8
GGCTGCCCTGGCTCAGTTATCACAGTGCTGATGCTGTCCATTCTAAAGGTACAGTACTGTGATAACTGAAGGATGGCAGCC ssc-miR-101a
*************************************************TACAGTACTGTGATAACTGAA*********** ssc-miR-101a
-------------------------------------------------tacagtaAtgtgataactgaaG---------- t0042926 22 5
------------------------------------------------GtacagtaAtgtgataactg-a----------- t0043039 21 5
*
>ssc-mir-101a-2
C to T EDIT at Pos 8
GGCTGCCCTGGCTCAGTTATCACAGTGCTGATGCTGTCCATTCTAAAGGTACAGTACTGTGATAACTGAAGGATGGCAGCC ssc-miR-101a
*************************************************TACAGTACTGTGATAACTGAA*********** ssc-miR-101a
------------------------------------------------GtacagtaTtgtgataactg-a----------- t0043261 21 5
-------------------------------------------------tacagtaTtgtgataactgaaG---------- t0048465 22 4
-------------------------------------------------tacagtaTtgtgataactgaaT---------- t0054892 22 3
------------------------------------------------GtacagtaTtgtgataactgaa----------- t0071689 22 3
*
>ssc-mir-27a
A to G EDIT at Pos 6
TGGCCTGGGGAGCAGGGCTTAGCTGCTTGTGAGCAGGTCCACAGCAAGTCGTGTTCACAGTGGCTAAGTTCCGCCCCCTGGA ssc-miR-27a
*****************************************************TTCACAGTGGCTAAGTTCCGC******** ssc-miR-27a
-----------------------------------------------------ttcacGgtggctaagttccgc-------- t0004867 21 114
-----------------------------------------------------ttcacGgtggctaagttc--c-------- t0059602 19 3
*
>ssc-mir-21
C to T EDIT at Pos 4
TGTACCACCTTGTCGGGTAGCTTATCAGACTGATGTTGACTGTTGAATCTCATGGCAACAGCAGTCGATGGGCTGTCTGACATTTTGGTATC ssc-miR-21
*****************TAGCTTATCAGACTGATGTTGA***************************************************** ssc-miR-21
-----------------tagTttatcagactgatgttgaC---------------------------------------------------- t0006424 23 80
-----------------tagTttatcagactgatgttga----------------------------------------------------- t0009478 22 46
-----------------tagTttatcagactgatgttg------------------------------------------------------ t0010034 21 43
*
>ssc-mir-21
A to G EDIT at Pos 7
TGTACCACCTTGTCGGGTAGCTTATCAGACTGATGTTGACTGTTGAATCTCATGGCAACAGCAGTCGATGGGCTGTCTGACATTTTGGTATC ssc-miR-21
*****************TAGCTTATCAGACTGATGTTGA***************************************************** ssc-miR-21
-----------------tagcttGtcagactgatgttgaC---------------------------------------------------- t0008713 23 52
-----------------tagcttGtcagactgatgttg------------------------------------------------------ t0010364 21 41
-----------------tagcttGtcagactgatgttga----------------------------------------------------- t0010672 22 39
-----------------tagcttGtcagactgatgtt------------------------------------------------------- t0051233 20 4
*
>ssc-mir-21
T to C EDIT at Pos 8
TGTACCACCTTGTCGGGTAGCTTATCAGACTGATGTTGACTGTTGAATCTCATGGCAACAGCAGTCGATGGGCTGTCTGACATTTTGGTATC ssc-miR-21
*****************TAGCTTATCAGACTGATGTTGA***************************************************** ssc-miR-21
-----------------tagcttaCcagactgatgttgaC---------------------------------------------------- t0008997 23 50
-----------------tagcttaCcagactgatgttga----------------------------------------------------- t0010587 22 40
-----------------tagcttaCcagactgatgttg------------------------------------------------------ t0011127 21 37
-----------------tagcttaCcagactgatgtt------------------------------------------------------- t0061028 20 3
-----------------tagcttaCcagactgatgttgaCT--------------------------------------------------- t0069898 24 3
*
>ssc-mir-21
A to C EDIT at Pos 7
TGTACCACCTTGTCGGGTAGCTTATCAGACTGATGTTGACTGTTGAATCTCATGGCAACAGCAGTCGATGGGCTGTCTGACATTTTGGTATC ssc-miR-21
*****************TAGCTTATCAGACTGATGTTGA***************************************************** ssc-miR-21
-----------------tagcttCtcagactgatgttgaC---------------------------------------------------- t0009492 23 46
-----------------tagcttCtcagactgatgttga----------------------------------------------------- t0010663 22 39
-----------------tagcttCtcagactgatgttg------------------------------------------------------ t0012033 21 33
*
>ssc-mir-21
T to C EDIT at Pos 5
TGTACCACCTTGTCGGGTAGCTTATCAGACTGATGTTGACTGTTGAATCTCATGGCAACAGCAGTCGATGGGCTGTCTGACATTTTGGTATC ssc-miR-21
*****************TAGCTTATCAGACTGATGTTGA***************************************************** ssc-miR-21
-----------------tagcCtatcagactgatgttgaC---------------------------------------------------- t0009680 23 45
-----------------tagcCtatcagactgatgttga----------------------------------------------------- t0011184 22 37
-----------------tagcCtatcagactgatgttg------------------------------------------------------ t0014154 21 26
-----------------tagcCtatcagactgatgtt-a----------------------------------------------------- t0048044 21 4
-----------------tagcCtatcagactgatgttgaCT--------------------------------------------------- t0048553 24 4
*
>ssc-mir-21
G to T EDIT at Pos 3
TGTACCACCTTGTCGGGTAGCTTATCAGACTGATGTTGACTGTTGAATCTCATGGCAACAGCAGTCGATGGGCTGTCTGACATTTTGGTATC ssc-miR-21
*****************TAGCTTATCAGACTGATGTTGA***************************************************** ssc-miR-21
-----------------taTcttatcagactgatgttgaC---------------------------------------------------- t0010054 23 43
-----------------taTcttatcagactgatgttga----------------------------------------------------- t0013651 22 28
-----------------taTcttatcagactgatgttg------------------------------------------------------ t0014138 21 26
-----------------taTcttatcagactgatgtt------------------------------------------------------- t0039199 20 5
-----------------taTcttatcagactgatgt-------------------------------------------------------- t0072236 19 3
*
>ssc-mir-21
G to A EDIT at Pos 3
TGTACCACCTTGTCGGGTAGCTTATCAGACTGATGTTGACTGTTGAATCTCATGGCAACAGCAGTCGATGGGCTGTCTGACATTTTGGTATC ssc-miR-21
*****************TAGCTTATCAGACTGATGTTGA***************************************************** ssc-miR-21
-----------------taActtatcagactgatgttgaC---------------------------------------------------- t0010146 23 42
-----------------taActtatcagactgatgttga----------------------------------------------------- t0013912 22 27
-----------------taActtatcagactgatgttg------------------------------------------------------ t0015098 21 24
*
>ssc-mir-21
T to C EDIT at Pos 6
TGTACCACCTTGTCGGGTAGCTTATCAGACTGATGTTGACTGTTGAATCTCATGGCAACAGCAGTCGATGGGCTGTCTGACATTTTGGTATC ssc-miR-21
*****************TAGCTTATCAGACTGATGTTGA***************************************************** ssc-miR-21
-----------------tagctCatcagactgatgttgaC---------------------------------------------------- t0010607 23 40
-----------------tagctCatcagactgatgttga----------------------------------------------------- t0011788 22 34
-----------------tagctCatcagactgatgttg------------------------------------------------------ t0016591 21 21
*
>ssc-mir-21
C to A EDIT at Pos 4
TGTACCACCTTGTCGGGTAGCTTATCAGACTGATGTTGACTGTTGAATCTCATGGCAACAGCAGTCGATGGGCTGTCTGACATTTTGGTATC ssc-miR-21
*****************TAGCTTATCAGACTGATGTTGA***************************************************** ssc-miR-21
-----------------tagAttatcagactgatgttga----------------------------------------------------- t0010747 22 39
-----------------tagAttatcagactgatgttgaC---------------------------------------------------- t0011517 23 35
-----------------tagAttatcagactgatgttg------------------------------------------------------ t0017532 21 19
-----------------tagAttatcagactgatgttgaCT--------------------------------------------------- t0065008 24 3
*
>ssc-mir-21
T to G EDIT at Pos 8
TGTACCACCTTGTCGGGTAGCTTATCAGACTGATGTTGACTGTTGAATCTCATGGCAACAGCAGTCGATGGGCTGTCTGACATTTTGGTATC ssc-miR-21
*****************TAGCTTATCAGACTGATGTTGA***************************************************** ssc-miR-21
-----------------tagcttaGcagactgatgttga----------------------------------------------------- t0011688 22 35
-----------------tagcttaGcagactgatgttgaC---------------------------------------------------- t0018107 23 18
-----------------tagcttaGcagactgatgttg------------------------------------------------------ t0064809 21 3
*
>ssc-mir-21
A to G EDIT at Pos 2
TGTACCACCTTGTCGGGTAGCTTATCAGACTGATGTTGACTGTTGAATCTCATGGCAACAGCAGTCGATGGGCTGTCTGACATTTTGGTATC ssc-miR-21
*****************TAGCTTATCAGACTGATGTTGA***************************************************** ssc-miR-21
-----------------tGgcttatcagactgatgttgaC---------------------------------------------------- t0015156 23 24
-----------------tGgcttatcagactgatgttga----------------------------------------------------- t0016076 22 22
-----------------tGgcttatcagactgatgttg------------------------------------------------------ t0017609 21 19
*
>ssc-mir-21
T to A EDIT at Pos 8
TGTACCACCTTGTCGGGTAGCTTATCAGACTGATGTTGACTGTTGAATCTCATGGCAACAGCAGTCGATGGGCTGTCTGACATTTTGGTATC ssc-miR-21
*****************TAGCTTATCAGACTGATGTTGA***************************************************** ssc-miR-21
-----------------tagcttaAcagactgatgttg------------------------------------------------------ t0016380 21 21
-----------------tagcttaAcagactgatgttga----------------------------------------------------- t0016603 22 21
-----------------tagcttaAcagactgatgttgaC---------------------------------------------------- t0016868 23 20
*
>ssc-mir-21
A to C EDIT at Pos 2
TGTACCACCTTGTCGGGTAGCTTATCAGACTGATGTTGACTGTTGAATCTCATGGCAACAGCAGTCGATGGGCTGTCTGACATTTTGGTATC ssc-miR-21
*****************TAGCTTATCAGACTGATGTTGA***************************************************** ssc-miR-21
-----------------tCgcttatcagactgatgttgaC---------------------------------------------------- t0016633 23 21
-----------------tCgcttatcagactgatgttga----------------------------------------------------- t0029779 22 8
-----------------tCgcttatcagactgatgttg------------------------------------------------------ t0036023 21 6
*
>ssc-mir-21
G to C EDIT at Pos 3
TGTACCACCTTGTCGGGTAGCTTATCAGACTGATGTTGACTGTTGAATCTCATGGCAACAGCAGTCGATGGGCTGTCTGACATTTTGGTATC ssc-miR-21
*****************TAGCTTATCAGACTGATGTTGA***************************************************** ssc-miR-21
-----------------taCcttatcagactgatgttga----------------------------------------------------- t0017140 22 20
-----------------taCcttatcagactgatgttg------------------------------------------------------ t0034780 21 7
-----------------taCcttatcagactgatgttgaC---------------------------------------------------- t0037979 23 6
*
>ssc-mir-21
C to G EDIT at Pos 4
TGTACCACCTTGTCGGGTAGCTTATCAGACTGATGTTGACTGTTGAATCTCATGGCAACAGCAGTCGATGGGCTGTCTGACATTTTGGTATC ssc-miR-21
*****************TAGCTTATCAGACTGATGTTGA***************************************************** ssc-miR-21
-----------------tagGttatcagactgatgttga----------------------------------------------------- t0022095 22 14
-----------------tagGttatcagactgatgttgaC---------------------------------------------------- t0023266 23 13
-----------------tagGttatcagactgatgttg------------------------------------------------------ t0037010 21 6
*
>ssc-mir-21
T to A EDIT at Pos 5
TGTACCACCTTGTCGGGTAGCTTATCAGACTGATGTTGACTGTTGAATCTCATGGCAACAGCAGTCGATGGGCTGTCTGACATTTTGGTATC ssc-miR-21
*****************TAGCTTATCAGACTGATGTTGA***************************************************** ssc-miR-21
-----------------tagcAtatcagactgatgttgaC---------------------------------------------------- t0024565 23 11
-----------------tagcAtatcagactgatgttga----------------------------------------------------- t0028933 22 9
-----------------tagcAtatcagactgatgttg------------------------------------------------------ t0028987 21 9
*
>ssc-mir-21
A to T EDIT at Pos 7
TGTACCACCTTGTCGGGTAGCTTATCAGACTGATGTTGACTGTTGAATCTCATGGCAACAGCAGTCGATGGGCTGTCTGACATTTTGGTATC ssc-miR-21
*****************TAGCTTATCAGACTGATGTTGA***************************************************** ssc-miR-21
-----------------tagcttTtcagactgatgttga----------------------------------------------------- t0024598 22 11
-----------------tagcttTtcagactgatgttgaC---------------------------------------------------- t0029162 23 9
-----------------tagcttTtcagactgatgttg------------------------------------------------------ t0041301 21 5
*
>ssc-mir-21
T to A EDIT at Pos 6
TGTACCACCTTGTCGGGTAGCTTATCAGACTGATGTTGACTGTTGAATCTCATGGCAACAGCAGTCGATGGGCTGTCTGACATTTTGGTATC ssc-miR-21
*****************TAGCTTATCAGACTGATGTTGA***************************************************** ssc-miR-21
-----------------tagctAatcagactgatgttga----------------------------------------------------- t0034274 22 7
-----------------tagctAatcagactgatgttg------------------------------------------------------ t0045764 21 4
*
>ssc-mir-21
A to T EDIT at Pos 2
TGTACCACCTTGTCGGGTAGCTTATCAGACTGATGTTGACTGTTGAATCTCATGGCAACAGCAGTCGATGGGCTGTCTGACATTTTGGTATC ssc-miR-21
*****************TAGCTTATCAGACTGATGTTGA***************************************************** ssc-miR-21
-----------------tTgcttatcagactgatgttgaC---------------------------------------------------- t0037191 23 6
-----------------tTgcttatcagactgatgttg------------------------------------------------------ t0056682 21 3
-----------------tTgcttatcagactgatgttga----------------------------------------------------- t0058301 22 3
*
>ssc-mir-21
T to G EDIT at Pos 5
TGTACCACCTTGTCGGGTAGCTTATCAGACTGATGTTGACTGTTGAATCTCATGGCAACAGCAGTCGATGGGCTGTCTGACATTTTGGTATC ssc-miR-21
*****************TAGCTTATCAGACTGATGTTGA***************************************************** ssc-miR-21
-----------------tagcGtatcagactgatgttga----------------------------------------------------- t0044362 22 4
-----------------tagcGtatcagactgatgttg------------------------------------------------------ t0065996 21 3
*
>ssc-mir-1a
A to G EDIT at Pos 4
CCGGTTGACGTACCTGCTTGGGGGACATACTTCTTTATGTGCCCATATGGACCTGCTAAGCTATGGAATGTAAAGAAGTATGTATTTCAGGCTGGGAACTCTCACCGG ssc-miR-1a
***************************************************************TGGAATGTAAAGAAGTATGTA************************ ssc-miR-1a
---------------------------------------------------------------tggGatgtaaagaagtatgtaT----------------------- t0011894 22 34
---------------------------------------------------------------tggGatgtaaagaagtatgtaC----------------------- t0033081 22 7
---------------------------------------------------------------tggGatgtaaagaagtatgt------------------------- t0053686 20 3
----------------------------------------------------------------ggGatgtaaagaagtatgtaT----------------------- t0071884 21 3
*
>ssc-mir-1a
T to C EDIT at Pos 8
CCGGTTGACGTACCTGCTTGGGGGACATACTTCTTTATGTGCCCATATGGACCTGCTAAGCTATGGAATGTAAAGAAGTATGTATTTCAGGCTGGGAACTCTCACCGG ssc-miR-1a
***************************************************************TGGAATGTAAAGAAGTATGTA************************ ssc-miR-1a
---------------------------------------------------------------tggaatgCaaagaagtatgt------------------------- t0038084 20 6
---------------------------------------------------------------tggaatgCaaagaagtatgtaC----------------------- t0038140 22 6
---------------------------------------------------------------tggaatgCaaagaagtatg-------------------------- t0060173 19 3
*
>ssc-mir-1a
T to G EDIT at Pos 8
CCGGTTGACGTACCTGCTTGGGGGACATACTTCTTTATGTGCCCATATGGACCTGCTAAGCTATGGAATGTAAAGAAGTATGTATTTCAGGCTGGGAACTCTCACCGG ssc-miR-1a
***************************************************************TGGAATGTAAAGAAGTATGTA************************ ssc-miR-1a
---------------------------------------------------------------tggaatgGaaagaagtatgtaT----------------------- t0047087 22 4
---------------------------------------------------------------tggaatgGaaagaagtatgtaC----------------------- t0051456 22 4
*
>ssc-mir-16-2
C to T EDIT at Pos 4
TCCGCTCTAGCAGCACGTAAATATTGGCGTAGTAAAATAAATATTAAACACCAATATTATTGTGCTGCTTTAGCGTG ssc-miR-16
*******TAGCAGCACGTAAATATTGGCG************************************************ ssc-miR-16
-------tagTagcacgtaaatattg--g------------------------------------------------ t0044824 20 4
-------tagTagcacgtaaatattggcg------------------------------------------------ t0048564 22 4
*
>ssc-let-7c
A to G EDIT at Pos 3
TGTGTGCATCCGGGTTGAGGTAGTAGGTTGTATGGTTTAGAGTTACACCGTGGGAGTTAACTGTACAACCTTCTAGCTTTCCTTGGAGCACACT ssc-let-7c
***************TGAGGTAGTAGGTTGTATGGTT********************************************************* ssc-let-7c
---------------tgGggtagtaggttgtatggtt--------------------------------------------------------- t0001617 22 432
---------------tgGggtagtaggttgtatgg-t--------------------------------------------------------- t0004763 21 117
---------------tgGggtagtaggttgtatgg----------------------------------------------------------- t0020013 20 16
---------------tgGggtagtaggttgtatggttA-------------------------------------------------------- t0028232 23 9
----------------gGggtagtaggttgtatggtt--------------------------------------------------------- t0071850 21 3
*
>ssc-let-7c
G to A EDIT at Pos 2
TGTGTGCATCCGGGTTGAGGTAGTAGGTTGTATGGTTTAGAGTTACACCGTGGGAGTTAACTGTACAACCTTCTAGCTTTCCTTGGAGCACACT ssc-let-7c
***************TGAGGTAGTAGGTTGTATGGTT********************************************************* ssc-let-7c
---------------tAaggtagtaggttgtatggtt--------------------------------------------------------- t0002383 22 277
---------------tAaggtagtaggttgtatgg-t--------------------------------------------------------- t0007040 21 71
---------------tAaggtagtaggttgtatgg----------------------------------------------------------- t0026645 20 10
---------------tAaggtagtaggttgtatggttA-------------------------------------------------------- t0064110 23 3
*
>ssc-let-7c
A to G EDIT at Pos 7
TGTGTGCATCCGGGTTGAGGTAGTAGGTTGTATGGTTTAGAGTTACACCGTGGGAGTTAACTGTACAACCTTCTAGCTTTCCTTGGAGCACACT ssc-let-7c
***************TGAGGTAGTAGGTTGTATGGTT********************************************************* ssc-let-7c
---------------tgaggtGgtaggttgtatggtt--------------------------------------------------------- t0003304 22 186
---------------tgaggtGgtaggttgtatgg-t--------------------------------------------------------- t0010346 21 41
---------------tgaggtGgtaggttgtatgg----------------------------------------------------------- t0032027 20 7
---------------tgaggtGgtaggttgtatggttA-------------------------------------------------------- t0052969 23 4
*
>ssc-let-7c
T to C EDIT at Pos 6
TGTGTGCATCCGGGTTGAGGTAGTAGGTTGTATGGTTTAGAGTTACACCGTGGGAGTTAACTGTACAACCTTCTAGCTTTCCTTGGAGCACACT ssc-let-7c
***************TGAGGTAGTAGGTTGTATGGTT********************************************************* ssc-let-7c
---------------tgaggCagtaggttgtatggtt--------------------------------------------------------- t0003455 22 176
---------------tgaggCagtaggttgtatgg-t--------------------------------------------------------- t0009066 21 49
---------------tgaggCagtaggttgtatggttA-------------------------------------------------------- t0032328 23 7
----------------gaggCagtaggttgtatggtt--------------------------------------------------------- t0041563 21 5
--------------TtgaggCagtaggttgtatgg-t--------------------------------------------------------- t0045918 22 4
*
>ssc-let-7c
A to C EDIT at Pos 3
TGTGTGCATCCGGGTTGAGGTAGTAGGTTGTATGGTTTAGAGTTACACCGTGGGAGTTAACTGTACAACCTTCTAGCTTTCCTTGGAGCACACT ssc-let-7c
***************TGAGGTAGTAGGTTGTATGGTT********************************************************* ssc-let-7c
---------------tgCggtagtaggttgtatggtt--------------------------------------------------------- t0003982 22 147
---------------tgCggtagtaggttgtatgg-t--------------------------------------------------------- t0013362 21 29
---------------tgCggtagtaggttgtatgg----------------------------------------------------------- t0043159 20 5
---------------tgCggtagtaggttgtatggttA-------------------------------------------------------- t0054384 23 3
*
>ssc-let-7c
A to T EDIT at Pos 3
TGTGTGCATCCGGGTTGAGGTAGTAGGTTGTATGGTTTAGAGTTACACCGTGGGAGTTAACTGTACAACCTTCTAGCTTTCCTTGGAGCACACT ssc-let-7c
***************TGAGGTAGTAGGTTGTATGGTT********************************************************* ssc-let-7c
---------------tgTggtagtaggttgtatggtt--------------------------------------------------------- t0004941 22 112
---------------tgTggtagtaggttgtatgg-t--------------------------------------------------------- t0021702 21 14
---------------tgTggtagtaggttgtatgg----------------------------------------------------------- t0040628 20 5
*
>ssc-let-7c
G to T EDIT at Pos 4
TGTGTGCATCCGGGTTGAGGTAGTAGGTTGTATGGTTTAGAGTTACACCGTGGGAGTTAACTGTACAACCTTCTAGCTTTCCTTGGAGCACACT ssc-let-7c
***************TGAGGTAGTAGGTTGTATGGTT********************************************************* ssc-let-7c
---------------tgaTgtagtaggttgtatggtt--------------------------------------------------------- t0005234 22 104
---------------tgaTgtagtaggttgtatgg-t--------------------------------------------------------- t0013064 21 30
---------------tgaTgtagtaggttgtatgg----------------------------------------------------------- t0042222 20 5
*
>ssc-let-7c
G to A EDIT at Pos 4
TGTGTGCATCCGGGTTGAGGTAGTAGGTTGTATGGTTTAGAGTTACACCGTGGGAGTTAACTGTACAACCTTCTAGCTTTCCTTGGAGCACACT ssc-let-7c
***************TGAGGTAGTAGGTTGTATGGTT********************************************************* ssc-let-7c
---------------tgaAgtagtaggttgtatggtt--------------------------------------------------------- t0005533 22 97
---------------tgaAgtagtaggttgtatgg-t--------------------------------------------------------- t0017923 21 19
---------------tgaAgtagtaggttgtatgg----------------------------------------------------------- t0064145 20 3
---------------tgaAgtagtaggttgtatggttA-------------------------------------------------------- t0071747 23 3
*
>ssc-let-7c
G to T EDIT at Pos 2
TGTGTGCATCCGGGTTGAGGTAGTAGGTTGTATGGTTTAGAGTTACACCGTGGGAGTTAACTGTACAACCTTCTAGCTTTCCTTGGAGCACACT ssc-let-7c
***************TGAGGTAGTAGGTTGTATGGTT********************************************************* ssc-let-7c
---------------tTaggtagtaggttgtatggtt--------------------------------------------------------- t0005831 22 91
---------------tTaggtagtaggttgtatgg-t--------------------------------------------------------- t0018541 21 18
---------------tTaggtagtaggttgtatgg----------------------------------------------------------- t0047698 20 4
*
>ssc-let-7c
T to G EDIT at Pos 6
TGTGTGCATCCGGGTTGAGGTAGTAGGTTGTATGGTTTAGAGTTACACCGTGGGAGTTAACTGTACAACCTTCTAGCTTTCCTTGGAGCACACT ssc-let-7c
***************TGAGGTAGTAGGTTGTATGGTT********************************************************* ssc-let-7c
---------------tgaggGagtaggttgtatggtt--------------------------------------------------------- t0006465 22 79
---------------tgaggGagtaggttgtatgg-t--------------------------------------------------------- t0016462 21 21
----------------gaggGagtaggttgtatggtt--------------------------------------------------------- t0027850 21 9
*
>ssc-let-7c
G to T EDIT at Pos 8
TGTGTGCATCCGGGTTGAGGTAGTAGGTTGTATGGTTTAGAGTTACACCGTGGGAGTTAACTGTACAACCTTCTAGCTTTCCTTGGAGCACACT ssc-let-7c
***************TGAGGTAGTAGGTTGTATGGTT********************************************************* ssc-let-7c
---------------tgaggtaTtaggttgtatggtt--------------------------------------------------------- t0006913 22 72
---------------tgaggtaTtaggttgtatgg-t--------------------------------------------------------- t0026800 21 10
----------------gaggtaTtaggttgtatggtt--------------------------------------------------------- t0059546 21 3
*
>ssc-let-7c
G to T EDIT at Pos 5
TGTGTGCATCCGGGTTGAGGTAGTAGGTTGTATGGTTTAGAGTTACACCGTGGGAGTTAACTGTACAACCTTCTAGCTTTCCTTGGAGCACACT ssc-let-7c
***************TGAGGTAGTAGGTTGTATGGTT********************************************************* ssc-let-7c
---------------tgagTtagtaggttgtatggtt--------------------------------------------------------- t0008316 22 56
---------------tgagTtagtaggttgtatgg-t--------------------------------------------------------- t0023744 21 12
*
>ssc-let-7c
G to A EDIT at Pos 8
TGTGTGCATCCGGGTTGAGGTAGTAGGTTGTATGGTTTAGAGTTACACCGTGGGAGTTAACTGTACAACCTTCTAGCTTTCCTTGGAGCACACT ssc-let-7c
***************TGAGGTAGTAGGTTGTATGGTT********************************************************* ssc-let-7c
---------------tgaggtaAtaggttgtatggtt--------------------------------------------------------- t0009313 22 48
---------------tgaggtaAtaggttgtatgg-t--------------------------------------------------------- t0026175 21 10
---------------tgaggtaAtaggttgtatgg----------------------------------------------------------- t0057468 20 3
*
>ssc-let-7c
T to A EDIT at Pos 6
TGTGTGCATCCGGGTTGAGGTAGTAGGTTGTATGGTTTAGAGTTACACCGTGGGAGTTAACTGTACAACCTTCTAGCTTTCCTTGGAGCACACT ssc-let-7c
***************TGAGGTAGTAGGTTGTATGGTT********************************************************* ssc-let-7c
---------------tgaggAagtaggttgtatggtt--------------------------------------------------------- t0009627 22 45
---------------tgaggAagtaggttgtatgg-t--------------------------------------------------------- t0021207 21 14
--------------TtgaggAagtaggttgtatgg-t--------------------------------------------------------- t0058040 22 3
---------------tgaggAagtaggttgtatggttA-------------------------------------------------------- t0070082 23 3
*
>ssc-let-7c
A to C EDIT at Pos 7
TGTGTGCATCCGGGTTGAGGTAGTAGGTTGTATGGTTTAGAGTTACACCGTGGGAGTTAACTGTACAACCTTCTAGCTTTCCTTGGAGCACACT ssc-let-7c
***************TGAGGTAGTAGGTTGTATGGTT********************************************************* ssc-let-7c
---------------tgaggtCgtaggttgtatggtt--------------------------------------------------------- t0009775 22 45
---------------tgaggtCgtaggttgtatgg-t--------------------------------------------------------- t0030486 21 8
*
>ssc-let-7c
G to A EDIT at Pos 5
TGTGTGCATCCGGGTTGAGGTAGTAGGTTGTATGGTTTAGAGTTACACCGTGGGAGTTAACTGTACAACCTTCTAGCTTTCCTTGGAGCACACT ssc-let-7c
***************TGAGGTAGTAGGTTGTATGGTT********************************************************* ssc-let-7c
---------------tgagAtagtaggttgtatggtt--------------------------------------------------------- t0010274 22 41
---------------tgagAtagtaggttgtatgg-t--------------------------------------------------------- t0027214 21 10
*
>ssc-let-7c
G to C EDIT at Pos 2
TGTGTGCATCCGGGTTGAGGTAGTAGGTTGTATGGTTTAGAGTTACACCGTGGGAGTTAACTGTACAACCTTCTAGCTTTCCTTGGAGCACACT ssc-let-7c
***************TGAGGTAGTAGGTTGTATGGTT********************************************************* ssc-let-7c
---------------tCaggtagtaggttgtatggtt--------------------------------------------------------- t0010296 22 41
---------------tCaggtagtaggttgtatgg-t--------------------------------------------------------- t0027747 21 9
*
>ssc-let-7c
G to C EDIT at Pos 8
TGTGTGCATCCGGGTTGAGGTAGTAGGTTGTATGGTTTAGAGTTACACCGTGGGAGTTAACTGTACAACCTTCTAGCTTTCCTTGGAGCACACT ssc-let-7c
***************TGAGGTAGTAGGTTGTATGGTT********************************************************* ssc-let-7c
---------------tgaggtaCtaggttgtatggtt--------------------------------------------------------- t0012205 22 32
---------------tgaggtaCtaggttgtatgg-t--------------------------------------------------------- t0029017 21 9
---------------tgaggtaCtaggttgtatggttA-------------------------------------------------------- t0054700 23 3
*
>ssc-let-7c
G to C EDIT at Pos 5
TGTGTGCATCCGGGTTGAGGTAGTAGGTTGTATGGTTTAGAGTTACACCGTGGGAGTTAACTGTACAACCTTCTAGCTTTCCTTGGAGCACACT ssc-let-7c
***************TGAGGTAGTAGGTTGTATGGTT********************************************************* ssc-let-7c
---------------tgagCtagtaggttgtatggtt--------------------------------------------------------- t0013492 22 28
---------------tgagCtagtaggttgtatgg-t--------------------------------------------------------- t0035201 21 6
*
>ssc-let-7c
G to C EDIT at Pos 4
TGTGTGCATCCGGGTTGAGGTAGTAGGTTGTATGGTTTAGAGTTACACCGTGGGAGTTAACTGTACAACCTTCTAGCTTTCCTTGGAGCACACT ssc-let-7c
***************TGAGGTAGTAGGTTGTATGGTT********************************************************* ssc-let-7c
---------------tgaCgtagtaggttgtatggtt--------------------------------------------------------- t0013512 22 28
---------------tgaCgtagtaggttgtatgg-t--------------------------------------------------------- t0036096 21 6
*
>ssc-let-7c
A to T EDIT at Pos 7
TGTGTGCATCCGGGTTGAGGTAGTAGGTTGTATGGTTTAGAGTTACACCGTGGGAGTTAACTGTACAACCTTCTAGCTTTCCTTGGAGCACACT ssc-let-7c
***************TGAGGTAGTAGGTTGTATGGTT********************************************************* ssc-let-7c
---------------tgaggtTgtaggttgtatggtt--------------------------------------------------------- t0020931 22 15
---------------tgaggtTgtaggttgtatgg-t--------------------------------------------------------- t0049142 21 4
*
>ssc-mir-181a
C to T EDIT at Pos 7
GAGTTTAGAGGTTGCTTCAGTGAACATTCAACGCTGTCGGTGAGTTTGGAATTCAAATCAAAACCATCGACCGTTGATTGTACCCTATGGCCAACCATCAGCTC ssc-miR-181a
**********************AACATTCAACGCTGTCGGTGAG************************************************************ ssc-miR-181a
----------------------aacattTaacgctgtcggtgagT----------------------------------------------------------- t0025082 23 11
----------------------aacattTaacgctgtcggtgag------------------------------------------------------------ t0039653 22 5
----------------------aacattTaacgctgtcggtga------------------------------------------------------------- t0044398 21 4
*
>ssc-mir-181a
T to A EDIT at Pos 6
GAGTTTAGAGGTTGCTTCAGTGAACATTCAACGCTGTCGGTGAGTTTGGAATTCAAATCAAAACCATCGACCGTTGATTGTACCCTATGGCCAACCATCAGCTC ssc-miR-181a
**********************AACATTCAACGCTGTCGGTGAG************************************************************ ssc-miR-181a
----------------------aacatAcaacgctgtcggtga------------------------------------------------------------- t0027787 21 9
----------------------aacatAcaacgctgtcggtgagT----------------------------------------------------------- t0043005 23 5
*
>ssc-mir-181a
C to T EDIT at Pos 3
GAGTTTAGAGGTTGCTTCAGTGAACATTCAACGCTGTCGGTGAGTTTGGAATTCAAATCAAAACCATCGACCGTTGATTGTACCCTATGGCCAACCATCAGCTC ssc-miR-181a
**********************AACATTCAACGCTGTCGGTGAG************************************************************ ssc-miR-181a
----------------------aaTattcaacgctgtcggtga------------------------------------------------------------- t0034078 21 7
----------------------aaTattcaacgctgtcggtgagA----------------------------------------------------------- t0062599 23 3
*
>ssc-mir-181a
A to G EDIT at Pos 4
GAGTTTAGAGGTTGCTTCAGTGAACATTCAACGCTGTCGGTGAGTTTGGAATTCAAATCAAAACCATCGACCGTTGATTGTACCCTATGGCCAACCATCAGCTC ssc-miR-181a
**********************AACATTCAACGCTGTCGGTGAG************************************************************ ssc-miR-181a
----------------------aacGttcaacgctgtcggtgagT----------------------------------------------------------- t0034432 23 7
----------------------aacGttcaacgctgtcggtgagA----------------------------------------------------------- t0055466 23 3
*
>ssc-mir-181a
T to C EDIT at Pos 5
GAGTTTAGAGGTTGCTTCAGTGAACATTCAACGCTGTCGGTGAGTTTGGAATTCAAATCAAAACCATCGACCGTTGATTGTACCCTATGGCCAACCATCAGCTC ssc-miR-181a
**********************AACATTCAACGCTGTCGGTGAG************************************************************ ssc-miR-181a
----------------------aacaCtcaacgctgtcggtga------------------------------------------------------------- t0035879 21 6
----------------------aacaCtcaacgctgtcggtgagT----------------------------------------------------------- t0045621 23 4
*
>ssc-mir-181a
C to A EDIT at Pos 7
GAGTTTAGAGGTTGCTTCAGTGAACATTCAACGCTGTCGGTGAGTTTGGAATTCAAATCAAAACCATCGACCGTTGATTGTACCCTATGGCCAACCATCAGCTC ssc-miR-181a
**********************AACATTCAACGCTGTCGGTGAG************************************************************ ssc-miR-181a
----------------------aacattAaacgctgtcggtgag------------------------------------------------------------ t0052062 22 4
----------------------aacattAaacgctgtcggt--g------------------------------------------------------------ t0060438 20 3
----------------------aacattAaacgctgtcggtga------------------------------------------------------------- t0071925 21 3
*
>ssc-mir-99b
C to T EDIT at Pos 5
GGCACCCACCCGTAGAACCGACCTTGCGGGGCCTTCGCCGCACACAAGCTCGTGTCTGTGGGTCCGTGTC ssc-miR-99b
******CACCCGTAGAACCGACCTTGCG****************************************** ssc-miR-99b
------caccTgtagaaccgaccttgc------------------------------------------- t0017163 21 20
------caccTgtagaaccgaccttgcg------------------------------------------ t0019117 22 17
*
>ssc-mir-99b
G to A EDIT at Pos 6
GGCACCCACCCGTAGAACCGACCTTGCGGGGCCTTCGCCGCACACAAGCTCGTGTCTGTGGGTCCGTGTC ssc-miR-99b
******CACCCGTAGAACCGACCTTGCG****************************************** ssc-miR-99b
------cacccAtagaaccgaccttgc------------------------------------------- t0018464 21 18
------cacccAtagaaccgaccttgcg------------------------------------------ t0020948 22 15
*
>ssc-mir-99b
A to C EDIT at Pos 8
GGCACCCACCCGTAGAACCGACCTTGCGGGGCCTTCGCCGCACACAAGCTCGTGTCTGTGGGTCCGTGTC ssc-miR-99b
******CACCCGTAGAACCGACCTTGCG****************************************** ssc-miR-99b
------cacccgtCgaaccgaccttgc------------------------------------------- t0023691 21 12
------cacccgtCgaaccgaccttgcg------------------------------------------ t0051277 22 4
*
>ssc-mir-99b
C to T EDIT at Pos 3
GGCACCCACCCGTAGAACCGACCTTGCGGGGCCTTCGCCGCACACAAGCTCGTGTCTGTGGGTCCGTGTC ssc-miR-99b
******CACCCGTAGAACCGACCTTGCG****************************************** ssc-miR-99b
------caTccgtagaaccgaccttgc------------------------------------------- t0023977 21 12
------caTccgtagaaccgaccttgcg------------------------------------------ t0031922 22 8
*
>ssc-mir-99b
C to T EDIT at Pos 4
GGCACCCACCCGTAGAACCGACCTTGCGGGGCCTTCGCCGCACACAAGCTCGTGTCTGTGGGTCCGTGTC ssc-miR-99b
******CACCCGTAGAACCGACCTTGCG****************************************** ssc-miR-99b
------cacTcgtagaaccgaccttgc------------------------------------------- t0029441 21 9
------cacTcgtagaaccgaccttgcg------------------------------------------ t0031460 22 8
*
>ssc-mir-99b
A to G EDIT at Pos 8
GGCACCCACCCGTAGAACCGACCTTGCGGGGCCTTCGCCGCACACAAGCTCGTGTCTGTGGGTCCGTGTC ssc-miR-99b
******CACCCGTAGAACCGACCTTGCG****************************************** ssc-miR-99b
------cacccgtGgaaccgaccttgc------------------------------------------- t0031740 21 8
------cacccgtGgaaccgaccttgcg------------------------------------------ t0044654 22 4
*
>ssc-mir-99b
T to C EDIT at Pos 7
GGCACCCACCCGTAGAACCGACCTTGCGGGGCCTTCGCCGCACACAAGCTCGTGTCTGTGGGTCCGTGTC ssc-miR-99b
******CACCCGTAGAACCGACCTTGCG****************************************** ssc-miR-99b
------cacccgCagaaccgaccttgc------------------------------------------- t0034121 21 7
------cacccgCagaaccgaccttgcg------------------------------------------ t0035338 22 6
*
>ssc-mir-99b
C to A EDIT at Pos 4
GGCACCCACCCGTAGAACCGACCTTGCGGGGCCTTCGCCGCACACAAGCTCGTGTCTGTGGGTCCGTGTC ssc-miR-99b
******CACCCGTAGAACCGACCTTGCG****************************************** ssc-miR-99b
------cacAcgtagaaccgaccttgc------------------------------------------- t0037416 21 6
------cacAcgtagaaccgaccttgcg------------------------------------------ t0043176 22 5
*
>ssc-mir-99b
G to T EDIT at Pos 6
GGCACCCACCCGTAGAACCGACCTTGCGGGGCCTTCGCCGCACACAAGCTCGTGTCTGTGGGTCCGTGTC ssc-miR-99b
******CACCCGTAGAACCGACCTTGCG****************************************** ssc-miR-99b
------cacccTtagaaccgaccttgcg------------------------------------------ t0039261 22 5
------cacccTtagaaccgaccttgc------------------------------------------- t0042959 21 5
*
>ssc-mir-99b
A to G EDIT at Pos 2
GGCACCCACCCGTAGAACCGACCTTGCGGGGCCTTCGCCGCACACAAGCTCGTGTCTGTGGGTCCGTGTC ssc-miR-99b
******CACCCGTAGAACCGACCTTGCG****************************************** ssc-miR-99b
------cGcccgtagaaccgaccttgc------------------------------------------- t0049818 21 4
------cGcccgtagaaccgaccttgcg------------------------------------------ t0066302 22 3
*
D. The seed edit of known miRNAs in Meishan pigs
>ssc-mir-103
A to C EDIT at Pos 7
CTTACTGCCCTCGGCTTCTTTACAGTGCTGCCTTGTTGCATATGGATCAAGCAGCATTGTACAGGGCTATGAAGGCACTGAG ssc-miR-103
*************************************************AGCAGCATTGTACAGGGCTATGA********** ssc-miR-103
-------------------------------------------------agcagcCttgtacagggctatga---------- t0009605 23 62
-------------------------------------------------agcagcCttgtacagggctatg----------- t0027842 22 13
*
>ssc-mir-103
G to T EDIT at Pos 2
CTTACTGCCCTCGGCTTCTTTACAGTGCTGCCTTGTTGCATATGGATCAAGCAGCATTGTACAGGGCTATGAAGGCACTGAG ssc-miR-103
*************************************************AGCAGCATTGTACAGGGCTATGA********** ssc-miR-103
-------------------------------------------------aTcagcattgtacagggctatga---------- t0011055 23 51
-------------------------------------------------aTcagcattgtacagggctatg----------- t0053170 22 5
*
>ssc-mir-103
C to T EDIT at Pos 6
CTTACTGCCCTCGGCTTCTTTACAGTGCTGCCTTGTTGCATATGGATCAAGCAGCATTGTACAGGGCTATGAAGGCACTGAG ssc-miR-103
*************************************************AGCAGCATTGTACAGGGCTATGA********** ssc-miR-103
-------------------------------------------------agcagTattgtacagggctatga---------- t0013536 23 38
-------------------------------------------------agcagTattgtacagggctat------------ t0039666 21 7
-------------------------------------------------agcagTattgtacagggctatg----------- t0052676 22 5
*
>ssc-mir-103
G to T EDIT at Pos 5
CTTACTGCCCTCGGCTTCTTTACAGTGCTGCCTTGTTGCATATGGATCAAGCAGCATTGTACAGGGCTATGAAGGCACTGAG ssc-miR-103
*************************************************AGCAGCATTGTACAGGGCTATGA********** ssc-miR-103
-------------------------------------------------agcaTcattgtacagggctatga---------- t0014572 23 34
-------------------------------------------------agcaTcattgtacagggctatg----------- t0065021 22 4
*
>ssc-mir-103
C to T EDIT at Pos 3
CTTACTGCCCTCGGCTTCTTTACAGTGCTGCCTTGTTGCATATGGATCAAGCAGCATTGTACAGGGCTATGAAGGCACTGAG ssc-miR-103
*************************************************AGCAGCATTGTACAGGGCTATGA********** ssc-miR-103
-------------------------------------------------agTagcattgtacagggctatga---------- t0014824 23 34
-------------------------------------------------agTagcattgtacagggctatg----------- t0039920 22 7
*
>ssc-mir-103
A to G EDIT at Pos 4
CTTACTGCCCTCGGCTTCTTTACAGTGCTGCCTTGTTGCATATGGATCAAGCAGCATTGTACAGGGCTATGAAGGCACTGAG ssc-miR-103
*************************************************AGCAGCATTGTACAGGGCTATGA********** ssc-miR-103
-------------------------------------------------agcGgcattgtacagggctatga---------- t0015624 23 31
-------------------------------------------------agcGgcattgtacagggctatg----------- t0049082 22 5
*
>ssc-mir-103
A to C EDIT at Pos 4
CTTACTGCCCTCGGCTTCTTTACAGTGCTGCCTTGTTGCATATGGATCAAGCAGCATTGTACAGGGCTATGAAGGCACTGAG ssc-miR-103
*************************************************AGCAGCATTGTACAGGGCTATGA********** ssc-miR-103
-------------------------------------------------agcCgcattgtacagggctatga---------- t0016715 23 28
-------------------------------------------------agcCgcattgtacagggctatg----------- t0085489 22 3
*
>ssc-mir-103
G to A EDIT at Pos 2
CTTACTGCCCTCGGCTTCTTTACAGTGCTGCCTTGTTGCATATGGATCAAGCAGCATTGTACAGGGCTATGAAGGCACTGAG ssc-miR-103
*************************************************AGCAGCATTGTACAGGGCTATGA********** ssc-miR-103
-------------------------------------------------aAcagcattgtacagggctatga---------- t0023113 23 17
-------------------------------------------------aAcagcattgtacagggctatg----------- t0053281 22 5
*
>ssc-mir-103
G to C EDIT at Pos 2
CTTACTGCCCTCGGCTTCTTTACAGTGCTGCCTTGTTGCATATGGATCAAGCAGCATTGTACAGGGCTATGAAGGCACTGAG ssc-miR-103
*************************************************AGCAGCATTGTACAGGGCTATGA********** ssc-miR-103
-------------------------------------------------aCcagcattgtacagggctatga---------- t0030016 23 11
-------------------------------------------------aCcagcattgtacagggctatg----------- t0080305 22 3
*
>ssc-mir-140
A to G EDIT at Pos 7
CCTGCCAGTGGTTTTACCCTATGGTAGGTTACGTCATGCTGTTCTACCACAGGGTAGAACCACGGACAGG ssc-miR-140*
********************************************TACCACAGGGTAGAACCACGGAC*** ssc-miR-140*
--------------------------------------------taccacGgggtagaaccacgga---- t0013995 22 36
--------------------------------------------taccacGgggtagaaccacgg----- t0027073 21 14
---------------------------------------------accacGgggtagaaccacggac--- t0058570 22 4
--------------------------------------------taccacGgggtagaaccacggacA-- t0087898 24 3
*
>ssc-mir-140
A to C EDIT at Pos 7
CCTGCCAGTGGTTTTACCCTATGGTAGGTTACGTCATGCTGTTCTACCACAGGGTAGAACCACGGACAGG ssc-miR-140*
********************************************TACCACAGGGTAGAACCACGGAC*** ssc-miR-140*
--------------------------------------------taccacCgggtagaaccacgga---- t0019962 22 22
--------------------------------------------taccacCgggtagaaccacgg----- t0039491 21 7
*
>ssc-mir-140
C to T EDIT at Pos 6
CCTGCCAGTGGTTTTACCCTATGGTAGGTTACGTCATGCTGTTCTACCACAGGGTAGAACCACGGACAGG ssc-miR-140*
********************************************TACCACAGGGTAGAACCACGGAC*** ssc-miR-140*
--------------------------------------------taccaTagggtagaaccacgga---- t0020823 22 20
--------------------------------------------taccaTagggtagaaccacgg----- t0021266 21 20
---------------------------------------------accaTagggtagaaccacgga---- t0040253 21 7
---------------------------------------------accaTagggtagaaccacggac--- t0041507 22 7
*
>ssc-mir-140
C to T EDIT at Pos 3
CCTGCCAGTGGTTTTACCCTATGGTAGGTTACGTCATGCTGTTCTACCACAGGGTAGAACCACGGACAGG ssc-miR-140*
********************************************TACCACAGGGTAGAACCACGGAC*** ssc-miR-140*
---------------------------------------------aTcacagggtagaaccacggac--- t0025979 22 14
---------------------------------------------aTcacagggtagaaccacgga---- t0027579 21 13
--------------------------------------------taTcacagggtagaaccacgga---- t0047709 22 6
--------------------------------------------taTcacagggtagaaccacgg----- t0079792 21 3
*
>ssc-mir-140
A to G EDIT at Pos 2
CCTGCCAGTGGTTTTACCCTATGGTAGGTTACGTCATGCTGTTCTACCACAGGGTAGAACCACGGACAGG ssc-miR-140*
********************************************TACCACAGGGTAGAACCACGGAC*** ssc-miR-140*
--------------------------------------------tGccacagggtagaaccacgga---- t0031140 22 11
---------------------------------------------Gccacagggtagaaccacgga---- t0045482 21 6
---------------------------------------------Gccacagggtagaaccacggac--- t0055611 22 5
--------------------------------------------tGccacagggtagaaccacgg----- t0065934 21 4
*
>ssc-mir-140
C to T EDIT at Pos 4
CCTGCCAGTGGTTTTACCCTATGGTAGGTTACGTCATGCTGTTCTACCACAGGGTAGAACCACGGACAGG ssc-miR-140*
********************************************TACCACAGGGTAGAACCACGGAC*** ssc-miR-140*
---------------------------------------------acTacagggtagaaccacggac--- t0031373 22 11
--------------------------------------------tacTacagggtagaaccacgg----- t0034219 21 9
--------------------------------------------tacTacagggtagaaccacgga---- t0036247 22 9
---------------------------------------------acTacagggtagaaccacgga---- t0046084 21 6
*
>ssc-mir-140
G to T EDIT at Pos 8
CCTGCCAGTGGTTTTACCCTATGGTAGGTTACGTCATGCTGTTCTACCACAGGGTAGAACCACGGACAGG ssc-miR-140*
********************************************TACCACAGGGTAGAACCACGGAC*** ssc-miR-140*
--------------------------------------------taccacaTggtagaaccacgga---- t0031472 22 11
---------------------------------------------accacaTggtagaaccacggac--- t0035593 22 9
---------------------------------------------accacaTggtagaaccacgga---- t0052036 21 5
--------------------------------------------taccacaTggtagaaccacgg----- t0053588 21 5
*
>ssc-mir-140
A to C EDIT at Pos 2
CCTGCCAGTGGTTTTACCCTATGGTAGGTTACGTCATGCTGTTCTACCACAGGGTAGAACCACGGACAGG ssc-miR-140*
********************************************TACCACAGGGTAGAACCACGGAC*** ssc-miR-140*
--------------------------------------------tCccacagggtagaaccacgga---- t0032503 22 10
---------------------------------------------Cccacagggtagaaccacggac--- t0044355 22 6
--------------------------------------------tCccacagggtagaaccacgg----- t0099251 21 3
*
>ssc-mir-140
A to G EDIT at Pos 5
CCTGCCAGTGGTTTTACCCTATGGTAGGTTACGTCATGCTGTTCTACCACAGGGTAGAACCACGGACAGG ssc-miR-140*
********************************************TACCACAGGGTAGAACCACGGAC*** ssc-miR-140*
--------------------------------------------taccGcagggtagaaccacgga---- t0034425 22 9
---------------------------------------------accGcagggtagaaccacggac--- t0037185 22 8
---------------------------------------------accGcagggtagaaccacgga---- t0100220 21 3
*
>ssc-mir-140
G to A EDIT at Pos 8
CCTGCCAGTGGTTTTACCCTATGGTAGGTTACGTCATGCTGTTCTACCACAGGGTAGAACCACGGACAGG ssc-miR-140*
********************************************TACCACAGGGTAGAACCACGGAC*** ssc-miR-140*
--------------------------------------------taccacaAggtagaaccacgga---- t0035721 22 9
---------------------------------------------accacaAggtagaaccacgga---- t0042291 21 7
---------------------------------------------accacaAggtagaaccacggac--- t0047204 22 6
--------------------------------------------taccacaAggtagaaccacgg----- t0055264 21 5
*
>ssc-mir-140
C to A EDIT at Pos 4
CCTGCCAGTGGTTTTACCCTATGGTAGGTTACGTCATGCTGTTCTACCACAGGGTAGAACCACGGACAGG ssc-miR-140*
********************************************TACCACAGGGTAGAACCACGGAC*** ssc-miR-140*
--------------------------------------------tacAacagggtagaaccacgga---- t0042679 22 7
---------------------------------------------acAacagggtagaaccacggac--- t0063510 22 4
---------------------------------------------acAacagggtagaaccacgga---- t0068034 21 4
*
>ssc-mir-140
C to A EDIT at Pos 6
CCTGCCAGTGGTTTTACCCTATGGTAGGTTACGTCATGCTGTTCTACCACAGGGTAGAACCACGGACAGG ssc-miR-140*
********************************************TACCACAGGGTAGAACCACGGAC*** ssc-miR-140*
--------------------------------------------taccaAagggtagaaccacgga---- t0042759 22 7
---------------------------------------------accaAagggtagaaccacgga---- t0062735 21 4
--------------------------------------------taccaAagggtagaaccacgg----- t0067555 21 4
*
>ssc-mir-140
G to C EDIT at Pos 8
CCTGCCAGTGGTTTTACCCTATGGTAGGTTACGTCATGCTGTTCTACCACAGGGTAGAACCACGGACAGG ssc-miR-140*
********************************************TACCACAGGGTAGAACCACGGAC*** ssc-miR-140*
--------------------------------------------taccacaCggtagaaccacgga---- t0048837 22 5
--------------------------------------------taccacaCggtagaaccacgg----- t0054147 21 5
---------------------------------------------accacaCggtagaaccacggac--- t0056374 22 4
---------------------------------------------accacaCggtagaaccacgga---- t0071634 21 3
*
>ssc-mir-140
C to A EDIT at Pos 3
CCTGCCAGTGGTTTTACCCTATGGTAGGTTACGTCATGCTGTTCTACCACAGGGTAGAACCACGGACAGG ssc-miR-140*
********************************************TACCACAGGGTAGAACCACGGAC*** ssc-miR-140*
--------------------------------------------taAcacagggtagaaccacgg----- t0053727 21 5
---------------------------------------------aAcacagggtagaaccacgga---- t0083240 21 3
--------------------------------------------taAcacagggtagaaccacggac--- t0100885 23 3
*
>ssc-mir-140
A to C EDIT at Pos 5
CCTGCCAGTGGTTTTACCCTATGGTAGGTTACGTCATGCTGTTCTACCACAGGGTAGAACCACGGACAGG ssc-miR-140*
********************************************TACCACAGGGTAGAACCACGGAC*** ssc-miR-140*
---------------------------------------------accCcagggtagaaccacggac--- t0064376 22 4
---------------------------------------------accCcagggtagaaccacgga---- t0067355 21 4
*
>ssc-mir-29c
C to T EDIT at Pos 7
ATCTCTTACACAGGCTGACCGATTTCTCCTGGTGTTCAGAGTCTGTTTTTGTCTAGCACCATTTGAAATCGGTTATGATGTAnGGGGA ssc-miR-29c
*****************************************************TAGCACCATTTGAAATCGGTTA************* ssc-miR-29c
-----------------------------------------------------tagcacTatttgaaatcggtt-------------- t0029452 21 12
-----------------------------------------------------tagcacTatttgaaatcggt--------------- t0055002 20 5
*
>ssc-mir-186
A to C EDIT at Pos 3
TGCTTATAACTTTCCAAAGAATTCTCCTTTTGGGCTTTATGATTTTATTTTAAGCCCAAAGGTGAATTTTTTGGGAAGTTTG ssc-miR-186
**************CAAAGAATTCTCCTTTTGGGCTT********************************************* ssc-miR-186
--------------caCagaattctccttttgggc-t--------------------------------------------- t0022939 22 18
--------------caCagaattctccttttgggctt--------------------------------------------- t0031025 23 11
*
>ssc-mir-186
A to C EDIT at Pos 7
TGCTTATAACTTTCCAAAGAATTCTCCTTTTGGGCTTTATGATTTTATTTTAAGCCCAAAGGTGAATTTTTTGGGAAGTTTG ssc-miR-186
**************CAAAGAATTCTCCTTTTGGGCTT********************************************* ssc-miR-186
--------------caaagaCttctccttttgggc-t--------------------------------------------- t0023521 22 17
--------------caaagaCttctccttttgggctt--------------------------------------------- t0057937 23 4
*
>ssc-mir-186
A to G EDIT at Pos 3
TGCTTATAACTTTCCAAAGAATTCTCCTTTTGGGCTTTATGATTTTATTTTAAGCCCAAAGGTGAATTTTTTGGGAAGTTTG ssc-miR-186
**************CAAAGAATTCTCCTTTTGGGCTT********************************************* ssc-miR-186
--------------caGagaattctccttttgggc-t--------------------------------------------- t0026595 22 14
--------------caGagaattctccttttgggctt--------------------------------------------- t0065225 23 4
*
>ssc-mir-186
A to G EDIT at Pos 7
TGCTTATAACTTTCCAAAGAATTCTCCTTTTGGGCTTTATGATTTTATTTTAAGCCCAAAGGTGAATTTTTTGGGAAGTTTG ssc-miR-186
**************CAAAGAATTCTCCTTTTGGGCTT********************************************* ssc-miR-186
--------------caaagaGttctccttttgggc-t--------------------------------------------- t0044148 22 6
--------------caaagaGttctccttttgggctt--------------------------------------------- t0052055 23 5
*
>ssc-mir-186
T to C EDIT at Pos 8
TGCTTATAACTTTCCAAAGAATTCTCCTTTTGGGCTTTATGATTTTATTTTAAGCCCAAAGGTGAATTTTTTGGGAAGTTTG ssc-miR-186
**************CAAAGAATTCTCCTTTTGGGCTT********************************************* ssc-miR-186
--------------caaagaaCtctccttttgggc-t--------------------------------------------- t0099917 22 3
--------------caaagaaCtctccttttgggctt--------------------------------------------- t0100460 23 3
*
>ssc-let-7i
A to G EDIT at Pos 7
CTGGCTGAGGTAGTAGTTTGTGCTGTTGGTCGGGTTGTGACATTGCCCGCTGTGGAGATAACTGCGCAAGCTACTGCCTTGCTAG ssc-let-7i
*****TGAGGTAGTAGTTTGTGCT************************************************************* ssc-let-7i
-----tgaggtGgtagtttgtgctG------------------------------------------------------------ t0042233 20 7
-----tgaggtGgtagtttgtgctGTA---------------------------------------------------------- t0047214 22 6
*
>ssc-let-7i
A to G EDIT at Pos 3
CTGGCTGAGGTAGTAGTTTGTGCTGTTGGTCGGGTTGTGACATTGCCCGCTGTGGAGATAACTGCGCAAGCTACTGCCTTGCTAG ssc-let-7i
*****TGAGGTAGTAGTTTGTGCT************************************************************* ssc-let-7i
-----tgGggtagtagtttgtgctGTA---------------------------------------------------------- t0074755 22 3
-----tgGggtagtagtttgtgctG------------------------------------------------------------ t0100432 20 3
*
>ssc-mir-26a
C to T EDIT at Pos 3
GGCTGTGGCTGGATTCAAGTAATCCAGGATAGGCTGTTTCCATCTGTGAGGCCTATTCTTGATTACTTGTTTCTGGAGGCAGCT ssc-miR-26a
*************TTCAAGTAATCCAGGATAGGCT************************************************* ssc-miR-26a
-------------ttTaagtaatccaggatagg--------------------------------------------------- t0017955 20 25
-------------ttTaagtaatccaggataggct------------------------------------------------- t0033830 22 10
-------------ttTaagtaatccaggataggc-------------------------------------------------- t0042791 21 7
*
>ssc-mir-26a
A to G EDIT at Pos 5
GGCTGTGGCTGGATTCAAGTAATCCAGGATAGGCTGTTTCCATCTGTGAGGCCTATTCTTGATTACTTGTTTCTGGAGGCAGCT ssc-miR-26a
*************TTCAAGTAATCCAGGATAGGCT************************************************* ssc-miR-26a
-------------ttcaGgtaatccaggatagg--------------------------------------------------- t0019487 20 22
-------------ttcaGgtaatccaggataggct------------------------------------------------- t0026019 22 14
-------------ttcaGgtaatccaggataggc-------------------------------------------------- t0052768 21 5
*
>ssc-mir-26a
G to T EDIT at Pos 6
GGCTGTGGCTGGATTCAAGTAATCCAGGATAGGCTGTTTCCATCTGTGAGGCCTATTCTTGATTACTTGTTTCTGGAGGCAGCT ssc-miR-26a
*************TTCAAGTAATCCAGGATAGGCT************************************************* ssc-miR-26a
-------------ttcaaTtaatccaggatagg--------------------------------------------------- t0020300 20 21
-------------ttcaaTtaatccaggataggct------------------------------------------------- t0034974 22 9
-------------ttcaaTtaatccaggataggc-------------------------------------------------- t0087489 21 3
*
>ssc-mir-26a
T to C EDIT at Pos 7
GGCTGTGGCTGGATTCAAGTAATCCAGGATAGGCTGTTTCCATCTGTGAGGCCTATTCTTGATTACTTGTTTCTGGAGGCAGCT ssc-miR-26a
*************TTCAAGTAATCCAGGATAGGCT************************************************* ssc-miR-26a
-------------ttcaagCaatccaggatagg--------------------------------------------------- t0025234 20 15
-------------ttcaagCaatccaggataggct------------------------------------------------- t0031768 22 11
-------------ttcaagCaatccaggataggc-------------------------------------------------- t0091051 21 3
*
>ssc-mir-26a
T to C EDIT at Pos 2
GGCTGTGGCTGGATTCAAGTAATCCAGGATAGGCTGTTTCCATCTGTGAGGCCTATTCTTGATTACTTGTTTCTGGAGGCAGCT ssc-miR-26a
*************TTCAAGTAATCCAGGATAGGCT************************************************* ssc-miR-26a
-------------tCcaagtaatccaggatagg--------------------------------------------------- t0025473 20 15
-------------tCcaagtaatccaggataggct------------------------------------------------- t0029374 22 12
*
>ssc-mir-26a
A to G EDIT at Pos 8
GGCTGTGGCTGGATTCAAGTAATCCAGGATAGGCTGTTTCCATCTGTGAGGCCTATTCTTGATTACTTGTTTCTGGAGGCAGCT ssc-miR-26a
*************TTCAAGTAATCCAGGATAGGCT************************************************* ssc-miR-26a
-------------ttcaagtGatccaggatagg--------------------------------------------------- t0030312 20 11
-------------ttcaagtGatccaggataggct------------------------------------------------- t0033562 22 10
*
>ssc-mir-26a
A to C EDIT at Pos 4
GGCTGTGGCTGGATTCAAGTAATCCAGGATAGGCTGTTTCCATCTGTGAGGCCTATTCTTGATTACTTGTTTCTGGAGGCAGCT ssc-miR-26a
*************TTCAAGTAATCCAGGATAGGCT************************************************* ssc-miR-26a
-------------ttcCagtaatccaggatagg--------------------------------------------------- t0031292 20 11
-------------ttcCagtaatccaggataggct------------------------------------------------- t0064473 22 4
*
>ssc-mir-26a
T to A EDIT at Pos 2
GGCTGTGGCTGGATTCAAGTAATCCAGGATAGGCTGTTTCCATCTGTGAGGCCTATTCTTGATTACTTGTTTCTGGAGGCAGCT ssc-miR-26a
*************TTCAAGTAATCCAGGATAGGCT************************************************* ssc-miR-26a
-------------tAcaagtaatccaggataggct------------------------------------------------- t0034993 22 9
-------------tAcaagtaatccaggatagg--------------------------------------------------- t0041027 20 7
*
>ssc-mir-26a
A to G EDIT at Pos 4
GGCTGTGGCTGGATTCAAGTAATCCAGGATAGGCTGTTTCCATCTGTGAGGCCTATTCTTGATTACTTGTTTCTGGAGGCAGCT ssc-miR-26a
*************TTCAAGTAATCCAGGATAGGCT************************************************* ssc-miR-26a
-------------ttcGagtaatccaggataggct------------------------------------------------- t0037685 22 8
-------------ttcGagtaatccaggatagg--------------------------------------------------- t0038404 20 8
*
>ssc-mir-26a
A to T EDIT at Pos 8
GGCTGTGGCTGGATTCAAGTAATCCAGGATAGGCTGTTTCCATCTGTGAGGCCTATTCTTGATTACTTGTTTCTGGAGGCAGCT ssc-miR-26a
*************TTCAAGTAATCCAGGATAGGCT************************************************* ssc-miR-26a
-------------ttcaagtTatccaggatagg--------------------------------------------------- t0039887 20 7
-------------ttcaagtTatccaggatag---------------------------------------------------- t0064212 19 4
*
>ssc-mir-26a
A to C EDIT at Pos 5
GGCTGTGGCTGGATTCAAGTAATCCAGGATAGGCTGTTTCCATCTGTGAGGCCTATTCTTGATTACTTGTTTCTGGAGGCAGCT ssc-miR-26a
*************TTCAAGTAATCCAGGATAGGCT************************************************* ssc-miR-26a
-------------ttcaCgtaatccaggatagg--------------------------------------------------- t0042199 20 7
-------------ttcaCgtaatccaggataggct------------------------------------------------- t0092180 22 3
*
>ssc-mir-26a
A to C EDIT at Pos 8
GGCTGTGGCTGGATTCAAGTAATCCAGGATAGGCTGTTTCCATCTGTGAGGCCTATTCTTGATTACTTGTTTCTGGAGGCAGCT ssc-miR-26a
*************TTCAAGTAATCCAGGATAGGCT************************************************* ssc-miR-26a
-------------ttcaagtCatccaggatagg--------------------------------------------------- t0043351 20 6
-------------ttcaagtCatccaggataggct------------------------------------------------- t0043952 22 6
-------------ttcaagtCatccaggataggc-------------------------------------------------- t0097987 21 3
*
>ssc-mir-26a
G to A EDIT at Pos 6
GGCTGTGGCTGGATTCAAGTAATCCAGGATAGGCTGTTTCCATCTGTGAGGCCTATTCTTGATTACTTGTTTCTGGAGGCAGCT ssc-miR-26a
*************TTCAAGTAATCCAGGATAGGCT************************************************* ssc-miR-26a
-------------ttcaaAtaatccaggataggct------------------------------------------------- t0045501 22 6
-------------ttcaaAtaatccaggataggc-------------------------------------------------- t0049340 21 5
-------------ttcaaAtaatccaggatagg--------------------------------------------------- t0052248 20 5
*
>ssc-mir-26a
C to A EDIT at Pos 3
GGCTGTGGCTGGATTCAAGTAATCCAGGATAGGCTGTTTCCATCTGTGAGGCCTATTCTTGATTACTTGTTTCTGGAGGCAGCT ssc-miR-26a
*************TTCAAGTAATCCAGGATAGGCT************************************************* ssc-miR-26a
-------------ttAaagtaatccaggataggct------------------------------------------------- t0048955 22 5
-------------ttAaagtaatccaggatagg--------------------------------------------------- t0048995 20 5
*
>ssc-mir-26a
C to G EDIT at Pos 3
GGCTGTGGCTGGATTCAAGTAATCCAGGATAGGCTGTTTCCATCTGTGAGGCCTATTCTTGATTACTTGTTTCTGGAGGCAGCT ssc-miR-26a
*************TTCAAGTAATCCAGGATAGGCT************************************************* ssc-miR-26a
-------------ttGaagtaatccaggatagg--------------------------------------------------- t0056623 20 4
-------------ttGaagtaatccaggataggct------------------------------------------------- t0066476 22 4
*
>ssc-mir-148a
T to G EDIT at Pos 5
GAGGCAAAGTTCTGAGACACTCCGACTCTGAATATGATAGAAGTCAGTGCACTACAGAACTTTGTCTC ssc-miR-148a
*******************************************TCAGTGCACTACAGAACTTTGT*** ssc-miR-148a
-------------------------------------------tcagGgcactacagaactttgt--- t0002021 22 415
-------------------------------------------tcagGgcactacagaactttg---- t0097981 21 3
*
>ssc-mir-148a
G to A EDIT at Pos 4
GAGGCAAAGTTCTGAGACACTCCGACTCTGAATATGATAGAAGTCAGTGCACTACAGAACTTTGTCTC ssc-miR-148a
*******************************************TCAGTGCACTACAGAACTTTGT*** ssc-miR-148a
-------------------------------------------tcaAtgcactacagaactttgt--- t0003979 22 190
---------------------------------------------aAtgcactacagaactttgt--- t0054751 20 5
-------------------------------------------tcaAtgcactacagaactttg---- t0059100 21 4
-------------------------------------------tcaAtgcactacagaactttgtA-- t0078324 23 3
*
>ssc-mir-148a
T to C EDIT at Pos 5
GAGGCAAAGTTCTGAGACACTCCGACTCTGAATATGATAGAAGTCAGTGCACTACAGAACTTTGTCTC ssc-miR-148a
*******************************************TCAGTGCACTACAGAACTTTGT*** ssc-miR-148a
-------------------------------------------tcagCgcactacagaactttgt--- t0004322 22 172
-------------------------------------------tcagCgcactacagaactttg---- t0061317 21 4
---------------------------------------------agCgcactacagaactttgt--- t0063792 20 4
*
>ssc-mir-148a
C to T EDIT at Pos 2
GAGGCAAAGTTCTGAGACACTCCGACTCTGAATATGATAGAAGTCAGTGCACTACAGAACTTTGTCTC ssc-miR-148a
*******************************************TCAGTGCACTACAGAACTTTGT*** ssc-miR-148a
-------------------------------------------tTagtgcactacagaactttgt--- t0004373 22 170
-------------------------------------------tTagtgcactacagaactttg---- t0049027 21 5
*
>ssc-mir-148a
G to A EDIT at Pos 6
GAGGCAAAGTTCTGAGACACTCCGACTCTGAATATGATAGAAGTCAGTGCACTACAGAACTTTGTCTC ssc-miR-148a
*******************************************TCAGTGCACTACAGAACTTTGT*** ssc-miR-148a
-------------------------------------------tcagtAcactacagaactttgt--- t0004395 22 169
-------------------------------------------tcagtAcactacagaactttg---- t0081425 21 3
---------------------------------------------agtAcactacagaactttgt--- t0081451 20 3
*
>ssc-mir-148a
G to T EDIT at Pos 4
GAGGCAAAGTTCTGAGACACTCCGACTCTGAATATGATAGAAGTCAGTGCACTACAGAACTTTGTCTC ssc-miR-148a
*******************************************TCAGTGCACTACAGAACTTTGT*** ssc-miR-148a
-------------------------------------------tcaTtgcactacagaactttgt--- t0004696 22 156
---------------------------------------------aTtgcactacagaactttgt--- t0034804 20 9
-------------------------------------------tcaTtgcactacagaactttg---- t0045076 21 6
-------------------------------------------tcaTtgcactacagaactttgtA-- t0073022 23 3
*
>ssc-mir-148a
C to T EDIT at Pos 7
[truncated: 1,333 more rows]
