# Supplementary material for: Solexa Sequencing Identification of Conserved and Novel microRNAs in Backfat of Large White and Chinese Meishan Pigs
Source: PLoS One. 2012 Feb 15;7(2):e31426. doi: 10.1371/journal.pone.0031426 (PMC3280305; doi:10.1371/journal.pone.0031426)
Supplement: Table S6 — Clustered miRNAs in porcine backfat tissue. (XLS) [file pone.0031426.s007.xls]

## Sheet: Sheet1
Table S6 Clustered miRNAs in porcine backfat tissue
cluster	assigned name (ID)	start	end	strand	chromosome	Whether in Gene
1	ssc-mir-24	56860821	56860892	-	chr2	IG region
	ssc-mir-27a	56860970	56861051	-	chr2	IG region
	ssc-mir-23a	56861159	56861228	-	chr2	IG region
2	ssc-mir-15a	17602978	17603056	+	chr11	IG region
	ssc-mir-16-2	17603121	17603199	+	chr11	IG region
3	ssc-mir-17	60972458	60972534	+	chr11	IG region
	ssc-mir-18	60972593	60972684	+	chr11	IG region
	ssc-mir-19a	60972741	60972822	+	chr11	IG region
	ssc-mir-20	60972911	60972981	+	chr11	IG region
4	ssc-mir-15b	78787511	78787608	+	chr13	ENSSSCT00000012842_intron 5
	ssc-mir-16-1	78787668	78787744	+	chr13	ENSSSCT00000012842_intron 5
5	ssc-mir-216	79165852	79165956	+	chr3	IG region
		79385092	79385196	-
	ssc-mir-217	79172584	79172690	+	chr3	IG region
		79378361	79378467	-
6	ssc-un009	247803	247883	-	chr6	IG region
	ssc-un110	255394	255470	-	chr6	IG region
	ssc-un111	257287	257350	-	chr6	IG region
7	ssc-un081-1	20929434	20929506	-	chr12	IG region
		21027336	21027408	-	chr12	IG region
	ssc-un081-2	20933097	20933170	-	chr12	IG region
		21031057	21031130	-	chr12	IG region
