# Supplementary material for: Solexa Sequencing Identification of Conserved and Novel microRNAs in Backfat of Large White and Chinese Meishan Pigs
Source: PLoS One. 2012 Feb 15;7(2):e31426. doi: 10.1371/journal.pone.0031426 (PMC3280305; doi:10.1371/journal.pone.0031426)
Supplement: Table S7 — Conserved porcine miRNAs from vertebrates to invertebrates. (XLS) [file pone.0031426.s008.xls]

## Sheet: Sheet1
Table S7 Conserved porcine miRNAs from vertebrates to invertebrates
mature sequence ID	family	precursor	mature sequence	identity	E-value	species	species classification
ssc-let-7c	let-7	TGTGTGCATCCGGGTTGAGGTAGTAGGTTGTATGGTTTAGAGTTACACCGTGGGAGTTAACTGTACAACCTTCTAGCTTTCCTTGGAGCACACT	TGAGGTAGTAGGTTGTATGGTT			Sus scrofa	Metazoa;Bilateria;Deuterostoma;Chordata;Vertebrata;Mammalia;suina;
hsa-let-7c	let-7	GCATCCGGGTTGAGGTAGTAGGTTGTATGGTTTAGAGTTACACCCTGGGAGTTAACTGTACAACCTTCTAGCTTTCCTTGGAGC	TGAGGTAGTAGGTTGTATGGTT	100	0.0003	Homo sapiens	Metazoa;Bilateria;Deuterostoma;Chordata;Vertebrata;Mammalia;Primates;Hominidae;
mmu-let-7c	let-7	TGTGTGCATCCGGGTTGAGGTAGTAGGTTGTATGGTTTAGAGTTACACCCTGGGAGTTAACTGTACAACCTTCTAGCTTTCCTTGGAGCACACT	TGAGGTAGTAGGTTGTATGGTT	100	0.0003	Mus Musculus	Metazoa;Bilateria;Deuterostoma;Chordata;Vertebrata;Mammalia;Rodentia;
rno-let-7c	let-7	TGTGTGCATCCGGGTTGAGGTAGTAGGTTGTATGGTTTAGAGTTACACCCTGGGAGTTAACTGTACAACCTTCTAGCTTTCCTTGGAGCACACT	TGAGGTAGTAGGTTGTATGGTT	100	0.0003	Rattus norvegicus	Metazoa;Bilateria;Deuterostoma;Chordata;Vertebrata;Mammalia;Rodentia;
gga-let-7c	let-7	GCATCCGGGTTGAGGTAGTAGGTTGTATGGTTTAGAGTTACACCCTGGGAGTTAACTGTACAACCTTCTAGCTTTCCTTGGAGC	TGAGGTAGTAGGTTGTATGGTT	100	0.0003	Gallus Gallus	Metazoa;Bilateria;Deuterostoma;Chordata;Vertebrata;Aves;
dre-let-7c	let-7	CTGAGAGTGTGTGCATCCAGGCTGAGGTAGTAGGTTGTATGGTTTAGAATTTTGCCCTGGGAGTTAACTGTACAACCTTCTAGCTTTCCTTGGAGCTCACAAGCCAG	TGAGGTAGTAGGTTGTATGGTT	100	0.0003	Danio rerio	Metazoa;Bilateria;Deuterostoma;Chordata;Vertebrata;Pisces;
xtr-let-7c	let-7	TGTGTGCATCCAGGTTGAGGTAGTAGGTTGTATGGTTTAGAATGACACCCTGGGAGTTAACTGTACAACCTTCTAGCTTTCCTTGGAGCTCACT	TGAGGTAGTAGGTTGTATGGTT	100	0.0003	Xenopus tropicalis	Metazoa;Bilateria;Deuterostoma;Chordata;Vertebrata;Amphibia;
bta-let-7c	let-7	GCATCCGGGTTGAGGTAGTAGGTTGTATGGTTTAGAGTTACACCCTGGGAGTTAACTGTACAACCTTCTAGCTTTCCTTGGAGC	TGAGGTAGTAGGTTGTATGGTT	100	0.0003	Bos taurus	Metazoa;Bilateria;Deuterostoma;Chordata;Vertebrata;Mammalia;Ruminantia;
mml-let-7c	let-7	GCATCCGGGTTGAGGTAGTAGGTTGTATGGTTTAGAGTTACACCCTGGGAGTTAACTGTACAACCTTCTAGCTTTCCTTGGAGC	TGAGGTAGTAGGTTGTATGGTT	100	0.0003	Macaca mulatta	Metazoa;Bilateria;Deuterostoma;Chordata;Vertebrata;Mammalia;Primates;Cercopithecidae;
cfa-let-7c	let-7	TGAGGTAGTAGGTTGTATGGTTTAGAGTTACACCCTGGGAGTTAACTGTACAACCTTCTAGCTTTCC	TGAGGTAGTAGGTTGTATGGTT	100	0.0003	Canis familiaris	Metazoa;Bilateria;Deuterostoma;Chordata;Vertebrata;Mammalia;Carnivora;
ptr-let-7c	let-7	CATCCGGGTTGAGGTAGTAGGTTGTATGGTTTAGAGTTACACCCTGGGAGTTAACTGTACAACCTTCTAGCTTTCCTTGGAGC	TGAGGTAGTAGGTTGTATGGTT	100	0.0003	Pan troglodytes	Metazoa;Bilateria;Deuterostoma;Chordata;Vertebrata;Mammalia;Primates;Hominidae;
eca-let-7c	let-7	GGTTGAGGTAGTAGGTTGTATGGTTTAGAGTTACACCCTGGGAGTTAACTGTACAACCTTCTAGCTTTCCT	TGAGGTAGTAGGTTGTATGGTT	100	0.0003	Equus caballus	Metazoa;Bilateria;Deuterostoma;Chordata;Vertebrata;Mammalia;Laurasiatheria;
tgu-let-7c	let-7	GCATCCGGGTTGAGGTAGTAGGTTGTATGGTTTAGAGTTACACCCTGGGAGTTAACTGTACAACCTTCTAGCTTTCCTTGGAGCACACTTGA	TGAGGTAGTAGGTTGTATGGTT	100	0.0003	Taeniopygia guttata	Metazoa;Bilateria;Deuterostoma;Chordata;Vertebrata;Aves;
ppy-let-7c	let-7	GCATCCGGGTTGAGGTAGTAGGTTGTATGGTTTAGAGTTACACCCTGGGAGTTAACTGTACAACCTTCTAGCTTTCCTTGGAGC	TGAGGTAGTAGGTTGTATGGTT	100	0.0003	Pongo pygmaeus	Metazoa;Bilateria;Deuterostoma;Chordata;Vertebrata;Mammalia;Primates;Hominidae;
cel-let-7c	let-7	TACACTGTGGATCCGGTGAGGTAGTAGGTTGTATAGTTTGGAATATTACCACCGGTGAACTATGCAATTTTCTACCTTACCGGAGACAGAACTCTTCGA	TGAGGTAGTAGGTTGTATAGTT	95.45	0.002	Caenorhabditis elegans	Metazoa;Bilateria;Ecdysozoa;Nematoda;
hsa-let-7a	let-7	TGGGATGAGGTAGTAGGTTGTATAGTTTTAGGGTCACACCCACCACTGGGAGATAACTATACAATCTACTGTCTTTCCTA	TGAGGTAGTAGGTTGTATAGTT	95.45	0.002	Homo sapiens	Metazoa;Bilateria;Deuterostoma;Chordata;Vertebrata;Mammalia;Primates;Hominidae;
hsa-let-7b	let-7	CGGGGTGAGGTAGTAGGTTGTGTGGTTTCAGGGCAGTGATGTTGCCCCTCGGAAGATAACTATACAACCTACTGCCTTCCCTG	TGAGGTAGTAGGTTGTGTGGTT	95.45	0.002	Homo sapiens	Metazoa;Bilateria;Deuterostoma;Chordata;Vertebrata;Mammalia;Primates;Hominidae;
cbr-let-7	let-7	ACTGGGGTACGGTGAGGTAGTAGGTTGTATAGTTTAGAATATTACTCTCGGTGAACTATGCAAGTTTCTACCTCACCGAATACCAGG	TGAGGTAGTAGGTTGTATAGTT	95.45	0.002	Caenorhabditis briggsae	Metazoa;Bilateria;Ecdysozoa;Nematoda;
mmu-let-7a	let-7	TTCACTGTGGGATGAGGTAGTAGGTTGTATAGTTTTAGGGTCACACCCACCACTGGGAGATAACTATACAATCTACTGTCTTTCCTAAGGTGAT	TGAGGTAGTAGGTTGTATAGTT	95.45	0.002	Mus Musculus	Metazoa;Bilateria;Deuterostoma;Chordata;Vertebrata;Mammalia;Rodentia;
mmu-let-7b	let-7	GCAGGGTGAGGTAGTAGGTTGTGTGGTTTCAGGGCAGTGATGTTGCCCCTCCGAAGATAACTATACAACCTACTGCCTTCCCTGA	TGAGGTAGTAGGTTGTGTGGTT	95.45	0.002	Mus Musculus	Metazoa;Bilateria;Deuterostoma;Chordata;Vertebrata;Mammalia;Rodentia;
rno-let-7a	let-7	TTCACTGTGGGATGAGGTAGTAGGTTGTATAGTTTTAGGGTCACACCCACCACTGGGAGATAACTATACAATCTACTGTCTTTCCTAAGGTGAT	TGAGGTAGTAGGTTGTATAGTT	95.45	0.002	Rattus norvegicus	Metazoa;Bilateria;Deuterostoma;Chordata;Vertebrata;Mammalia;Rodentia;
rno-let-7b	let-7	GCGGGGTGAGGTAGTAGGTTGTGTGGTTTCAGGGCAGTGATGTCGCCCCTCCGAAGATAACTATACAACCTACTGCCTTCCCTGA	TGAGGTAGTAGGTTGTGTGGTT	95.45	0.002	Rattus norvegicus	Metazoa;Bilateria;Deuterostoma;Chordata;Vertebrata;Mammalia;Rodentia;
gga-let-7a	let-7	GGGTGAGGTAGTAGGTTGTATAGTTTTAGGGTTATGCCCTGCCTGTCAGATAACTATACAATCTACTGTCTTTCCT	TGAGGTAGTAGGTTGTATAGTT	95.45	0.002	Gallus Gallus	Metazoa;Bilateria;Deuterostoma;Chordata;Vertebrata;Aves;
gga-let-7b	let-7	CAGGATGAGGTAGTAGGTTGTGTGGTTTCAGGGTAGTGATTTTGCCCCAATCAGGAGATAACTATACAACCTACTGCCTTCCCTG	TGAGGTAGTAGGTTGTGTGGTT	95.45	0.002	Gallus Gallus	Metazoa;Bilateria;Deuterostoma;Chordata;Vertebrata;Aves
gga-let-7j	let-7	GTGAGGTAGTAGGTTGTATAGTTTGGTGGGAGGGATTCTGTCCCATTTCAGGTGATAACTATACAGTCTATTGCCTTCCTTAA	TGAGGTAGTAGGTTGTATAGTT	95.45	0.002	Gallus Gallus	Metazoa;Bilateria;Deuterostoma;Chordata;Vertebrata;Aves;
dre-let-7a	let-7	GACGGTGGGATGAGGTAGTAGGTTGTATAGTTTTAGGGTCACACCCACACTGGGAGATAACTATACAACCTACTGTCTTTCTCAAAGTC	TGAGGTAGTAGGTTGTATAGTT	95.45	0.002	Danio rerio	Metazoa;Bilateria;Deuterostoma;Chordata;Vertebrata;Pisces;
dre-let-7b	let-7	TCGGACAGGGTGAGGTAGTAGGTTGTGTGGTTTCAGGGTTGTGTTTTTGCCCCATCAGGAGTTAACTATACAACCTACTGCCTTCCCTGAAGGG	TGAGGTAGTAGGTTGTGTGGTT	95.45	0.002	Danio rerio	Metazoa;Bilateria;Deuterostoma;Chordata;Vertebrata;Pisces;
dre-let-7d	let-7	TGTGCGTTGCGGTGTGAGGTAGTTGGTTGTATGGTTTTGCATAATAAACAGCCCGGAGTTAACTGTACAACCTTCTAGCTTTCCCTGCGGCTGCACG	TGAGGTAGTTGGTTGTATGGTT	95.45	0.002	Danio rerio	Metazoa;Bilateria;Deuterostoma;Chordata;Vertebrata;Pisces;
fru-let-7a	let-7	CAAGGTGAGGTAGTAGGTTGTATAGTTTGTGGGATGGCTTGGATCCTACTCAGATGATAACTATACAGTCTATTACCTTCCTTGAGAGGTACAATG	TGAGGTAGTAGGTTGTATAGTT	95.45	0.002	Fugu rubripes	Metazoa;Bilateria;Deuterostoma;Chordata;Vertebrata;Pisces;
tni-let-7a	let-7	CAAGGTGAGGTAGTAGGTTGTATAGTTTGTGGGATGGCTTGGATCCTACTCAGATTATAACTATACAGTCTATTACCTTCCTTGAGAGGTACAATG	TGAGGTAGTAGGTTGTATAGTT	95.45	0.002	Tetraodon nigroviridis	Metazoa;Bilateria;Deuterostoma;Chordata;Vertebrata;Pisces;
fru-let-7d	let-7	TGTGCTCTGCAGTGTGAGGTAGTTGGTTGTATGGTTTCGCATAATAAACAGCACGGAGATAACTGTACAACCTTCTAGCTTTCCCTGCGGAGTCAC	TGAGGTAGTTGGTTGTATGGTT	95.45	0.002	Fugu rubripes	Metazoa;Bilateria;Deuterostoma;Chordata;Vertebrata;Pisces;
tni-let-7d	let-7	TGTGCTCTGCAGTGTGAGGTAGTTGGTTGTATGGTTTCGCATAATAAACAGCACGGAGATAACTGTACAACCTTCTAGCTTTCCCTGCGGAGTCAC	TGAGGTAGTTGGTTGTATGGTT	95.45	0.002	Tetraodon nigroviridis	Metazoa;Bilateria;Deuterostoma;Chordata;Vertebrata;Pisces;
fru-let-7b	let-7	CAGGGTGAGGTAGTAGGTTGTGTGGTTTCAGGGTTGTGATTTTGCCCCATCAGGAGCTAACTATACAACCTACTGCCTTCCCTG	TGAGGTAGTAGGTTGTGTGGTT	95.45	0.002	Fugu rubripes	Metazoa;Bilateria;Deuterostoma;Chordata;Vertebrata;Pisces;
tni-let-7b	let-7	CAGGGTGAGGTAGTAGGTTGTGTGGTTTCAGGGTTGTGATTTTGCCCCATCAGGAGCTAACTATACAACCTACTGCCTTCCCTG	TGAGGTAGTAGGTTGTGTGGTT	95.45	0.002	Tetraodon nigroviridis	Metazoa;Bilateria;Deuterostoma;Chordata;Vertebrata;Pisces;
xtr-let-7a	let-7	GTGGGCTCCAGGCTGAGGTAGTAGGTTGTATAGTTGAGGATAACACCAAAGGAGATAACTGTACAGCCTCCTATCTTTCCCTGGGGCTT	TGAGGTAGTAGGTTGTATAGTT	95.45	0.002	Xenopus tropicalis	Metazoa;Bilateria;Deuterostoma;Chordata;Vertebrata;Amphibia;
bta-let-7a	let-7	TGGGATGAGGTAGTAGGTTGTATAGTTTTAGGGTCACACCCACCACTGGGAGATAACTATACAATCTACTGTCTTTCCTA	TGAGGTAGTAGGTTGTATAGTT	95.45	0.002	Bos taturus	Metazoa;Bilateria;Deuterostoma;Chordata;Vertebrata;Mammalia;Ruminantia;
mdo-let-7a	let-7	AGGTTGAGGTAGTAGGTTGTATAGTTTAGAATTACATCAAGGGAGATAACTGTACAGCCTCCTAGCTTTCCTT	TGAGGTAGTAGGTTGTATAGTT	95.45	0.002	Monodelphis domestica	Metazoa;Bilateria;Deuterostoma;Chordata;Vertebrata;Mammalia;Metatheria;
mdo-let-7b	let-7	GGCGGGGTGAGGTAGTAGGTTGTGTGGTTTCAGGGTAGTGATTTTGCCCCAATCAGAAGATAACTATACAACCTACTGCCTTCCCTGA	TGAGGTAGTAGGTTGTGTGGTT	95.45	0.002	Monodelphis domestica	Metazoa;Bilateria;Deuterostoma;Chordata;Vertebrata;Mammalia;Metatheria;
bta-let-7b	let-7	CGGGGTGAGGTAGTAGGTTGTGTGGTTTCAGGGTAGTGATGTTGCCCCCTCGGAAGATAACTATACAACCTACTGCCTTCC	TGAGGTAGTAGGTTGTGTGGTT	95.45	0.002	Bos taturus	Metazoa;Bilateria;Deuterostoma;Chordata;Vertebrata;Mammalia;Ruminantia;
mml-let-7a	let-7	TGGGATGAGGTAGTAGGTTGTATAGTTTTAGGGTCACACCCACCACTGGGAGATAACTATACAATCTACTGTCTTTCCTA	TGAGGTAGTAGGTTGTATAGTT	95.45	0.002	Macaca mulatta	Metazoa;Bilateria;Deuterostoma;Chordata;Vertebrata;Mammalia;Primates;Cercopithecidae;
mml-let-7b	let-7	CGGGGTGAGGTAGTAGGTTGTGTGGTTTCAGGGCAGTGATGTTGCCCCTCAGAAGATAACTATACAACCTACTGCCTTCCCTG	TGAGGTAGTAGGTTGTGTGGTT	95.45	0.002	Macaca mulatta	Metazoa;Bilateria;Deuterostoma;Chordata;Vertebrata;Mammalia;Primates;Cercopithecidae;
cfa-let-7a	let-7	TGAGGTAGTAGGTTGTATAGTTTGGGGCTCTGCCCTGCTCTGGGTAACTATACAATCTACTGTCTTTCC	TGAGGTAGTAGGTTGTATAGTT	95.45	0.002	Canis familiaris	Metazoa;Bilateria;Deuterostoma;Chordata;Vertebrata;Mammalia;Carnivora;
oan-let-7b	let-7	GGGATGAGGTAGTAGGTTGTGTGGTTTCAGGGGAGTGATTTTGCCCCAATCAGAAGATAACTATACAGCCTACTGCCTTCCC	TGAGGTAGTAGGTTGTGTGGTT	95.45	0.002	Ornithorhynchus anatinus	Metazoa;Bilateria;Deuterostoma;Chordata;Vertebrata;Mammalia;Prototheria;
ptr-let-7a	let-7	GGGATGAGGTAGTAGGTTGTATAGTTTTAGGGTCACACCCACCACTGGGAGATAACTATACAATCTACTGTCTTTCCTA	TGAGGTAGTAGGTTGTATAGTT	95.45	0.002	Pan troglodytes	Metazoa;Bilateria;Deuterostoma;Chordata;Vertebrata;Mammalia;Primates;Hominidae;
ptr-let-7b	let-7	GGGGTGAGGTAGTAGGTTGTGTGGTTTCAGGGCAGTGATGTTGCCCCTCAGAAGATAACTATACAACCTACTGCCTTCCCTG	TGAGGTAGTAGGTTGTGTGGTT	95.45	0.002	Pan troglodytes	Metazoa;Bilateria;Deuterostoma;Chordata;Vertebrata;Mammalia;Primates;Hominidae;
bfl-let-7	let-7	AGACACGGGTGCACCTGAGGTGAGGTAGTAGGTTGTATAGTTGAGAAGTACATCATTGGAGATAACTGTGCAACCTGCTAGCTCTCCTTGGGGCATGCC	TGAGGTAGTAGGTTGTATAGTT	95.45	0.002	Branchiostoma floridae	Metazoa;Bilateria;Deuterostoma;Chordata;Cephalochordata;
lgi-let-7	let-7	AATCTTTTGTGAATTCGGATTGAGGTAGTAGGTTGTATAGTTGAGAATTACACCTAGACTGGCGAACTGTACAACCTTCTAGCTTTCCCTGAGTCACAAAC	TGAGGTAGTAGGTTGTATAGTT	95.45	0.002	Lottia gigantea	Metazoa;Bilateria;Lophotrochozoa;Molusca;
sko-let-7	let-7	GTTGTTGCCTACTCTCTGGGTGAGGTAGTAGGTTGTATAGTTGAGAGCTATACCATTGGGAGATAACTGTACAACTTGCTAACTTTCCCAGGGGTGGGGAA	TGAGGTAGTAGGTTGTATAGTT	95.45	0.002	Saccoglossus kowalevskii	Metazoa;Bilateria;Deuterostoma;Chordata;Hemichordata;
cfa-let-7b	let-7	GGGACAGCGGACCCTCCCGCACCCCGGGCACCGGCGGGGTGAGGTAGTAGGTTGTGTGGTTTCAGGGCA	TGAGGTAGTAGGTTGTGTGGTT	95.45	0.002	Canis familiaris	Metazoa;Bilateria;Deuterostoma;Chordata;Vertebrata;Mammalia;Carnivora;
crm-let-7	let-7	GCGGCCGGTCAACACTGTGCGTCTGGTGAGGTAGTAGGTTGTATAGTTTAGAATCTTACCTTGGTGAACTATGCAAGTTTCTACCTCACCAGATACAGAATCTTCTCAGCTGC	TGAGGTAGTAGGTTGTATAGTT	95.45	0.002	Caenorhabditis remanei	Metazoa;Bilateria;Ecdysozoa;Nematoda;
ppc-let-7	let-7	GCGACCGAGCTCCTGCTGAGGTAGTAGGTTGTATAGTTCGGAATAATACCAACTGTATCAATTGGTGAAACTGTACAACCTGTCTAGCTTGCCAGGCATCGCCCAGTTGCG	TGAGGTAGTAGGTTGTATAGTT	95.45	0.002	Pristionchus pacificus	Metazoa;Bilateria;Ecdysozoa;Nematoda;
eca-let-7a	let-7	AGGTTGAGGTAGTAGGTTGTATAGTTTAGAATTACATCAAGGGAGATAACTGTACAGCCTCCTAGCTTTCCT	TGAGGTAGTAGGTTGTATAGTT	95.45	0.002	Equus caballus	Metazoa;Bilateria;Deuterostoma;Chordata;Vertebrata;Mammalia;Laurasiatheria;
bma-let-7	let-7	ATGCTAACGACCCTGAATGATAGCTTGCTCGATGAGGTAGTAGGTTGTATAGTTATGAGTTGTACCATAATCGGAGAAACTGTCCAGCCTGCTAGCTTGCCGTGCGGGTCTATCATCCGTCCCC	TGAGGTAGTAGGTTGTATAGTT	95.45	0.002	Brugia malayi	Metazoa;Bilateria;Ecdysozoa;Nematoda;
tgu-let-7b	let-7	TCTAACAGGATGAGGTAGTAGGTTGTGTGGTTTCAGGGTAGTGATTTTGCCCCAATCAGGAGATAACTATACAACCTACTGCCTTCCCTGAT	TGAGGTAGTAGGTTGTGTGGTT	95.45	0.002	Taeniopygia guttata	Metazoa;Bilateria;Deuterostoma;Chordata;Vertebrata;Aves;
tgu-let-7a	let-7	TCCTTTGGGGTGAGGTAGTAGGTTGTATAGTTTTAGGGCTATGCCCTGCCTGTCAGATAACTATACAATCTACTGTCTTTCCTGAAGTGGCT	TGAGGTAGTAGGTTGTATAGTT	95.45	0.002	Taeniopygia guttata	Metazoa;Bilateria;Deuterostoma;Chordata;Vertebrata;Aves;
ppy-let-7a	let-7	TGGGATGAGGTAGTAGGTTGTATAGTTTTAGGGTCACACCCACCACTGGGAGATAACTATACAATCTACTGTCTTTCCTA	TGAGGTAGTAGGTTGTATAGTT	95.45	0.002	Pongo pygmaeus	Metazoa;Bilateria;Deuterostoma;Chordata;Vertebrata;Mammalia;Primates;Hominidae;
ppy-let-7b	let-7	CGGGGTGAGGTAGTAGGTTGTGTGGTTTCAGGGCAGTGATGTTGCCCCTCAGAAGATAACTATACAACCTACTGCCTTCCCTG	TGAGGTAGTAGGTTGTGTGGTT	95.45	0.002	Pongo pygmaeus	Metazoa;Bilateria;Deuterostoma;Chordata;Vertebrata;Mammalia;Primates;Hominidae;
ssc-let-7a	let-7	CCCAGGTTGAGGTAGTAGGTTGTATAGTTTAGAATTGTATCAAGGGAGATAACTGTACAGCCTCCTAGCTTTCCTTGGGT	TGAGGTAGTAGGTTGTATAGTT	95.45	0.002	sus scrofa	Metazoa;Bilateria;Deuterostoma;Chordata;Vertebrata;Mammalia;suina;
ssc-let-7c	let-7	TGTGTGCATCCGGGTTGAGGTAGTAGGTTGTATGGTTTAGAGTTACACCGTGGGAGTTAACTGTACAACCTTCTAGCTTTCCTTGGAGCACACT	TGAGGTAGTAGGTTGTATGGTT	95.45	0.002	sus scrofa	Metazoa;Bilateria;Deuterostoma;Chordata;Vertebrata;Mammalia;suina;
ssc-let-7f	let-7	TGTGGGATGAGGTAGTAGATTGTATAGTTTTAGGGTCATACCCCATCTTGGAGATAACTATACAGTCTACTGTCTTTCCCACG	TGAGGTAGTAGATTGTATAGTT			Sus scrofa	Metazoa;Bilateria;Deuterostoma;Chordata;Vertebrata;Mammalia;suina;
hsa-let-7f	let-7	TCAGAGTGAGGTAGTAGATTGTATAGTTGTGGGGTAGTGATTTTACCCTGTTCAGGAGATAACTATACAATCTATTGCCTTCCCTGA	TGAGGTAGTAGATTGTATAGTT	100	0.0003	Homo sapiens	Metazoa;Bilateria;Deuterostoma;Chordata;Vertebrata;Mammalia;Primates;Hominidae;
mmu-let-7f	let-7	ATCAGAGTGAGGTAGTAGATTGTATAGTTGTGGGGTAGTGATTTTACCCTGTTTAGGAGATAACTATACAATCTATTGCCTTCCCTGAG	TGAGGTAGTAGATTGTATAGTT	100	0.0003	Mus Musculus	Metazoa;Bilateria;Deuterostoma;Chordata;Vertebrata;Mammalia;Rodentia;
rno-let-7f	let-7	ATCAGAGTGAGGTAGTAGATTGTATAGTTGTGGGGTAGTGATTTTACCCTGTTTAGGAGATAACTATACAATCTATTGCCTTCCCTGAG	TGAGGTAGTAGATTGTATAGTT	100	0.0003	Rattus norvegicus	Metazoa;Bilateria;Deuterostoma;Chordata;Vertebrata;Mammalia;Rodentia;
gga-let-7f	let-7	TCAGAGTGAGGTAGTAGATTGTATAGTTGTAGGGTAGTTATTTTACCCTGTTCAGGAGATAACTATACAATCTATTGCCTTCCCTGA	TGAGGTAGTAGATTGTATAGTT	100	0.0003	Gallus Gallus	Metazoa;Bilateria;Deuterostoma;Chordata;Vertebrata;Aves;
dre-let-7f	let-7	TGGTAATGCTTGTGCAGTGTGAGGTAGTAGATTGTATAGTTGTAGGGTAGTGATTTTATCCTGTGTAGAAGATAACTATACAATCTATTGCCTTCCCTGAGGGGCAGAAATACACA	TGAGGTAGTAGATTGTATAGTT	100	0.0003	Danio rerio	Metazoa;Bilateria;Deuterostoma;Chordata;Vertebrata;Pisces;
ssc-let-7f	let-7	TGTGGGATGAGGTAGTAGATTGTATAGTTTTAGGGTCATACCCCATCTTGGAGATAACTATACAGTCTACTGTCTTTCCCACG	TGAGGTAGTAGATTGTATAGTT	100	0.0003	Sus scrofa	Metazoa;Bilateria;Deuterostoma;Chordata;Vertebrata;Mammalia;suina;
bta-let-7f	let-7	TGTGGGATGAGGTAGTAGATTGTATAGTTTTAGGGTCATACCCCATCTTGGAGATAACTATACAGTCTACTGTCTTTCCCACG	TGAGGTAGTAGATTGTATAGTT	100	0.0003	Bos taurus	Metazoa;Bilateria;Deuterostoma;Chordata;Vertebrata;Mammalia;Ruminantia;
xtr-let-7f	let-7	TGCAGGATGAGGTAGTAGATTGTATAGTTTTGGGGTCACACCCGATCTGGGAGATAACTATACAGTTTACTGTCTTTCCTGCG	TGAGGTAGTAGATTGTATAGTT	100	0.0003	Xenopus tropicalis	Metazoa;Bilateria;Deuterostoma;Chordata;Vertebrata;Amphibia;
mdo-let-7f	let-7	GGGATGAGGTAGTAGATTGTATAGTTTTAGGGTCACACCCGATCTCGGAGATAACTATACAGTCTACTGTCTTTCCCACG	TGAGGTAGTAGATTGTATAGTT	100	0.0003	Monodelphis domestica	Metazoa;Bilateria;Deuterostoma;Chordata;Vertebrata;Mammalia;Metatheria;
mml-let-7f	let-7	TCAGAGTGAGGTAGTAGATTGTATAGTTGTGGGGTAGTGATTTTACCCTGTTCAGGAGATAACTATACAATCTATTGCCTTCCCTGA	TGAGGTAGTAGATTGTATAGTT	100	0.0003	Macaca mulatta	Metazoa;Bilateria;Deuterostoma;Chordata;Vertebrata;Mammalia;Primates;Cercopithecidae;
cfa-let-7f	let-7	TGAGGTAGTAGATTGTATAGTTGTGGGGTAGTGATTTTACCCTGTTCAGGAGATAACTATACAATCTATTGCCTTCCC	TGAGGTAGTAGATTGTATAGTT	100	0.0003	Canis familiaris	Metazoa;Bilateria;Deuterostoma;Chordata;Vertebrata;Mammalia;Carnivora;
oan-let-7f	let-7	GAATATGAAGACTTGCTGTGCTCTTTGGGATGAGGTAGTAGATTGTATAGTTTTAGGGTCATACCCGATCTTGGAGATAACTATACAGTCTACTGTCTTTCCCACGGTGTTGCTGTTCTCGTCCGATATC	TGAGGTAGTAGATTGTATAGTT	100	0.0003	Ornithorhynchus anatinus	Metazoa;Bilateria;Deuterostoma;Chordata;Vertebrata;Mammalia;Prototheria;
ptr-let-7f	let-7	CAGAGTGAGGTAGTAGATTGTATAGTTGTGGGGTAGTGATTTTACCCTGTTCAGGAGATAACTATACAATCTATTGCCTTCCCTGA	TGAGGTAGTAGATTGTATAGTT	100	0.0003	Pan troglodytes	Metazoa;Bilateria;Deuterostoma;Chordata;Vertebrata;Mammalia;Primates;Hominidae;
eca-let-7f	let-7	TCGGAGTGAGGTAGTAGATTGTATAGTTGTGGGGTAGTGATTTTACCCTGTTCAGGAGATAACTATACAATCTATTGCCTTCCCTGA	TGAGGTAGTAGATTGTATAGTT	100	0.0003	Equus caballus	Metazoa;Bilateria;Deuterostoma;Chordata;Vertebrata;Mammalia;Laurasiatheria;
tgu-let-7f	let-7	TCTGTCAGAGTGAGGTAGTAGATTGTATAGTTGTAGGGTAGTTATTTTACCCTGTTCAGGAGATAACTATACAATCTATTGCCTTCCCTGAG	TGAGGTAGTAGATTGTATAGTT	100	0.0003	Taeniopygia guttata	Metazoa;Bilateria;Deuterostoma;Chordata;Vertebrata;Aves;
ppy-let-7f	let-7	TCAGAGTGAGGTAGTAGATTGTATAGTTGTGGGGTAGTGATTTTACCCTGTTCAGGAGATAACTATACAATCTATTGCCTTCCCTGA	TGAGGTAGTAGATTGTATAGTT	100	0.0003	Pongo pygmaeus	Metazoa;Bilateria;Deuterostoma;Chordata;Vertebrata;Mammalia;Primates;Hominidae;
cel-let-7	let-7	TACACTGTGGATCCGGTGAGGTAGTAGGTTGTATAGTTTGGAATATTACCACCGGTGAACTATGCAATTTTCTACCTTACCGGAGACAGAACTCTTCGA	TGAGGTAGTAGGTTGTATAGTT	95.45	0.002	Caenorhabditis elegans	Metazoa;Bilateria;Ecdysozoa;Nematoda;
hsa-let-7a	let-7	TGGGATGAGGTAGTAGGTTGTATAGTTTTAGGGTCACACCCACCACTGGGAGATAACTATACAATCTACTGTCTTTCCTA	TGAGGTAGTAGGTTGTATAGTT	95.45	0.002	Homo sapiens	Metazoa;Bilateria;Deuterostoma;Chordata;Vertebrata;Mammalia;Primates;Hominidae;
cbr-let-7	let-7	ACTGGGGTACGGTGAGGTAGTAGGTTGTATAGTTTAGAATATTACTCTCGGTGAACTATGCAAGTTTCTACCTCACCGAATACCAGG	TGAGGTAGTAGGTTGTATAGTT	95.45	0.002	Caenorhabditis briggsae	Metazoa;Bilateria;Ecdysozoa;Nematoda;
mmu-let-7a	let-7	TTCACTGTGGGATGAGGTAGTAGGTTGTATAGTTTTAGGGTCACACCCACCACTGGGAGATAACTATACAATCTACTGTCTTTCCTAAGGTGAT	TGAGGTAGTAGGTTGTATAGTT	95.45	0.002	Mus Musculus	Metazoa;Bilateria;Deuterostoma;Chordata;Vertebrata;Mammalia;Rodentia;
rno-let-7a	let-7	TTCACTGTGGGATGAGGTAGTAGGTTGTATAGTTTTAGGGTCACACCCACCACTGGGAGATAACTATACAATCTACTGTCTTTCCTAAGGTGAT	TGAGGTAGTAGGTTGTATAGTT	95.45	0.002	Rattus norvegicus	Metazoa;Bilateria;Deuterostoma;Chordata;Vertebrata;Mammalia;Rodentia;
gga-let-7a	let-7	GGGTGAGGTAGTAGGTTGTATAGTTTTAGGGTTATGCCCTGCCTGTCAGATAACTATACAATCTACTGTCTTTCCT	TGAGGTAGTAGGTTGTATAGTT	95.45	0.002	Gallus Gallus	Metazoa;Bilateria;Deuterostoma;Chordata;Vertebrata;Aves;
gga-let-7j	let-7	GTGAGGTAGTAGGTTGTATAGTTTGGTGGGAGGGATTCTGTCCCATTTCAGGTGATAACTATACAGTCTATTGCCTTCCTTAA	TGAGGTAGTAGGTTGTATAGTT	95.45	0.002	Gallus Gallus	Metazoa;Bilateria;Deuterostoma;Chordata;Vertebrata;Aves;
gga-let-7k	let-7	GGCTGAGGTAGTAGATTGAATAGTTGTGGAGTCCTATCCTCCCTTTGAGCTAACTATACAATCTACTGTCTTTCCTAAGGAGA	TGAGGTAGTAGATTGAATAGTT	95.45	0.002	Gallus Gallus	Metazoa;Bilateria;Deuterostoma;Chordata;Vertebrata;Aves;
dre-let-7a	let-7	GACGGTGGGATGAGGTAGTAGGTTGTATAGTTTTAGGGTCACACCCACACTGGGAGATAACTATACAACCTACTGTCTTTCTCAAAGTC	TGAGGTAGTAGGTTGTATAGTT	95.45	0.002	Danio rerio	Metazoa;Bilateria;Deuterostoma;Chordata;Vertebrata;Pisces;
dre-let-7e	let-7	GCTGTTCTTGGGGCTGAGGTAGTAGATTGAATAGTTGTGGAGCCCTGCGCTCTCTCTCTGAGATAACTATACAATCTACTGTCTTTCCTAAGGCGACAGC	TGAGGTAGTAGATTGAATAGTT	95.45	0.002	Danio rerio	Metazoa;Bilateria;Deuterostoma;Chordata;Vertebrata;Pisces;
dre-let-7g	let-7	GGGGGCTGTGGAATGAGGTAGTAGTTTGTATAGTTTGGGATCACACCAGATCTGGGAGATAACTATACAGCCTACTGTCTTTCTCACAGCTGCTCC	TGAGGTAGTAGTTTGTATAGTT	95.45	0.002	Danio rerio	Metazoa;Bilateria;Deuterostoma;Chordata;Vertebrata;Pisces;
fru-let-7e	let-7	GCTGTCCTTGGGGTTGAGGTAGTAGATTGAATAGTTGTGGGGTTGTGTGACCTCTTAGTGAGATAACTATACAATCTACTGTCTTTCCTAAGGAGACAGC	TGAGGTAGTAGATTGAATAGTT	95.45	0.002	Fugu rubripes	Metazoa;Bilateria;Deuterostoma;Chordata;Vertebrata;Pisces;
tni-let-7e	let-7	GCTGTCCTTGGGGCTGAGGTAGTAGATTGAATAGTTGTGGGGTTGTGTGACCTCTATGTGAGATAACTATACAATCTACTGTCTTTCCCAAGGAGACAGC	TGAGGTAGTAGATTGAATAGTT	95.45	0.002	Tetraodon nigroviridis	Metazoa;Bilateria;Deuterostoma;Chordata;Vertebrata;Pisces;
fru-let-7a	let-7	CAAGGTGAGGTAGTAGGTTGTATAGTTTGTGGGATGGCTTGGATCCTACTCAGATGATAACTATACAGTCTATTACCTTCCTTGAGAGGTACAATG	TGAGGTAGTAGGTTGTATAGTT	95.45	0.002	Fugu rubripes	Metazoa;Bilateria;Deuterostoma;Chordata;Vertebrata;Pisces;
tni-let-7a	let-7	CAAGGTGAGGTAGTAGGTTGTATAGTTTGTGGGATGGCTTGGATCCTACTCAGATTATAACTATACAGTCTATTACCTTCCTTGAGAGGTACAATG	TGAGGTAGTAGGTTGTATAGTT	95.45	0.002	Tetraodon nigroviridis	Metazoa;Bilateria;Deuterostoma;Chordata;Vertebrata;Pisces;
fru-let-7g	let-7	TGGGATGAGGTAGTAGTTTGTATAGTTTTAGGATCACACCAGATCTGGGAGATAACTATACAGTCTACTGTCTTTCCCA	TGAGGTAGTAGTTTGTATAGTT	95.45	0.002	Fugu rubripes	Metazoa;Bilateria;Deuterostoma;Chordata;Vertebrata;Pisces;
tni-let-7g	let-7	TGGGATGAGGTAGTAGTTTGTATAGTTTTAGGATCACACCAGATCTGGGAGATAACTATACAGTCTACTGTCTTTCCCA	TGAGGTAGTAGTTTGTATAGTT	95.45	0.002	Tetraodon nigroviridis	Metazoa;Bilateria;Deuterostoma;Chordata;Vertebrata;Pisces;
xtr-let-7a	let-7	GTGGGCTCCAGGCTGAGGTAGTAGGTTGTATAGTTGAGGATAACACCAAAGGAGATAACTGTACAGCCTCCTATCTTTCCCTGGGGCTT	TGAGGTAGTAGGTTGTATAGTT	95.45	0.002	Xenopus tropicalis	Metazoa;Bilateria;Deuterostoma;Chordata;Vertebrata;Amphibia;
bta-let-7a	let-7	TGGGATGAGGTAGTAGGTTGTATAGTTTTAGGGTCACACCCACCACTGGGAGATAACTATACAATCTACTGTCTTTCCTA	TGAGGTAGTAGGTTGTATAGTT	95.45	0.002	Bos taurus	Metazoa;Bilateria;Deuterostoma;Chordata;Vertebrata;Mammalia;Ruminantia;
mdo-let-7a	let-7	AGGTTGAGGTAGTAGGTTGTATAGTTTAGAATTACATCAAGGGAGATAACTGTACAGCCTCCTAGCTTTCCTT	TGAGGTAGTAGGTTGTATAGTT	95.45	0.002	Monodelphis domestica	Metazoa;Bilateria;Deuterostoma;Chordata;Vertebrata;Mammalia;Metatheria;
mml-let-7a	let-7	TGGGATGAGGTAGTAGGTTGTATAGTTTTAGGGTCACACCCACCACTGGGAGATAACTATACAATCTACTGTCTTTCCTA	TGAGGTAGTAGGTTGTATAGTT	95.45	0.002	Macaca mulatta	Metazoa;Bilateria;Deuterostoma;Chordata;Vertebrata;Mammalia;Primates;Cercopithecidae;
cfa-let-7a	let-7	TGAGGTAGTAGGTTGTATAGTTTGGGGCTCTGCCCTGCTCTGGGTAACTATACAATCTACTGTCTTTCC	TGAGGTAGTAGGTTGTATAGTT	95.45	0.002	Canis familiaris	Metazoa;Bilateria;Deuterostoma;Chordata;Vertebrata;Mammalia;Carnivora;
oan-let-7e	let-7	GGCTCCCACCACAGTCCTGTCCTTGAGGCTGAGGTAGTAGATTGAATAGTTGTGGGGTCACGGCCTCCCTGTGTGCTAACTATACAATCTACTGTCTTTCCTGAGGCGACAGTCAGTTCGCC	TGAGGTAGTAGATTGAATAGTT	95.45	0.002	Ornithorhynchus anatinus	Metazoa;Bilateria;Deuterostoma;Chordata;Vertebrata;Mammalia;Prototheria;
ptr-let-7a	let-7	GGGATGAGGTAGTAGGTTGTATAGTTTTAGGGTCACACCCACCACTGGGAGATAACTATACAATCTACTGTCTTTCCTA	TGAGGTAGTAGGTTGTATAGTT	95.45	0.002	Pan troglodytes	Metazoa;Bilateria;Deuterostoma;Chordata;Vertebrata;Mammalia;Primates;Hominidae;
bfl-let-7	let-7	AGACACGGGTGCACCTGAGGTGAGGTAGTAGGTTGTATAGTTGAGAAGTACATCATTGGAGATAACTGTGCAACCTGCTAGCTCTCCTTGGGGCATGCC	TGAGGTAGTAGGTTGTATAGTT	95.45	0.002	Branchiostoma floridae	Metazoa;Bilateria;Deuterostoma;Chordata;Cephalochordata;
lgi-let-7	let-7	AATCTTTTGTGAATTCGGATTGAGGTAGTAGGTTGTATAGTTGAGAATTACACCTAGACTGGCGAACTGTACAACCTTCTAGCTTTCCCTGAGTCACAAAC	TGAGGTAGTAGGTTGTATAGTT	95.45	0.002	Lottia gigantea	Metazoa;Bilateria;Lophotrochozoa;Molusca;
sko-let-7	let-7	GTTGTTGCCTACTCTCTGGGTGAGGTAGTAGGTTGTATAGTTGAGAGCTATACCATTGGGAGATAACTGTACAACTTGCTAACTTTCCCAGGGGTGGGGAA	TGAGGTAGTAGGTTGTATAGTT	95.45	0.002	Saccoglossus kowalevskii	Metazoa;Bilateria;Deuterostoma;Chordata;Hemichordata;
crm-let-7	let-7	GCGGCCGGTCAACACTGTGCGTCTGGTGAGGTAGTAGGTTGTATAGTTTAGAATCTTACCTTGGTGAACTATGCAAGTTTCTACCTCACCAGATACAGAATCTTCTCAGCTGC	TGAGGTAGTAGGTTGTATAGTT	95.45	0.002	Caenorhabditis remanei	Metazoa;Bilateria;Ecdysozoa;Nematoda;
ppc-let-7	let-7	GCGACCGAGCTCCTGCTGAGGTAGTAGGTTGTATAGTTCGGAATAATACCAACTGTATCAATTGGTGAAACTGTACAACCTGTCTAGCTTGCCAGGCATCGCCCAGTTGCG	TGAGGTAGTAGGTTGTATAGTT	95.45	0.002	Pristionchus pacificus	Metazoa;Bilateria;Ecdysozoa;Nematoda;
eca-let-7a	let-7	AGGTTGAGGTAGTAGGTTGTATAGTTTAGAATTACATCAAGGGAGATAACTGTACAGCCTCCTAGCTTTCC	TGAGGTAGTAGGTTGTATAGTT	95.45	0.002	Equus caballus	Metazoa;Bilateria;Deuterostoma;Chordata;Vertebrata;Mammalia;Laurasiatheria;
ssc-let-7a	let-7	CCCAGGTTGAGGTAGTAGGTTGTATAGTTTAGAATTGTATCAAGGGAGATAACTGTACAGCCTCCTAGCTTTCCTTGGGT	TGAGGTAGTAGGTTGTATAGTT	95.45	0.002	Sus scrofa	Metazoa;Bilateria;Deuterostoma;Chordata;Vertebrata;Mammalia;suina;
bma-let-7	let-7	ATGCTAACGACCCTGAATGATAGCTTGCTCGATGAGGTAGTAGGTTGTATAGTTATGAGTTGTACCATAATCGGAGAAACTGTCCAGCCTGCTAGCTTGCCGTGCGGGTCTATCATCCGTCCCC	TGAGGTAGTAGGTTGTATAGTT	95.45	0.002	Brugia malayi	Metazoa;Bilateria;Ecdysozoa;Nematoda;
tgu-let-7e	let-7	TCCTTGAGGCTGAGGTAGTAGATTGAATAGTTGTGGAGTCTGGTCCTCCCTCTGAGCTAACTATACAATCTACTGTCTTTCCTAAGGAGACA	TGAGGTAGTAGATTGAATAGTT	95.45	0.002	Taeniopygia guttata	Metazoa;Bilateria;Deuterostoma;Chordata;Vertebrata;Aves;
tgu-let-7a	let-7	TCCTTTGGGGTGAGGTAGTAGGTTGTATAGTTTTAGGGCTATGCCCTGCCTGTCAGATAACTATACAATCTACTGTCTTTCCTGAAGTGGCT	TGAGGTAGTAGGTTGTATAGTT	95.45	0.002	Taeniopygia guttata	Metazoa;Bilateria;Deuterostoma;Chordata;Vertebrata;Aves;
ppy-let-7a	let-7	TGGGATGAGGTAGTAGGTTGTATAGTTTTAGGGTCACACCCACCACTGGGAGATAACTATACAATCTACTGTCTTTCCTA	TGAGGTAGTAGGTTGTATAGTT	95.45	0.002	Pongo pygmaeus	Metazoa;Bilateria;Deuterostoma;Chordata;Vertebrata;Mammalia;Primates;Hominidae;
ssc-let-7i	let-7	CTGGCTGAGGTAGTAGTTTGTGCTGTTGGTCGGGTTGTGACATTGCCCGCTGTGGAGATAACTGCGCAAGCTACTGCCTTGCTAG	TGAGGTAGTAGTTTGTGCT			Sus scrofa	Metazoa;Bilateria;Deuterostoma;Chordata;Vertebrata;Mammalia;suina;
mmu-let-7i	let-7	CTGGCTGAGGTAGTAGTTTGTGCTGTTGGTCGGGTTGTGACATTGCCCGCTGTGGAGATAACTGCGCAAGCTACTGCCTTGCTAG	TGAGGTAGTAGTTTGTGCTGTT	100	0.005	Mus Musculus	Metazoa;Bilateria;Deuterostoma;Chordata;Vertebrata;Mammalia;Rodentia;
hsa-let-7i	let-7	CTGGCTGAGGTAGTAGTTTGTGCTGTTGGTCGGGTTGTGACATTGCCCGCTGTGGAGATAACTGCGCAAGCTACTGCCTTGCTA	TGAGGTAGTAGTTTGTGCTGTT	100	0.005	Homo sapiens	Metazoa;Bilateria;Deuterostoma;Chordata;Vertebrata;Mammalia;Primates;Hominidae;
rno-let-7i	let-7	CTGGCTGAGGTAGTAGTTTGTGCTGTTGGTCGGGTTGTGACATTGCCCGCTGTGGAGATAACTGCGCAAGCTACTGCCTTGCTAG	TGAGGTAGTAGTTTGTGCTGTT	100	0.005	Rattus norvegicus	Metazoa;Bilateria;Deuterostoma;Chordata;Vertebrata;Mammalia;Rodentia;
gga-let-7i	let-7	CTGGCTGAGGTAGTAGTTTGTGCTGTTGGTCGGGTTGTGACATTGCCCGCTGTGGAGATAACTGCGCAAGCTACTGCCTTGCTA	TGAGGTAGTAGTTTGTGCTGT	100	0.005	Gallus Gallus	Metazoa;Bilateria;Deuterostoma;Chordata;Vertebrata;Aves;
dre-let-7i	let-7	GTGTACTGGCTGAGGTAGTAGTTTGTGCTGTTGGTTGGGATGTGACATTGCCCGTTATGGAGATGACTGCGCAAGCTACTCCCTTGCCAGTGCTG	TGAGGTAGTAGTTTGTGCTGTT	100	0.005	Danio rerio	Metazoa;Bilateria;Deuterostoma;Chordata;Vertebrata;Pisces;
ssc-let-7i	let-7	CTGGCTGAGGTAGTAGTTTGTGCTGTTGGTCGGGTTGTGACATTGCCCGCTGTGGAGATAACTGCGCAAGCTACTGCCTTGCTAG	TGAGGTAGTAGTTTGTGCT	100	0.005	Sus scrofa	Metazoa;Bilateria;Deuterostoma;Chordata;Vertebrata;Mammalia;suina;
fru-let-7i	let-7	CTGGCTGAGGTAGTAGTTTGTGCTGTTGGTTGGGTTGTGACACTGCCCGCTATGGAGATGACTGCGCAAGCTACTGCCTTGCTA	TGAGGTAGTAGTTTGTGCTGTT	100	0.005	Fugu rubripes	Metazoa;Bilateria;Deuterostoma;Chordata;Vertebrata;Pisces;
tni-let-7i	let-7	CTGGCTGAGGTAGTAGTTTGTGCTGTTGGTTGGGTTGTGACACTGCCCGCTATGGAGATGACTGCGCAAGCTACTGCCTTGCTA	TGAGGTAGTAGTTTGTGCTGTT	100	0.005	Tetraodon nigroviridis	Metazoa;Bilateria;Deuterostoma;Chordata;Vertebrata;Pisces;
xtr-let-7i	let-7	CTGGCTGAGGTAGTAGTTTGTGCTGTTGGTCGGGTTGTGACACTGCCCGCTGTGGAGATAACTGCGCAAGCTACTGCCTTGCTAG	TGAGGTAGTAGTTTGTGCTGT	100	0.005	Xenopus tropicalis	Metazoa;Bilateria;Deuterostoma;Chordata;Vertebrata;Amphibia;
bta-let-7i	let-7	CTGGCTGAGGTAGTAGTTTGTGCTGTTGGTCGGGTTGTGACATTGCCCGCTGTGGAGATAACTGCGCAAGCTACTGCCTTGCTA	TGAGGTAGTAGTTTGTGCTGTT	100	0.005	Bos taurus	Metazoa;Bilateria;Deuterostoma;Chordata;Vertebrata;Mammalia;Ruminantia;
mdo-let-7i	let-7	CTGGCTGAGGTAGTAGTTTGTGCTGTTGGTCGGGTTGTGACATTGCCCGCTGTGGAGATAACTGCGCAAGCTACTGCCTTGCTA	TGAGGTAGTAGTTTGTGCTGT	100	0.005	Monodelphis domestica	Metazoa;Bilateria;Deuterostoma;Chordata;Vertebrata;Mammalia;Metatheria;
mml-let-7i	let-7	CTGGCTGAGGTAGTAGTTTGTGCTGTTGGTCGGGTTGTGACATTGCCCGCTGTGGAGATAACTGCGCAAGCTACTGCCTTGCTAG	TGAGGTAGTAGTTTGTGCTGTT	100	0.005	Macaca mulatta	Metazoa;Bilateria;Deuterostoma;Chordata;Vertebrata;Mammalia;Primates;Cercopithecidae;
ptr-let-7i	let-7	CTGGCTGAGGTAGTAGTTTGTGCTGTTGGTCGGGTTGTGACATTGCCCGCTGTGGAGATAACTGCGCAAGCTACTGCCTTGCT	TGAGGTAGTAGTTTGTGCTGTT	100	0.005	Pan troglodytes	Metazoa;Bilateria;Deuterostoma;Chordata;Vertebrata;Mammalia;Primates;Hominidae;
tgu-let-7i	let-7	GGGCCCTGGCTGAGGTAGTAGTTTGTGCTGTTGGTCGGGTTGTGACATTGCCCGCTGTGGAGATAACTGCGCAAGCTACTGCCTTGCTAGTG	TGAGGTAGTAGTTTGTGCTGTT	100	0.005	Taeniopygia guttata	Metazoa;Bilateria;Deuterostoma;Chordata;Vertebrata;Aves;
ppy-let-7i	let-7	CTGGCTGAGGTAGTAGTTTGTGCTGTTGGTCGGGTTGTGACATTGCCCGCTGTGGAGATAACTGCGCAAGCTACTGCCTTGCTA	TGAGGTAGTAGTTTGTGCTGTT	100	0.005	Pongo pygmaeus	Metazoa;Bilateria;Deuterostoma;Chordata;Vertebrata;Mammalia;Primates;Hominidae;
xtr-let-7b	let-7	CTGGCTGAGGTAGTAGTTTGTGTAGTTAGGGGGCAGTGGTGTTTGCCCATGGAGATAACTAGACAAACTACTGCCTTGCCAG	TGAGGTAGTAGTTTGTGTAGTT	100	0.033	Xenopus tropicalis	Metazoa;Bilateria;Deuterostoma;Chordata;Vertebrata;Amphibia;
mmu-let-7g	let-7	CCAGGCTGAGGTAGTAGTTTGTACAGTTTGAGGGTCTATGATACCACCCGGTACAGGAGATAACTGTACAGGCCACTGCCTTGCCAGG	TGAGGTAGTAGTTTGTACAGTT	94.44	0.071	Mus Musculus	Metazoa;Bilateria;Deuterostoma;Chordata;Vertebrata;Mammalia;Rodentia;
hsa-let-7g	let-7	AGGCTGAGGTAGTAGTTTGTACAGTTTGAGGGTCTATGATACCACCCGGTACAGGAGATAACTGTACAGGCCACTGCCTTGCCA	TGAGGTAGTAGTTTGTACAGTT	94.44	0.071	Homo sapiens	Metazoa;Bilateria;Deuterostoma;Chordata;Vertebrata;Mammalia;Primates;Hominidae;
gga-let-7g	let-7	AGGCTGAGGTAGTAGTTTGTACAGTTTGAGGGTCTATGATACCACCCGGTACAGGAGATAACTGTACAGGCCACTGCCTTGCC	TGAGGTAGTAGTTTGTACAGT	94.44	0.071	Gallus Gallus	Metazoa;Bilateria;Deuterostoma;Chordata;Vertebrata;Aves;
bta-let-7g	let-7	AGGCTGAGGTAGTAGTTTGTACAGTTTGAGGGTCTATGATACCACCCGGTACAGGAGATAACTGTACAGGCCACTGCCTTGCC	TGAGGTAGTAGTTTGTACAGTT	94.44	0.071	Bos taurus	Metazoa;Bilateria;Deuterostoma;Chordata;Vertebrata;Mammalia;Ruminantia;
mdo-let-7g	let-7	AGGCTGAGGTAGTAGTTTGTACAGTTTGAGGGTCTATGATACCACCCGGTACAGGAGATAACTGTACAGGCCACTGCCTTGCC	TGAGGTAGTAGTTTGTACAGT	94.44	0.071	Monodelphis domestica	Metazoa;Bilateria;Deuterostoma;Chordata;Vertebrata;Mammalia;Metatheria;
mml-let-7g	let-7	AGGCTGAGGTAGTAGTTTGTACAGTTTGAGGGTCTATGATACCACCCGGTACAGGAGATAACTGTACAGGCCACTGCCTTGCCA	TGAGGTAGTAGTTTGTACAGTT	94.44	0.071	Macaca mulatta	Metazoa;Bilateria;Deuterostoma;Chordata;Vertebrata;Mammalia;Primates;Cercopithecidae;
cfa-let-7g	let-7	TGAGGTAGTAGTTTGTACAGTTTGAGGGTCTATGATACCACCCGGTACAGGAGATAACTGTACAGGCCACTGCCTTGCC	TGAGGTAGTAGTTTGTACAGTT	94.44	0.071	Canis familiaris	Metazoa;Bilateria;Deuterostoma;Chordata;Vertebrata;Mammalia;Carnivora;
oan-let-7g	let-7	TCCAGGCTGAGGTAGTAGTTTGTACAGTTTCAGGGTCTACAATACCACCCGGTATAGGAGATAACTGTACAGGCCACTGCCTTGCCAGGGA	TGAGGTAGTAGTTTGTACAGTT	94.44	0.071	Ornithorhynchus anatinus	Metazoa;Bilateria;Deuterostoma;Chordata;Vertebrata;Mammalia;Prototheria;
ptr-let-7g	let-7	AGGCTGAGGTAGTAGTTTGTACAGTTTGAGGGTCTATGATACCACCCGGTACAGGAGATAACTGTACAGGCCACTGCCTTGCC	TGAGGTAGTAGTTTGTACAGTT	94.44	0.071	Pan troglodytes	Metazoa;Bilateria;Deuterostoma;Chordata;Vertebrata;Mammalia;Primates;Hominidae;
eca-let-7g	let-7	CCAGGCTGAGGTAGTAGTTTGTACAGTTTGAGGGTCTATGATACCACCCGGTACAGGAGATAACTGTACAGGCCACTGCCTTGCCAGG	TGAGGTAGTAGTTTGTACAGTT	94.44	0.071	Equus caballus	Metazoa;Bilateria;Deuterostoma;Chordata;Vertebrata;Mammalia;Laurasiatheria;
ssc-let-7g	let-7	GGCTGAGGTAGTAGTTTGTACAGTTTGAGGGTCTATGATACCACCCGGTACAGGAGATAACTGTACAGGCCACTGCCTTG	TGAGGTAGTAGTTTGTACAGTT	94.44	0.071	Sus scrofa	Metazoa;Bilateria;Deuterostoma;Chordata;Vertebrata;Mammalia;suina;
tgu-let-7g	let-7	GATTCCAGGCTGAGGTAGTAGTTTGTACAGTTTGAGGGTCTATGATACCACCCGGTACAGGAGATAACTGTACAGGCCACTGCCTTGCCTGG	TGAGGTAGTAGTTTGTACAGTT	94.44	0.071	Taeniopygia guttata	Metazoa;Bilateria;Deuterostoma;Chordata;Vertebrata;Aves;
ppy-let-7g	let-7	AGGCTGAGGTAGTAGTTTGTACAGTTTGAGGGTCTATGATACCACCCGGTACAGGAGATAACTGTACAGGCCACTGCCTTGCCA	TGAGGTAGTAGTTTGTACAGTT	94.44	0.071	Pongo pygmaeus	Metazoa;Bilateria;Deuterostoma;Chordata;Vertebrata;Mammalia;Primates;Hominidae;
ssc-miR-101a-1	mir-101	GACTGAACTGTCCTTTTTCGGTTATCATGGTACCGATGCTGTATATCTGAAAGGTACAGTACTGTGATAACTGAAGAATGGTGGTGCCATC	TACAGTACTGTGATAACTGAA			Sus scrofa	Metazoa;Bilateria;Deuterostoma;Chordata;Vertebrata;Mammalia;suina;
ssc-miR-101a-2	mir-101	GGCTGCCCTGGCTCAGTTATCACAGTGCTGATGCTGTCCATTCTAAAGGTACAGTACTGTGATAACTGAAGGATGGCAGCC	TACAGTACTGTGATAACTGAA			Sus scrofa	Metazoa;Bilateria;Deuterostoma;Chordata;Vertebrata;Mammalia;suina;
hsa-mir-101	mir-101	TGCCCTGGCTCAGTTATCACAGTGCTGATGCTGTCTATTCTAAAGGTACAGTACTGTGATAACTGAAGGATGGCA	TACAGTACTGTGATAACTGAA	100	0.0007	Homo sapiens	Metazoa;Bilateria;Deuterostoma;Chordata;Vertebrata;Mammalia;Primates;Hominidae;
mmu-mir-101a	mir-101	AGGCTGCCCTGGCTCAGTTATCACAGTGCTGATGCTGTCCATTCTAAAGGTACAGTACTGTGATAACTGAAGGATGGCAGCCA	TACAGTACTGTGATAACTGAA	100	0.0007	Mus Musculus	Metazoa;Bilateria;Deuterostoma;Chordata;Vertebrata;Mammalia;Rodentia;
rno-miR-101a	mir-101	TGCCCTGGCTCAGTTATCACAGTGCTGATGCTGTCCATTCTAAAGGTACAGTACTGTGATAACTGAAGGATGGCA	TACAGTACTGTGATAACTGAA	100	0.0007	Rattus norvegicus	Metazoa;Bilateria;Deuterostoma;Chordata;Vertebrata;Mammalia;Rodentia;
gga-miR-101	mir-101	ACTATCCTTTTTCGGTTATCATGGTACCGGTGCTGTATACGTGAAAGGTACAGTACTGTGATAACTGAAGAATGGTGGT	GTACAGTACTGTGATAACTGAA	100	0.0007	Gallus Gallus	Metazoa;Bilateria;Deuterostoma;Chordata;Vertebrata;Aves;
dre-miR-101a	mir-101	GGCTGCCCTGGTTCAGTTATCACAGTGCTGATGCTGTCCATCTTAAAGGTACAGTACTGTGATAACTGAAGGATGGCTGCC	TACAGTACTGTGATAACTGAAG	100	0.0007	Danio rerio	Metazoa;Bilateria;Deuterostoma;Chordata;Vertebrata;Pisces;
ggo-miR-101	mir-101	TGCCCTGGCTCAGTTATCACAGTGCTGATGCTGTCCATTCTAAAGGTACAGTACTGTGATAACTGAAGGATGGCA	TACAGTACTGTGATAACTGAAG	100	0.0007	Gorilla gorilla	Metazoa;Bilateria;Deuterostoma;Chordata;Vertebrata;Mammalia;Primates;Hominidae;
sla-miR-101	mir-101	TGCCCTGGCTCAGTTATCACAGTGCTGATGCTGTCCATTCTAAAGGTACAGTACTGTGATAACTGAAGGATGGCA	TACAGTACTGTGATAACTGAAG	100	0.0007	Saguinus labiatus	Metazoa;Bilateria;Deuterostoma;Chordata;Vertebrata;Mammalia;Primates;Cebidae;
age-miR-101	mir-101	TGCCCTGGCTCAGTTATCACAGTGCTGATGCTGTCTATTCTAAAGGTACAGTACTGTGATAACTGAAGGATGGCA	TACAGTACTGTGATAACTGAAG	100	0.0007	Ateles geoffroyi	Metazoa;Bilateria;Deuterostoma;Chordata;Vertebrata;Mammalia;Primates;Atelidae
ppa-miR-101	mir-101	TGCCCTGGCTCAGTTATCACAGTGCTGATGCTGTCCATTCTAAAGGTACAGTACTGTGATAACTGAAGGATGGCA	TACAGTACTGTGATAACTGAAG	100	0.0007	Pan paniscus	Metazoa;Bilateria;Deuterostoma;Chordata;Vertebrata;Mammalia;Primates;Hominidae;
ppy-miR-101	mir-101	TGCCCTGGCTCAGTTATCACAGTGCTGATGCTGTCTATTCTAAAGGTACAGTACTGTGATAACTGAAGGATGGCA	TACAGTACTGTGATAACTGAA	100	0.0007	Pongo pygmaeus	Metazoa;Bilateria;Deuterostoma;Chordata;Vertebrata;Mammalia;Primates;Hominidae;
ptr-miR-101	mir-101	TGCCCTGGCTCAGTTATCACAGTGCTGATGCTGTCCATTCTAAAGGTACAGTACTGTGATAACTGAAGGATGGCA	TACAGTACTGTGATAACTGAAG	100	0.0007	Pan troglodytes	Metazoa;Bilateria;Deuterostoma;Chordata;Vertebrata;Mammalia;Primates;Hominidae;
mml-miR-101	mir-101	TGCCCTGGCTCAGTTATCACAGTGCTGATGCTGTCCATTCTAAAGGTACAGTACTGTGATAACTGAAGGATGGCA	TACAGTACTGTGATAACTGAAG	100	0.0007	Macaca mulatta	Metazoa;Bilateria;Deuterostoma;Chordata;Vertebrata;Mammalia;Primates;Cercopithecidae;
lla-miR-101	mir-101	TGCCCTGGCTCAGTTATCACAGTGCTGATGCTGTCCATTCTAAAGGTACAGTACTGTGATAACTGAAGGATGGCA	TACAGTACTGTGATAACTGAAG	100	0.0007	Lagothrix lagotricha	Metazoa;Bilateria;Deuterostoma;Chordata;Vertebrata;Mammalia;Primates;Atelidae;
mne-miR-101	mir-101	TGCCCTGGCTCAGTTATCACAGTGCTGATGCTGTCCATTCTAAAGGTACAGTACTGTGATAACTGAAGGATGGCA	TACAGTACTGTGATAACTGAAG	100	0.0007	Macaca nemestrina	Metazoa;Bilateria;Deuterostoma;Chordata;Vertebrata;Mammalia;Primates;Cercopithecidae;
fru-miR-101a	mir-101	TGCCCTGGTTCAGTTATCACAGTGCTGATGCTGTCCCCATCGAAGGTACAGTACTGTGATAACTGAAGGATGGC	TACAGTACTGTGATAACTGAAG	100	0.0007	Fugu rubripes	Metazoa;Bilateria;Deuterostoma;Chordata;Vertebrata;Pisces;
tni-miR-101a	mir-101	TGCCCTGGTTCAGTTATCACAGTGCTGATGCTGTCCCCATCGAAGGTACAGTACTGTGATAACTGAAGGATGGC	TACAGTACTGTGATAACTGAAG	100	0.0007	Tetraodon nigroviridis	Metazoa;Bilateria;Deuterostoma;Chordata;Vertebrata;Pisces;
bta-miR-101	mir-101	ACTGTCCTTTTTCGGTTATCATGGTACCGATGCTGTATATCTGAAAGGTACAGTACTGTGATAACTGAAGAATGGTGGT	TACAGTACTGTGATAACTGAA	100	0.0007	Bos taturus	Metazoa;Bilateria;Deuterostoma;Chordata;Vertebrata;Mammalia;Ruminantia;
xtr-miR-101a	mir-101	AGGCTGCCCTGGCTCAGTTATCACAGTGCTGATGCTGTCTACTCTAAAGGTACAGTACTGTGATAACTGAAGGATGGTAGCCA	TACAGTACTGTGATAACTGAAG	100	0.0007	Xenopus tropicalis	Metazoa;Bilateria;Deuterostoma;Chordata;Vertebrata;Amphibia;
mdo-miR-101	mir-101	ACTGTCCTTTTTCGGTTATCATGGTACCGATGCTGTATATGTGAAAGGTACAGTACTGTGATAACTGAAGAATGGTGGT	TACAGTACTGTGATAACTGAAG	100	0.0007	Monodelphis domestica	Metazoa;Bilateria;Deuterostoma;Chordata;Vertebrata;Mammalia;Metatheria;
oan-miR-101	mir-101	GGCTGCCCTGGCTCAGTTATCACAGTGCTGATGCTGTCCATTCTAAAGGTACAGTACTGTGATAACTGAAGGATGGCAGCC	TACAGTACTGTGATAACTGAAG	100	0.0007	Ornithorhynchus anatinus	Metazoa;Bilateria;Deuterostoma;Chordata;Vertebrata;Mammalia;Prototheria;
eca-miR-101	mir-101	CTCAGTTATCACAGTGCTGATGCTGTCAGTTCTAAAGGTACAGTACTGTGATAACTGAA	TACAGTACTGTGATAACTGAA	100	0.0007	Equus caballus	Metazoa;Bilateria;Deuterostoma;Chordata;Vertebrata;Mammalia;Laurasiatheria;
tgu-miR-101	mir-101	TTTTTCGGTTATCATGGTACCGGTGCTGTATACGTGAAAGGTACAGTACTGTGATAACTGAAGAATGGTGGT	GTACAGTACTGTGATAACTGAA	100	0.0007	Taeniopygia guttata	Metazoa;Bilateria;Deuterostoma;Chordata;Vertebrata;Aves;
cfa-miR-101	mir-101	GGTTATCATGGTACCGATGCTGTATATCTGAAAGGTACAGTACTGTGATAACTGA	TACAGTACTGTGATAACTGA	100	0.002	Canis familiaris	Metazoa;Bilateria;Deuterostoma;Chordata;Vertebrata;Mammalia;Carnivora;
rno-miR-101b	mir-101	ATCTGAGACTGAACTGTCCTTTTTCGGTTATCATGGTACCGATGCTGTAGATCTGAAAGGTACAGTACTGTGATAGCTGAAGAATGGTGGTGCCATC	TACAGTACTGTGATAGCTGAA	95.24	0.004	Rattus norvegicus	Metazoa;Bilateria;Deuterostoma;Chordata;Vertebrata;Mammalia;Rodentia;
mmu-miR-101b	mir-101	ATCTGAGACTGAACTGCCCTTTTTCGGTTATCATGGTACCGATGCTGTAGCTCTGAAAGGTACAGTACTGTGATAGCTGAAGAATGGCGGTGCCATC	TACAGTACTGTGATAGCTGAA	95.24	0.004	Mus Musculus	Metazoa;Bilateria;Deuterostoma;Chordata;Vertebrata;Mammalia;Rodentia;
dre-miR-101b	mir-101	GCTCCTCCGTCATGAATTGTCCATTTTCAGTTATCATGGTACCGGTGCTGTGTGCCTGTCAAGTACAGTACTATGATAACTGAAGATTGACGGTGCCAAACATCAGTGGAGT	TACAGTACTATGATAACTGAAG	100	0.004	Danio rerio	Metazoa;Bilateria;Deuterostoma;Chordata;Vertebrata;Pisces;
fru-miR-101b	mir-101	TGAACTGTCCATTTTCAGTTATCATGGTACCGCTGCTGTGTCCCTCTCAAGTACAGTACTATGATAACTGAAGATTGGCAGTGCCATC	TACAGTACTATGATAACTGAAG	100	0.004	Fugu rubripes	Metazoa;Bilateria;Deuterostoma;Chordata;Vertebrata;Pisces;
tni-miR-101b	mir-101	TGAACTGTCCATTTTCGGTTATCATGGTACCGCTGCTGTGTCCCTCTCAAGTACAGTACTATGATAACTGAAGATTGGCAGTGCCATC	TACAGTACTATGATAACTGAAG	100	0.004	Tetraodon nigroviridis	Metazoa;Bilateria;Deuterostoma;Chordata;Vertebrata;Pisces;
ssc-miR-103	mir-103	CTTACTGCCCTCGGCTTCTTTACAGTGCTGCCTTGTTGCATATGGATCAAGCAGCATTGTACAGGGCTATGAAGGCACTGAG	AGCAGCATTGTACAGGGCTATGA			Sus scrofa	Metazoa;Bilateria;Deuterostoma;Chordata;Vertebrata;Mammalia;suina;
has-miR-103	mir-103	TTGTGCTTTCAGCTTCTTTACAGTGCTGCCTTGTAGCATTCAGGTCAAGCAGCATTGTACAGGGCTATGAAAGAACCA	AGCAGCATTGTACAGGGCTATGA	100	0.0001	Homo sapiens	Metazoa;Bilateria;Deuterostoma;Chordata;Vertebrata;Mammalia;Primates;Hominidae;
mmu-miR-103	mir-103	TTCTTACTGCCCTCGGCTTCTTTACAGTGCTGCCTTGTTGCATATGGATCAAGCAGCATTGTACAGGGCTATGAAGGCATTGAGAC	AGCAGCATTGTACAGGGCTATGA	100	0.0001	Mus Musculus	Metazoa;Bilateria;Deuterostoma;Chordata;Vertebrata;Mammalia;Rodentia;
rno-miR-103	mir-103	GTCTTCGTGCTTTCAGCTTCTTTACAGTGCTGCCTTGTAGCATTCAGGTCAAGCAGCATTGTACAGGGCTATGAAAGAACCAAGAA	AGCAGCATTGTACAGGGCTATGA	100	0.0001	Rattus norvegicus	Metazoa;Bilateria;Deuterostoma;Chordata;Vertebrata;Mammalia;Rodentia;
gga-miR-103	mir-103	TCTCTGTGCTTTCAGCTTCTTTACAGTGCTGCCTTGTTGCGTTCATGTCAAGCAGCATTGTACAGGGCTATGAAAGAACAGAG	AGCAGCATTGTACAGGGCTATGA	100	0.0001	Gallus Gallus	Metazoa;Bilateria;Deuterostoma;Chordata;Vertebrata;Aves;
dre-miR-103	mir-103	TTGCCCTGGTCTGTCAGCCTCTTTACGGTGCTGCCTTGTGGAATCTGGATCAAGCAGCATTGTACAGGGCTATGAGAGACCCGGGCCC	AGCAGCATTGTACAGGGCTATGA	100	0.0001	Danio rerio	Metazoa;Bilateria;Deuterostoma;Chordata;Vertebrata;Pisces;
age-miR-103	mir-103	TACTGCCCTCGGCTTCTTTACAGTGCTGCCTTGTTGCATATGGATCAAGCAGCATTGTACAGGGCTATGAAGGCATTG	AGCAGCATTGTACAGGGCTATGA	100	0.0001	Ateles geoffroyi	Metazoa;Bilateria;Deuterostoma;Chordata;Vertebrata;Mammalia;Primates;Atelidae;
ggo-miR-103	mir-103	TACTGCCCTCGGCTTCTTTACAGTGCTGCCTTGTTGCATATGGATCAAGCAGCATTGTACAGGGCTATGAAGGCATTG	AGCAGCATTGTACAGGGCTATGA	100	0.0001	Gorilla gorilla	Metazoa;Bilateria;Deuterostoma;Chordata;Vertebrata;Mammalia;Primates;Hominidae;
ppa-miR-103	mir-103	TACTGCCCTCGGCTTCTTTACAGTGCTGCCTTGTTGCATATGGATCAAGCAGCATTGTACAGGGCTATGAAGGCATTG	AGCAGCATTGTACAGGGCTATGA	100	0.0001	Pan paniscus	Metazoa;Bilateria;Deuterostoma;Chordata;Vertebrata;Mammalia;Primates;Hominidae;
ppy-miR-103	mir-103	TACTGCCCTCGGCTTCTTTACAGTGCTGCCTTGTTGCATATGGATCAAGCAGCATTGTACAGGGCTATGAAGGCATTG	AGCAGCATTGTACAGGGCTATGA	100	0.0001	Pongo pygmaeus	Metazoa;Bilateria;Deuterostoma;Chordata;Vertebrata;Mammalia;Primates;Hominidae;
ptr-miR-103	mir-103	TACTGCCCTCGGCTTCTTTACAGTGCTGCCTTGTTGCATATGGATCAAGCAGCATTGTACAGGGCTATGAAGGCATTG	AGCAGCATTGTACAGGGCTATGA	100	0.0001	Pan troglodytes	Metazoa;Bilateria;Deuterostoma;Chordata;Vertebrata;Mammalia;Primates;Hominidae;
mml-miR-103	mir-103	TACTGCCCTCGGCTTCTTTACAGTGCTGCCTTGTTGCATATGGATCAAGCAGCATTGTACAGGGCTATGAAGGCATTG	AGCAGCATTGTACAGGGCTATGA	100	0.0001	Macaca mulatta	Metazoa;Bilateria;Deuterostoma;Chordata;Vertebrata;Mammalia;Primates;Cercopithecidae;
lla-miR-103	mir-103	TACTGCCCTCGGCTTCTTTACAGTGCTGCCTTGTTGCATATGGATCAAGCAGCATTGTACAGGGCTATGAAGGCATTG	AGCAGCATTGTACAGGGCTATGA	100	0.0001	Lagothrix lagotricha	Metazoa;Bilateria;Deuterostoma;Chordata;Vertebrata;Mammalia;Primates;Atelidae;
mne-miR-103	mir-103	TACTGCCCTCGGCTTCTTTACAGTGCTGCCTTGTTGCATATGGATCAAGCAGCATTGTACAGGGCTATGAAGGCATTG	AGCAGCATTGTACAGGGCTATGA	100	0.0001	Macaca nemestrina	Metazoa;Bilateria;Deuterostoma;Chordata;Vertebrata;Mammalia;Primates;Cercopithecidae;
fru-miR-103	mir-103	CTCTCCGCTTTTAGCCTCTTTACAGTGCTGCCTTGTCTAATCATGTTCAAGCAGCATTGTACAGGGCTATGACAGCGTAGAG	AGCAGCATTGTACAGGGCTATGA	100	0.0001	Fugu rubripes	Metazoa;Bilateria;Deuterostoma;Chordata;Vertebrata;Pisces;
tni-miR-103	mir-103	TTGCTCTACGCTTTTAGCCTCTTTACAGTGCTGCCTTGCTCTACTCATGTTCAAGCAGCATTGTACAGGGCTATGACAGCGTAGAG	AGCAGCATTGTACAGGGCTATGA	100	0.0001	Tetraodon nigroviridis	Metazoa;Bilateria;Deuterostoma;Chordata;Vertebrata;Pisces;
bta-miR-103	mir-103	CTGCCCTCGGCTTCTTTACAGTGCTGCCTTGTTGCATATGGATCAAGCAGCATTGTACAGGGCTATGAAGGC	AGCAGCATTGTACAGGGCTATGA	100	0.0001	Bos taturus	Metazoa;Bilateria;Deuterostoma;Chordata;Vertebrata;Mammalia;Ruminantia;
xtr-miR-103	mir-103	TTCTCATTTCCTTTGGCTTCTTTACAGTGCTGCCTTGTTGCATATGGATCAAGCAGCATTGTACAGGGCTATGAAGGATCTGAGA	AGCAGCATTGTACAGGGCTATGA	100	0.0001	Xenopus tropicalis	Metazoa;Bilateria;Deuterostoma;Chordata;Vertebrata;Amphibia;
mdo-miR-103	mir-103	TTGTCTTCGGCTTCTTTACAGTGCTGCCTTGTTGCATATGGATCAAGCAGCATTGTACAGGGCTATGAAGACATTG	AGCAGCATTGTACAGGGCTATGA	100	0.0001	Monodelphis domestica	Metazoa;Bilateria;Deuterostoma;Chordata;Vertebrata;Mammalia;Metatheria;
cfa-miR-103	mir-103	TCGGCTTCTTTACAGTGCTGCCTTGTTGCATATGGATCAAGCAGCATTGTACAGGGCTATGA	AGCAGCATTGTACAGGGCTATGA	100	0.0001	Canis familiaris	Metazoa;Bilateria;Deuterostoma;Chordata;Vertebrata;Mammalia;Carnivora;
oan-miR-103	mir-103	GAGCTGCGCCGTCCTTGGTGCTTTCAGCTTCTTTACAGTGCTGCCTTGTTGCATTCATGTCAAGCAGCATTGTACAGGGCTATGAAAGAACCAAGGTTTTTGCTT	AGCAGCATTGTACAGGGCTATGA	100	0.0001	Ornithorhynchus anatinus	Metazoa;Bilateria;Deuterostoma;Chordata;Vertebrata;Mammalia;Prototheria;
eca-miR-107a	mir-103	CTCACTGCCCTCGGCTTCTTTACAGTGCTGCCTTGTTGCGGATGGATCAAGCAGCATTGTACAGGGCTATGA	AGCAGCATTGTACAGGGCTATGA	100	0.0001	Equus caballus	Metazoa;Bilateria;Deuterostoma;Chordata;Vertebrata;Mammalia;Laurasiatheria;
eca-miR-103	mir-103	TCGTGCTTTCAGCTTCTTTACAGTGCTGCCTTGTAGCATTCAGGTCAAGCAGCATTGTACAGGGCTATGAAAGAACCA	AGCAGCATTGTACAGGGCTATGA	100	0.0001	Equus caballus	Metazoa;Bilateria;Deuterostoma;Chordata;Vertebrata;Mammalia;Laurasiatheria;
tgu-miR-103	mir-103	GGGCTGAAGATGAAAGGCACATCTGTCATGTCTTACTGCCTTCGGCTTCTTTACAGTGCTGCCTTGTTGCATATGGATCAAGCAGCATTGTACAGGGCTATGAAGGCATTGAG	AGCAGCATTGTACAGGGCTATGA	100	0.0001	Taeniopygia guttata	Metazoa;Bilateria;Deuterostoma;Chordata;Vertebrata;Aves;
ssc-miR-103	mir-103	CTTACTGCCCTCGGCTTCTTTACAGTGCTGCCTTGTTGCATATGGATCAAGCAGCATTGTACAGGGCTATGAAGGCACTGAG	AGCAGCATTGTACAGGGCTATGA	100	0.0001	Sus scrofa	Metazoa;Bilateria;Deuterostoma;Chordata;Vertebrata;Mammalia;suina;
ssc-miR-105-1	mir-105	TGTGCATCGTAGTCAAATGCTCAGACTCCTGTGGTGGCTGCTCATGCACCACGGATGTTTGAGCATGTGCTACGGTGTCTA	TCAAATGCTCAGACTCCTGT			Sus scrofa	Metazoa;Bilateria;Deuterostoma;Chordata;Vertebrata;Mammalia;suina;
has-miR-105	mir-105	TGTGCATCGTGGTCAAATGCTCAGACTCCTGTGGTGGCTGCTCATGCACCACGGATGTTTGAGCATGTGCTACGGTGTCTA	TCAAATGCTCAGACTCCTGTGGT	100	0.002	Homo sapiens	Metazoa;Bilateria;Deuterostoma;Chordata;Vertebrata;Mammalia;Primates;Hominidae;
ppy-miR-105	mir-105	TGTGCATCGTGGTCAAATGCTCAGACTCCTGTGGTGGCTGCTCATGCACCACGGATGTTTGAGCATGTGCTACGGTGTCTA	TCAAATGCTCAGACTCCTGTGGT	100	0.002	Pongo pygmaeus	Metazoa;Bilateria;Deuterostoma;Chordata;Vertebrata;Mammalia;Primates;Hominidae;
ggo-miR-105	mir-105	TGTGCATCGTGGTCAAATGCTCAGACTCCTGTGGTGGCTGCTCATGCACCACGGATGTTTGAGCATGTGCTACGGTGTCTA	TCAAATGCTCAGACTCCTGT	100	0.002	Gorilla gorilla	Metazoa;Bilateria;Deuterostoma;Chordata;Vertebrata;Mammalia;Primates;Hominidae;
ppa-miR-105	mir-105	TGTGCATCGTGGTCAAATGCTCAGACTCCTGTGGTGGCTGCTCATGCACCACGGATGTTTGAGCATGTGCTACGGTGTCTA	TCAAATGCTCAGACTCCTGT	100	0.002	Pan paniscus	Metazoa;Bilateria;Deuterostoma;Chordata;Vertebrata;Mammalia;Primates;Hominidae;
ptr-miR-105	mir-105	TGTGCATCGTGGTCAAATGCTCAGACTCCTGTGGTGGCTGCTTATGCACCACGGATGTTTGAGCATGTGCTATGGTGTCTA	TCAAATGCTCAGACTCCTGT	100	0.002	Pan troglodytes	Metazoa;Bilateria;Deuterostoma;Chordata;Vertebrata;Mammalia;Primates;Hominidae;
mml--miR-105	mir-105	TGTGCATCGTGGTCAAATGCTCAGACTCCTGTGGTGGCTGCTCATGCACCACGGATGTTTGAGCATGTGCTACGGTGTCTA	TCAAATGCTCAGACTCCTGTGGT	100	0.002	Macaca mulatta	Metazoa;Bilateria;Deuterostoma;Chordata;Vertebrata;Mammalia;Primates;Cercopithecidae;
sla-miR-105	mir-105	TGTGCATCGTGGTCAAATGCTCAGACTCCTGTGGTGGCTGCTCATGCACCACGGATGTTTGAGCATGTGCTACGGTGTCTA	TCAAATGCTCAGACTCCTGT	100	0.002	Saguinus labiatus	Metazoa;Bilateria;Deuterostoma;Chordata;Vertebrata;Mammalia;Primates;Cebidae;
lla-miR-105	mir-105	TGTGCATCGTGGTCAAATGCTCAGACTCCTGTGGTGGCTGCTCATGCACCACGGATGTTTGAGCATGTGCTACGGTGTCTA	TCAAATGCTCAGACTCCTGT	100	0.002	Lagothrix lagotricha	Metazoa;Bilateria;Deuterostoma;Chordata;Vertebrata;Mammalia;Primates;Atelidae;
mne-miR-105	mir-105	TGTGCATCGTGGTCAAATGCTCAGACTCCTGTGGTGGCTGCTCATGCACCACGGATGTTTGAGCATGTGCTACGGTGTCTA	TCAAATGCTCAGACTCCTGT	100	0.002	Macaca nemestrina	Metazoa;Bilateria;Deuterostoma;Chordata;Vertebrata;Mammalia;Primates;Cercopithecidae;
bta-miR-105a	mir-105	TGTGCATCGTAGTCAAATGCTCAGACTCCTGTGGTGGCTGCTCATGCACCACGGATGTTTGAGCATGTGCTACGGTGTCTA	TCAAATGCTCAGACTCCTGTGGT	100	0.002	Bos taturus	Metazoa;Bilateria;Deuterostoma;Chordata;Vertebrata;Mammalia;Ruminantia;
cfa-miR-105a	mir-105	TGTGCATCGTAGTCAAATGCTCAGACTCCTGTGGTGGCTGCTCATGCACCACGGATGTTTGAGCATGTGCTACGGTGTCTA	TCAAATGCTCAGACTCCTGT	100	0.002	Canis familiaris	Metazoa;Bilateria;Deuterostoma;Chordata;Vertebrata;Mammalia;Carnivora;
eca-miR-105	mir-105	TGTGCATCGTAGTCAAATGCTCAGACTCCTGTGGTGGCCGTTCATGCACCACGGATGTTTGAGCATGTGCTATGGTGTCTA	TCAAATGCTCAGACTCCTGTGGT	100	0.002	Equus caballus	Metazoa;Bilateria;Deuterostoma;Chordata;Vertebrata;Mammalia;Laurasiatheria;
ssc-miR-105-1	mir-105	TGTGCATCGTAGTCAAATGCTCAGACTCCTGTGGTGGCTGCTCATGCACCACGGATGTTTGAGCATGTGCTACGGTGTCTA	TCAAATGCTCAGACTCCTGT	100	0.002	sus scrofa	Metazoa;Bilateria;Deuterostoma;Chordata;Vertebrata;Mammalia;suina;
ssc-miR-106a	mir-17	CCTTGGCCGTGTAAAAGTGCTTACAGTGCAGGTAGCTTTTTGAGATCTACTGCAATGCAAGCACTTCTTACATTACCATGG	AAAAGTGCTTACAGTGCAGGTAGC			Sus scrofa	Metazoa;Bilateria;Deuterostoma;Chordata;Vertebrata;Mammalia;suina;
ggo-miR-106a	mir-17	CCTTGGCCATGTAAAAGTGCTTACAGTGCAGGTAGCTTTTTGAGATCTACTGCAATGCAAGCACTTCTTACATTACCATGG	AAAAGTGCTTACAGTGCAGGTAGC	100	4e-05	Gorilla gorilla	Metazoa;Bilateria;Deuterostoma;Chordata;Vertebrata;Mammalia;Primates;Hominidae;
age-miR-106a	mir-17	CCTTGGCCATGTAAAAGTGCTTACAGTGCAGGTAGCTTTTTGAGATCTACTGCAATGCAAGCACTTCTTACATTACCATGG	AAAAGTGCTTACAGTGCAGGTAGC	100	4e-05	Ateles geoffroyi	Metazoa;Bilateria;Deuterostoma;Chordata;Vertebrata;Mammalia;Primates;Atelidae;
ppa-miR-106a	mir-17	CCTTGGCCATGTAAAAGTGCTTACAGTGCAGGTAGCTTTTTGAGATCTACTGCAATGCAAGCACTTCTTACATTACCATGG	AAAAGTGCTTACAGTGCAGGTAGC	100	4e-05	Pan paniscus	Metazoa;Bilateria;Deuterostoma;Chordata;Vertebrata;Mammalia;Primates;Hominidae;
mml-miR-106a	mir-17	CCTTGGCCATGTAAAAGTGCTTACAGTGCAGGTAGCTTTTTGAGATCTACTGCAATGCAAGCACTTCTTACATTACCATGG	AAAAGTGCTTACAGTGCAGGTAGC	100	4e-05	Macaca mulatta	Metazoa;Bilateria;Deuterostoma;Chordata;Vertebrata;Mammalia;Primates;Cercopithecidae;
ppy-miR-106a	mir-17	CCTTGGCCATGTAAAAGTGCTTACAGTGCAGGTAGCTTTTTGAGATCTACTGCAATGCAAGCACTTCTTACATTACCATGG	AAAAGTGCTTACAGTGCAGGTAGC	100	4e-05	Pongo pygmaeus	Metazoa;Bilateria;Deuterostoma;Chordata;Vertebrata;Mammalia;Primates;Hominidae;
ptr-miR-106a	mir-17	CCTTGGCCATGTAAAAGTGCTTACAGTGCAGGTAGCTTTTTGAGATCTACTGCAATGCAAGCACTTCTTACATTACCATGG	AAAAGTGCTTACAGTGCAGGTAGC	100	4e-05	Pan troglodytes	Metazoa;Bilateria;Deuterostoma;Chordata;Vertebrata;Mammalia;Primates;Hominidae;
sla-miR-106a	mir-17	CCTTGGCCATGTAAAAGTGCTTACAGTGCAGGTAGCTTTTTGAGATCTACTGCAATGCAAGCACTTCTTACATTACCATGG	AAAAGTGCTTACAGTGCAGGTAGC	100	4e-05	Saguinus labiatus	Metazoa;Bilateria;Deuterostoma;Chordata;Vertebrata;Mammalia;Primates;Cebidae;
mne-miR-106a	mir-17	CCTTGGCCATGTAAAAGTGCTTACAGTGCAGGTAGCTTTTTGAGATCTACTGCAATGCAAGCACTTCTTACATTACCATGG	AAAAGTGCTTACAGTGCAGGTAGC	100	4e-05	Macaca nemestrina	Metazoa;Bilateria;Deuterostoma;Chordata;Vertebrata;Mammalia;Primates;Cercopithecidae;
hsa-miR-106a	mir-17	CCTTGGCCATGTAAAAGTGCTTACAGTGCAGGTAGCTTTTTGAGATCTACTGCAATGTAAGCACTTCTTACATTACCATGG	AAAAGTGCTTACAGTGCAGGTAG	100	0.0001	Homo sapiens	Metazoa;Bilateria;Deuterostoma;Chordata;Vertebrata;Mammalia;Primates;Hominidae;
tgu-miR-106	mir-17	CAAGTTGTGCAAAAGTGCTTACAGTGCAGGTAGAGTTCAGGATCTACTGCAGTTTAAGCACTTCTGGCATTAC	AAAAGTGCTTACAGTGCAGGTAG	100	0.0001	Taeniopygia guttata	Metazoa;Bilateria;Deuterostoma;Chordata;Vertebrata;Aves;
ssc-miR-106a	mir-17	CCTTGGCCGTGTAAAAGTGCTTACAGTGCAGGTAGCTTTTTGAGATCTACTGCAATGCAAGCACTTCTTACATTACCATGG	AAAAGTGCTTACAGTGCAGGTAGC	100	4e-05	Sus scrofa	Metazoa;Bilateria;Deuterostoma;Chordata;Vertebrata;Mammalia;suina;
ssc-miR-107	mir-103	TTCTCTCTGCTTTCAGCTTCTTTACAGTGTTGCCTTGTGGCATGGAGTTCAAGCAGCATTGTACAGGGCTATCAAAGCACAGAGAGC	AGCAGCATTGTACAGGGCTATCA			Sus scrofa	Metazoa;Bilateria;Deuterostoma;Chordata;Vertebrata;Mammalia;suina;
has-miR-107	mir-103	CTCTCTGCTTTCAGCTTCTTTACAGTGTTGCCTTGTGGCATGGAGTTCAAGCAGCATTGTACAGGGCTATCAAAGCACAGA	AGCAGCATTGTACAGGGCTATCA	100	0.0001	Homo sapiens	Metazoa;Bilateria;Deuterostoma;Chordata;Vertebrata;Mammalia;Primates;Hominidae;
mmu-miR-107	mir-103	TTCTCTGTGCTTTCAGCTTCTTTACAGTGTTGCCTTGTGGCATGGAGTTCAAGCAGCATTGTACAGGGCTATCAAAGCACAGAGAGC	AGCAGCATTGTACAGGGCTATCA	100	0.0001	Mus Musculus	Metazoa;Bilateria;Deuterostoma;Chordata;Vertebrata;Mammalia;Rodentia;
rno-miR-107	mir-103	TTCTCTCTGCTTTAAGCTTCTTTACAGTGTTGCCTTGTGGCATGGAGTTCAAGCAGCATTGTACAGGGCTATCAAAGCACAGAGAGC	AGCAGCATTGTACAGGGCTATCA	100	0.0001	Rattus norvegicus	Metazoa;Bilateria;Deuterostoma;Chordata;Vertebrata;Mammalia;Rodentia;
gga-miR-107	mir-103	CTCTTTGCTTTCAGCTTCTTTACAGTGTTGCCTTGTGGCATGGAGTTCAAGCAGCATTGTACAGGGCTATCAAAGCATGGA	AGCAGCATTGTACAGGGCTATCA	100	0.0001	Gallus Gallus	Metazoa;Bilateria;Deuterostoma;Chordata;Vertebrata;Aves;
dre-miR-107	mir-103	TCTGTGTGCTCTGAGCTTCTTTACAGTGTTGTCTTGTGGCATGGAGATCAAGCAGCATTGTACAGGGCTATCACAGCACACTGAACAGC	AGCAGCATTGTACAGGGCTATCA	100	0.0001	Danio rerio	Metazoa;Bilateria;Deuterostoma;Chordata;Vertebrata;Pisces;
mml-miR-107	mir-103	CTCTCTGCTTTCAGCTTCTTTACAGTGTTGCCTTGTGGCATGGAGTTCAAGCAGCATTGTACAGGGCTATCAAAGCACAGA	AGCAGCATTGTACAGGGCTATCA	100	0.0001	Macaca mulatta	Metazoa;Bilateria;Deuterostoma;Chordata;Vertebrata;Mammalia;Primates;Cercopithecidae;
ptr-miR-107	mir-103	CTCTCTGCTTTCAGCTTCTTTACAGTGTTGCCTTGTGGCATGGAGTTCAAGCAGCATTGTACAGGGCTATCAAAGCACAGA	AGCAGCATTGTACAGGGCTATCA	100	0.0001	Pan troglodytes	Metazoa;Bilateria;Deuterostoma;Chordata;Vertebrata;Mammalia;Primates;Hominidae;
ggo-miR-107	mir-103	CTCTCTGCTTTCAGCTTCTTTACAGTGTTGCCTTGTGGCATGGAGTTCAAGCAGCATTGTACAGGGCTATCAAAGCACAGA	AGCAGCATTGTACAGGGCTATCA	100	0.0001	Gorilla gorilla	Metazoa;Bilateria;Deuterostoma;Chordata;Vertebrata;Mammalia;Primates;Hominidae;
ppy-miR-107	mir-103	CTCTCTGCTTTCAGCTTCTTTACAGTGTTGCCTTGTGGCATGGAGTTCAAGCAGCATTGTACAGGGCTATCAAAGCACAGA	AGCAGCATTGTACAGGGCTATCA	100	0.0001	Pongo pygmaeus	Metazoa;Bilateria;Deuterostoma;Chordata;Vertebrata;Mammalia;Primates;Hominidae;
lla-miR-107	mir-103	CTCTCTGCTTTCAGCTTCTTTACAGTGTTGCCTTGTGGCATGGAGTTCAAGCAGCATTGTACAGGGCTATCAAAGCACAGA	AGCAGCATTGTACAGGGCTATCA	100	0.0001	Lagothrix lagotricha	Metazoa;Bilateria;Deuterostoma;Chordata;Vertebrata;Mammalia;Primates;Atelidae;
mne-miR-107	mir-103	CTCTCTGCTTTCAGCTTCTTTACAGTGTTGCCTTGTGGCATGGAGTTCAAGCAGCATTGTACAGGGCTATCAAAGCACAGA	AGCAGCATTGTACAGGGCTATCA	100	0.0001	Macaca nemestrina	Metazoa;Bilateria;Deuterostoma;Chordata;Vertebrata;Mammalia;Primates;Cercopithecidae;
ppa-miR-107	mir-103	CTCTCTGCTTTCAGCTTCTTTACAGTGTTGCCTTGTGGCATGGAGTTCAAGCAGCATTGTACAGGGCTATCAAAGCACAGA	AGCAGCATTGTACAGGGCTATCA	100	0.0001	Pan paniscus	Metazoa;Bilateria;Deuterostoma;Chordata;Vertebrata;Mammalia;Primates;Hominidae;
fru-miR-107	mir-103	TTCTGTCTGCTGTGAGCTTCTTTACAGTGTTGCCTTGTGGCATGGCGATCAAGCAGCATTGTACAGGGCTATCACCGCACACAGAGC	AGCAGCATTGTACAGGGCTATCA	100	0.0001	Fugu rubripes	Metazoa;Bilateria;Deuterostoma;Chordata;Vertebrata;Pisces;
tni-miR-107	mir-103	TCTGTCTGCTGTGAGCTTCTTTACAGTGTTGCCTTGTGGCATGGCGATCAAGCAGCATTGTACAGGGCTATCACCGCACACAGAGCTGC	AGCAGCATTGTACAGGGCTATCA	100	0.0001	Tetraodon nigroviridis	Metazoa;Bilateria;Deuterostoma;Chordata;Vertebrata;Pisces;
xtr-miR-107	mir-103	CTGCTTTCAGCTTCTTTACAGTGTTGCCTTGTGGCATGGAGTTCAAGCAGCATTGTACAGGGCTATCAAAGCA	AGCAGCATTGTACAGGGCTATCA	100	0.0001	Xenopus tropicalis	Metazoa;Bilateria;Deuterostoma;Chordata;Vertebrata;Amphibia;
mdo-miR-107	mir-103	CTTCTTTCTGCTTTCGGCTTCTCTACAGTGTTGCCTTGTGGCGTGGAGTTCAAGCAGCATTGTACAGGGCTATCAAAGCATAGA	AGCAGCATTGTACAGGGCTATCA	100	0.0001	Monodelphis domestica	Metazoa;Bilateria;Deuterostoma;Chordata;Vertebrata;Mammalia;Metatheria;
eca-miR-107b	mir-103	CTCTCTGCTTTCAGCTTCTTTACAGTGTTGCCTTGTGGCATGGAGTTCAAGCAGCATTGTACAGGGCTATCAAAGCACAGA	AGCAGCATTGTACAGGGCTATCA	100	0.0001	Equus caballus	Metazoa;Bilateria;Deuterostoma;Chordata;Vertebrata;Mammalia;Laurasiatheria;
tgu-miR-107	mir-103	TTCAGCTTCTTTACAGTGTTGCCTTGTGGCATGGAGTTCAAGCAGCATTGTACAGGGCTATCAAAGCATGGAG	AGCAGCATTGTACAGGGCTATCA	100	0.0001	Taeniopygia guttata	Metazoa;Bilateria;Deuterostoma;Chordata;Vertebrata;Aves;
ssc-miR-107	mir-103	TTCTCTCTGCTTTCAGCTTCTTTACAGTGTTGCCTTGTGGCATGGAGTTCAAGCAGCATTGTACAGGGCTATCAAAGCACAGAGAGC	AGCAGCATTGTACAGGGCTATCA	100	0.0001	Sus scrofa	Metazoa;Bilateria;Deuterostoma;Chordata;Vertebrata;Mammalia;suina;
bta-miR-107	mir-103	CTCTCTGCTTTCAGCTTCTTTACAGTGTTGCCTTGTGGCATGGAGTTCAAGCAGCATTGTACAGGGCTATCAAAGCACAGA	AGCAGCATTGTACAGGGCTATC	100	0.0003	Bos taturus	Metazoa;Bilateria;Deuterostoma;Chordata;Vertebrata;Mammalia;Ruminantia;
oan-miR-107	mir-103	CTTCTCTTTGCTTTCAGCTTCTTTACAGTGTTGCCTTGTGGCATGGAGTTCAAGCAGCATTGTACAGGGCTATCAAAGCCTAGAGAGCG	AGCAGCATTGTACAGGGCTATC	100	0.0003	Ornithorhynchus anatinus	Metazoa;Bilateria;Deuterostoma;Chordata;Vertebrata;Mammalia;Prototheria;
ssc-miR-122	mir-122	CCTTAGCAGAGCTGTGGAGTGTGACAATGGTGTTTGTGTCCAAACTATCAAACGCCATTATCACACTAAATAGCTACTGTTAGGC	TGGAGTGTGACAATGGTGTTTGT			Sus scrofa	Metazoa;Bilateria;Deuterostoma;Chordata;Vertebrata;Mammalia;suina;
gga-miR-122	mir-122	CAGAGCTGTGGAGTGTGACAATGGTGTTTGTGTCCAATCTATCAAACGCCATTATCACACTAAATAGCTACTGGTAG	TGGAGTGTGACAATGGTGTTTGT	100	0.0001	Gallus Gallus	Metazoa;Bilateria;Deuterostoma;Chordata;Vertebrata;Aves;
xtr-miR-122	mir-122	GAGCTATGGAGTGTGACAATGGTGTTTGTGTCAGAGCTATCAAACGCCATTATCACACTAATGAGCTAC	TGGAGTGTGACAATGGTGTTTGT	100	0.0001	Xenopus tropicalis	Metazoa;Bilateria;Deuterostoma;Chordata;Vertebrata;Amphibia;
mdo-miR-122	mir-122	CAGAGCTATGGAGTGTGACAATGGTGTTTGTGTCCAGTCTATCAAACGCCATTATCACACTAAATAGCTACTGT	TGGAGTGTGACAATGGTGTTTGTGT	100	0.0001	Monodelphis domestica	Metazoa;Bilateria;Deuterostoma;Chordata;Vertebrata;Mammalia;Metatheria;
mmu-miR-122	mir-122	AGCTGTGGAGTGTGACAATGGTGTTTGTGTCCAAACCATCAAACGCCATTATCACACTAAATAGCT	TGGAGTGTGACAATGGTGTTTG	100	0.0003	Mus Musculus	Metazoa;Bilateria;Deuterostoma;Chordata;Vertebrata;Mammalia;Rodentia;
hsa-miR-122	mir-122	CCTTAGCAGAGCTGTGGAGTGTGACAATGGTGTTTGTGTCTAAACTATCAAACGCCATTATCACACTAAATAGCTACTGCTAGGC	TGGAGTGTGACAATGGTGTTTG	100	0.0003	Homo sapiens	Metazoa;Bilateria;Deuterostoma;Chordata;Vertebrata;Mammalia;Primates;Hominidae;
rno-miR-122	mir-122	CCTTAGCAGAGCTCTGGAGTGTGACAATGGTGTTTGTGTCCAAAACATCAAACGCCATCATCACACTAAACAGCTACTGCTAGGC	TGGAGTGTGACAATGGTGTTTG	100	0.0003	Rattus norvegicus	Metazoa;Bilateria;Deuterostoma;Chordata;Vertebrata;Mammalia;Rodentia;
dre-miR-122	mir-122	TCCAGAGCTGTGGAGTGTGACAATGGTGTTTGTATCATCTGTCGTCAAACGCCATTATCACACTAAATAGCCACGG	TGGAGTGTGACAATGGTGTTTG	100	0.0003	Danio rerio	Metazoa;Bilateria;Deuterostoma;Chordata;Vertebrata;Pisces;
fru-miR-122	mir-122	AGCTATGGAGTGTGACAATGGTGTTTGTTTCCTTTCTTTCAAACGCCATTATCACACTAAATAGCT	TGGAGTGTGACAATGGTGTTTG	100	0.0003	Fugu rubripes	Metazoa;Bilateria;Deuterostoma;Chordata;Vertebrata;Pisces;
tni-miR-122	mir-122	AGCTGTGGAGTGTGACAATGGTGTTTGTGTCCTTTCTTTCAAACGCCATTATCACACTAAATAGCT	TGGAGTGTGACAATGGTGTTTG	100	0.0003	Tetraodon nigroviridis	Metazoa;Bilateria;Deuterostoma;Chordata;Vertebrata;Pisces;
bta-miR-122	mir-122	CCTTAGCAGAGCTGTGGAGTGTGACAATGGTGTTTGTGTCCAAACTATCAAACGCCATTATCACACTAAATAGCTACTGTTAGGC	TGGAGTGTGACAATGGTGTTTG	100	0.0003	Bos taturus	Metazoa;Bilateria;Deuterostoma;Chordata;Vertebrata;Mammalia;Ruminantia;
mml-miR-122a	mir-122	CCTTAGCAGAGCTGTGGAGTGTGACAATGGTGTTTGTGTCTAAACTATCAAACGCCATTATCACACTAAATAGCTACTACTAGGC	TGGAGTGTGACAATGGTGTTTG	100	0.0003	Macaca mulatta	Metazoa;Bilateria;Deuterostoma;Chordata;Vertebrata;Mammalia;Primates;Cercopithecidae;
cfa-miR-122	mir-122	TGGAGTGTGACAATGGTGTTTGTGTCCAAACTATCAAACGCCATTATCACACTAAATA	TGGAGTGTGACAATGGTGTTTG	100	0.0003	Canis familiaris	Metazoa;Bilateria;Deuterostoma;Chordata;Vertebrata;Mammalia;Carnivora;
oan-miR-122	mir-122	AACCTTGGATTGTTTGCTACCAGAGCTGTGGAGTGTGACAATGGTGTTTGTGTCCAGTCTATCAAACGCCATTATCACACTAAATAGCTACTGTAGGGCCATCCGTCTCTT	TGGAGTGTGACAATGGTGTTTG	100	0.0003	Ornithorhynchus anatinus	Metazoa;Bilateria;Deuterostoma;Chordata;Vertebrata;Mammalia;Prototheria;
ptr-miR-122	mir-122	CTTAGCAGAGCTGTGGAGTGTGACAATGGTGTTTGTGTCTAAATTATCAAACGCCATTATCACACTAAATAGCTACTGCTAGGC	TGGAGTGTGACAATGGTGTTTG	100	0.0003	Pan troglodytes	Metazoa;Bilateria;Deuterostoma;Chordata;Vertebrata;Mammalia;Primates;Hominidae;
eca-miR-122	mir-122	AGCTGTGGAGTGTGACAATGGTGTTTGTGTCCAAACTATCAAACGCCATTATCACACTAAATAGCT	TGGAGTGTGACAATGGTGTTTG	100	0.0003	Equus caballus	Metazoa;Bilateria;Deuterostoma;Chordata;Vertebrata;Mammalia;Laurasiatheria;
tgu-miR-122	mir-122	CCCAGAGCTGTGGAGTGTGACAATGGTGTTTGTGTCCATCTATCAAACGCCATTATCACACTAAATAGTTCC	TGGAGTGTGACAATGGTGTTTG	100	0.0003	Taeniopygia guttata	Metazoa;Bilateria;Deuterostoma;Chordata;Vertebrata;Aves;
ppy-miR-122	mir-122	CCTTAGCAGAGCTGTGGAGTGTGACAATGGTGTTTGTGTCTAAACTATCAAACGCCATTATCACACTAAATAGCTACTGCTAGGC	TGGAGTGTGACAATGGTGTTTG	100	0.0003	Pongo pygmaeus	Metazoa;Bilateria;Deuterostoma;Chordata;Vertebrata;Mammalia;Primates;Hominidae;
ssc-miR-122	mir-122	CCTTAGCAGAGCTGTGGAGTGTGACAATGGTGTTTGTGTCCAAACTATCAAACGCCATTATCACACTAAATAGCTACTGTTAGGC	TGGAGTGTGACAATGGTGTTTGT	100	0.0001	Sus scrofa	Metazoa;Bilateria;Deuterostoma;Chordata;Vertebrata;Mammalia;suina;
ssc-miR-124a-1	mir-124	TCAAGACCAGACTCTGCCCTCCGTGTTCACAGCGGACCTTGATTTAATGTCATACAATTAAGGCACGCGGTGAATGCCAAGAGCGGAGCCTACGGCTGCACTTGA	TAAGGCACGCGGTGAATGC			Sus scrofa	Metazoa;Bilateria;Deuterostoma;Chordata;Vertebrata;Mammalia;suina;
ssc-miR-124a-2	mir-124	AGGCCTCTCTCTCCGTGTTCACAGCGGACCTTGATTTAAATGTCCATACAATTAAGGCACGCGGTGAATGCCAAGAATGGGGCTG	TAAGGCACGCGGTGAATGC			Sus scrofa	Metazoa;Bilateria;Deuterostoma;Chordata;Vertebrata;Mammalia;suina;
mmu-miR-124	mir-124	CTCTGCGTGTTCACAGCGGACCTTGATTTAATGTCTATACAATTAAGGCACGCGGTGAATGCCAAGAG	TAAGGCACGCGGTGAATGCC	100	0.005	Mus Musculus	Metazoa;Bilateria;Deuterostoma;Chordata;Vertebrata;Mammalia;Rodentia;
hsa-miR-124	mir-124	AGGCCTCTCTCTCCGTGTTCACAGCGGACCTTGATTTAAATGTCCATACAATTAAGGCACGCGGTGAATGCCAAGAATGGGGCTG	TAAGGCACGCGGTGAATGCC	100	0.005	Homo sapiens	Metazoa;Bilateria;Deuterostoma;Chordata;Vertebrata;Mammalia;Primates;Hominidae;
rno-miR-124	mir-124	TGAGGGCCCCTCTGCGTGTTCACAGCGGACCTTGATTTAATGTCTATACAATTAAGGCACGCGGTGAATGCCAAGAGAGGCGCCTCC	TAAGGCACGCGGTGAATGCC	100	0.005	Rattus norvegicus	Metazoa;Bilateria;Deuterostoma;Chordata;Vertebrata;Mammalia;Rodentia;
cfa-miR-124	mir-124	GTGTTCACAGCGGACCTTGATTTAATGTCCATACAATTAAGGCACGCGGTGAATGCCA	TAAGGCACGCGGTGAATGCCA	100	0.005	Canis familiaris	Metazoa;Bilateria;Deuterostoma;Chordata;Vertebrata;Mammalia;Carnivora;
gga-miR-124a	mir-124	AGGCTCTGCCTCTCCGTGTTCACAGCGGACCTTGATTTAATGTCATACAATTAAGGCACGCGGTGAATGCCAAGAGCGGATCCTCCAGGCGGCATT	TTAAGGCACGCGGTGAATGCCA	100	0.005	Gallus Gallus	Metazoa;Bilateria;Deuterostoma;Chordata;Vertebrata;Aves;
aga-miR-124	mir-124	CGTTTTTCTCCTGGTGTTCACTGTAGGCCTGTATGTTCTATTGCGGATTTCATAAGGCACGCGGTGAATGCCAAGAGCGAACG	TAAGGCACGCGGTGAATGCCAAG	100	0.005	Anopheles gambiae	Metazoa;Bilateria;Ecdysozoa;Arthropoda;Hexapoda;
dre-miR-124	mir-124	GGCTCTCGCTGTACGTGTTCACAGTGGACCTTGATTTATTGTATTTCAATTAAGGCACGCGGTGAATGCCAACAGCACAGCC	TAAGGCACGCGGTGAATGCCAA	100	0.005	Danio rerio	Metazoa;Bilateria;Deuterostoma;Chordata;Vertebrata;Pisces;
mdo-miR-124a	mir-124	AGGCCTCTCTCTCCGTGTTCACAGCGGACCTTGATTTAAATGTCCATACAATTAAGGCACGCGGTGAATGCCAAGAATGGGGCTG	TTAAGGCACGCGGTGAATGCCA	100	0.005	Monodelphis domestica	Metazoa;Bilateria;Deuterostoma;Chordata;Vertebrata;Mammalia;Metatheria;
ggo-miR-124a	mir-124	ATCAAGATTAGAGGCTCTGCTCTCCGTGTTCACAGCGGACCTTGATTTAATGTCATACAATTAAGGCACGCGGTGAATGCCAAGAGCGGAGCCTACGGCTGCACTTGAA	TTAAGGCACGCGGTGAATGCCA	100	0.005	Gorilla gorilla	Metazoa;Bilateria;Deuterostoma;Chordata;Vertebrata;Mammalia;Primates;Hominidae;
age-miR-124a	mir-124	ATCAAGATCAGAGGCTCTGCCCTCCGTGTTCACAGCGGACCTTGATTTAATGTCATACAATTAAGGCACGCGGTGAATGCCAAGAGCGGAGCCTACGGCTGCACTTG	TTAAGGCACGCGGTGAATGCCA	100	0.005	Ateles geoffroyi	Metazoa;Bilateria;Deuterostoma;Chordata;Vertebrata;Mammalia;Primates;Atelidae;
ppa-miR-124a	mir-124	ATCAAGATTAGAGGCTCTGCTCTCCGTGTTCACAGCGGACCTTGATTTAATGTCATACAATTAAGGCACGCGGTGAATGCCAAGAGCGGAGCCTACGGCTGCACTTGAA	TTAAGGCACGCGGTGAATGCCA	100	0.005	Pan paniscus	Metazoa;Bilateria;Deuterostoma;Chordata;Vertebrata;Mammalia;Primates;Hominidae;
ppy-miR-124a	mir-124	ATCAAGATTAGAGGCTCTGCCCTCCGTGTTCACAGCGGACCTTGATTTAATGTCATACAATTAAGGCACGCGGTGAATGCCAAGAGCGGAGCCTACGGCTGCACTTGAA	TTAAGGCACGCGGTGAATGCCA	100	0.005	Pongo pygmaeus	Metazoa;Bilateria;Deuterostoma;Chordata;Vertebrata;Mammalia;Primates;Hominidae;
ptr-miR-124a	mir-124	ATCAAGATTAGAGGCTCTGCTCTCCGTGTTCACAGCGGACCTTGATTTAATGTCATACAATTAAGGCACGCGGTGAATGCCAAGAGCGGAGCCTACGGCTGCACTTGAA	TTAAGGCACGCGGTGAATGCCA	100	0.005	Pan troglodytes	Metazoa;Bilateria;Deuterostoma;Chordata;Vertebrata;Mammalia;Primates;Hominidae;
mml-miR-124a	mir-124	ATCAAGATCAGAGGCTCTGCCCTCCGTGTTCACAGCGGACCTTGATTTAATGTCATACAATTAAGGCACGCGGTGAATGCCAAGAGCGGAGCCTACGGCTGCACTTGAA	TTAAGGCACGCGGTGAATGCCA	100	0.005	Macaca mulatta	Metazoa;Bilateria;Deuterostoma;Chordata;Vertebrata;Mammalia;Primates;Cercopithecidae;
lla-miR-124a	mir-124	ATCAAGATCAGAGGCTCTGCCCTCCGTGTTCACAGCGGACCTTGATTTAATGTCATACAATTAAGGCACGCGGTGAATGCCAAGAGCGGAGCCTACGACTGCACTTG	TTAAGGCACGCGGTGAATGCCA	100	0.005	Lagothrix lagotricha	Metazoa;Bilateria;Deuterostoma;Chordata;Vertebrata;Mammalia;Primates;Atelidae;
fru-miR-124	mir-124	GGTTTGAGCTCTTTGTGTTCACAGTGGACCTTGATTTAATTTCAATACAATTAAGGCACGCGGTGAATGCCAAGAGAGAAGCC	TAAGGCACGCGGTGAATGCCAA	100	0.005	Fugu rubripes	Metazoa;Bilateria;Deuterostoma;Chordata;Vertebrata;Pisces;
tni-miR-124	mir-124	GGTTTGAGCTCTTTGTGTTCACAGTGGACCTTGATTTAATTTCAATACAATTAAGGCACGCGGTGAATGCCAAGAGAGAA	TAAGGCACGCGGTGAATGCCAA	100	0.005	Tetraodon nigroviridis	Metazoa;Bilateria;Deuterostoma;Chordata;Vertebrata;Pisces;
xtr-miR-124	mir-124	TAAGTCTCTGACTCTCCGTGTTCACAGCGGACCTTGATTTAATGTCATACAATTAAGGCACGCGGTGAATGCCAAGAGTGGAGCCTAC	TTAAGGCACGCGGTGAATGCCA	100	0.005	Xenopus tropicalis	Metazoa;Bilateria;Deuterostoma;Chordata;Vertebrata;Amphibia;
bta-miR-124a	mir-124	AGGCCTCTCTCTCCGTGTTCACAGCGGACCTTGATTTAAATGTCCATACAATTAAGGCACGCGGTGAATGCCAAGAATGGGGCTG	TAAGGCACGCGGTGAATGCCAAG	100	0.005	Bos taturus	Metazoa;Bilateria;Deuterostoma;Chordata;Vertebrata;Mammalia;Ruminantia;
cbr-miR-124	mir-124	TTTCCAGTCGTCATATGGCGTCCACCTGAGTGACTTTAGTGGACATGTATAGTTTCCAACTAAGGCACGCGGTGAATGCCACGTGGCAATTCTGGGAT	TAAGGCACGCGGTGAATGCCA	100	0.005	Caenorhabditis briggsae	Metazoa;Bilateria;Ecdysozoa;Nematoda;
dps-miR-124	mir-124	TCGTTTGGTACGTTTTTCTCCTGGTATCCACTGTAGGCCTATATGTATTTCGACCATAAGGCACGCGGTGAATGCCAAGAGCGGACGAAACTCTACTA	TAAGGCACGCGGTGAATGCCAAG	100	0.005	Drosophila pseudoobscura	Metazoa;Bilateria;Ecdysozoa;Arthropoda;Hexapoda;
ame-miR-124	mir-124	TGCTCCTTGCGTTCACTGCGGGCTTCCATGTGCCAACTTTTCAAAATTCATAAGGCACGCGGTGAATGCCAAGAGCG	TAAGGCACGCGGTGAATGCCAAG	100	0.005	Apis mellifera	Metazoa;Bilateria;Ecdysozoa;Arthropoda;Hexapoda;
cel-miR-124	mir-124	GTCCCACTTGTCATCTGGCATGCACCCTAGTGACTTTAGTGGACATCTAAGTCTTCCAACTAAGGCACGCGGTGAATGCCACGTGGCCATGATGGG	TAAGGCACGCGGTGAATGCCA	100	0.005	Caenorhabditis elegans	Metazoa;Bilateria;Ecdysozoa;Nematoda
dme-miR-124	mir-124	TCATTTGGTACGTTTTTCTCCTGGTATCCACTGTAGGCCTATATGTATTTCCACCATAAGGCACGCGGTGAATGCCAAGAGCGAACGCAGTTCTACAAAT	TAAGGCACGCGGTGAATGCCAAG	100	0.005	Drosophila melanogaster	Metazoa;Bilateria;Ecdysozoa;Arthropoda;Hexapoda;
sme-miR-124a	undef	TTCAATCAGATGTGCTTTTAACGCGGAGCTTTAGTAATTTAACATGTATACTAAGGCACGCGGTGAATGCTTACTTGATTGAG	TAAGGCACGCGGTGAATGCTT	100	0.005	Schmidtea mediterranea	Metazoa;Bilateria;Lophotrochozoa;Platyhelminthes;
sme-miR-124b	mir-124	GTATCCATGAAAATTTGCATTTACAACGTGTCTTTAGTTCATGTGACACTAAGGCACGCGGTGAATGCTGAATTAAATGGTTTA	TAAGGCACGCGGTGAATGCTGA	100	0.005	Schmidtea mediterranea	Metazoa;Bilateria;Lophotrochozoa;Platyhelminthes;
sme-miR-124c	mir-124	TGATCCTATTCTTTACTAGCGCTCACCTCGTGACCTTTGTCAGTGTTGGACTAAGGCACGCGGTGAATGCCAGATGAAAGGATGA	TAAGGCACGCGGTGAATGCCA	100	0.005	Schmidtea mediterranea	Metazoa;Bilateria;Lophotrochozoa;Platyhelminthes;
bmo-miR-124	mir-124	CAGTCCACCTCCTCGCGTTCACTGCCGGAGCCGTTATGTATATTTAAAATTCATAAGGCACGCGGTGAATGCCAAGAGCGGACTC	TAAGGCACGCGGTGAATGCCAAG	100	0.005	Bombyx mori	Metazoa;Bilateria;Ecdysozoa;Arthropoda;Hexapoda;
odi-miR-124a	mir-124	TTTTGAACTAAGCTTACTGGGCAGTATTCCGCTTGTGTGCTTGACAATTTAAGTGTAGCACTTTGTAAGGCACGCGGTGAATGCTAAGCAGTGAGCTATTAC	TAAGGCACGCGGTGAATGCTAA	100	0.005	Oikopleura dioica	Metazoa;Bilateria;Deuterostoma;Chordata;Urochordata;
cin-miR-124	mir-124	TATGTTCGGTAGTATTTATTGTGGACCTTGCTGTGTGACGTCACAATAAGGCACGCGGTGAATGCCAACGAATTTTT	TAAGGCACGCGGTGAATGCCAA	100	0.005	Ciona intestinalis	Metazoa;Bilateria;Bilateria;Chordata;Urochordata;
csa-miR-124	mir-124	TTATAATCGACGTCATAGCCAAGTTCGATCGTGTTTATTGTGGACCTTGCCGTGTGACGTCACAGTAAGGCACGCGGTGAATGCCAACGAACTCGCGCTGCAT	TAAGGCACGCGGTGAATGCCAA	100	0.005	Ciona savignyi	Metazoa;Bilateria;Deuterostoma;Chordata;Urochordata;
oan-miR-124	mir-124	CACTAGGCCTGTCTCTCCGTGTTCACAGCGGACCTTGATTTAAATTTGTACACAATTAAGGCACGCGGTGAATGCCAAGAGCCCAGCCAAAG	TAAGGCACGCGGTGAATGCCA	100	0.005	Ornithorhynchus anatinus	Metazoa;Bilateria;Deuterostoma;Chordata;Vertebrata;Mammalia;Prototheria;
tca-miR-124	mir-124	GTCATTCTCCTAGTGTTCACTGTTGGCCTGTATGTTTTTGTAACGCATAAGGCACGCGGTGAATGCCAAGAGCAGACTT	TAAGGCACGCGGTGAATGCCAAG	100	0.005	Tribolium castaneum	Metazoa;Bilateria;Ecdysozoa;Arthropoda;Hexapoda;
dan-miR-124	mir-124	TCGTTTGGTACGTTTTTCTCCTGGTATCCACTGTAGGCCTATATGTATTTCGACCATAAGGCACGCGGTGAATGCCAAGAGCGAACGAAACTCTACAA	TAAGGCACGCGGTGAATGCCAAG	100	0.005	Drosophila ananassae	Metazoa;Bilateria;Ecdysozoa;Arthropoda;Hexapoda;
der-miR-124	mir-124	TACGTTTTTCTCCTGGTATCCACTGTAGGCCTATATGTATTTCCACCATAAGGCACGCGGTGAATGCCAAGAGCGAACGCA	TAAGGCACGCGGTGAATGCCAAG	100	0.005	Drosophila erecta	Metazoa;Bilateria;Ecdysozoa;Arthropoda;Hexapoda;
dgr-miR-124	mir-124	TCGTTTGGTACGTTTTTCTCCTGGTATCCACTGTAGGCCTCTATGTTTTTTGACCATAAGGCACGCGGTGAATGCCAAGAGCGAACGAAACTCTACA	TAAGGCACGCGGTGAATGCCAAG	100	0.005	Drosophila grimshawi	Metazoa;Bilateria;Ecdysozoa;Arthropoda;Hexapoda;
dmo-miR-124	mir-124	TCGTTTGGTACGTTTTTCTCCTGGTATCCACTGTAGGCCTCTATGAATTTTGACCATAAGGCACGCGGTGAATGCCAAGAGCGAACGAAACTCTACAA	TAAGGCACGCGGTGAATGCCAAG	100	0.005	Drosophila mojavensis	Metazoa;Bilateria;Ecdysozoa;Arthropoda;Hexapoda;
dpe-miR-124	mir-124	TCGTTTGGTACGTTTTTCTCCTGGTATCCACTGTAGGCCTATATGTATTTCGACCATAAGGCACGCGGTGAATGCCAAGAGCGGACGAAACTC	TAAGGCACGCGGTGAATGCCAAG	100	0.005	Drosophila persimilis	Metazoa;Bilateria;Ecdysozoa;Arthropoda;Hexapoda;
dse-miR-124	mir-124	TACGTTTTTCTCCTGGTATCCACTGTAGGCCTATATGTATTTCCACCATAAGGCACGCGGTGAATGCCAAGAGCGAACGCA	TAAGGCACGCGGTGAATGCCAAG	100	0.005	Drosophila sechellia	Metazoa;Bilateria;Ecdysozoa;Arthropoda;Hexapoda;
dsi-miR-124	mir-124	TACGTTTTTCTCCTGGTATCCACTGTAGGCCTATATGTATTTCCACCATAAGGCACGCGGTGAATGCCAAGAGCGAACGCA	TAAGGCACGCGGTGAATGCCAAG	100	0.005	Drosophila simulans	Metazoa;Bilateria;Ecdysozoa;Arthropoda;Hexapoda;
dvi-miR-124	mir-124	TCGTTTGGTACGTTTTTCTCCTGGTATCCACTGTAGGCCTCTATGAATTTTGACCATAAGGCACGCGGTGAATGCCAAGAGCGAACGAAACTCTACAA	TAAGGCACGCGGTGAATGCCAAG	100	0.005	Drosophila virilis	Metazoa;Bilateria;Ecdysozoa;Arthropoda;Hexapoda;
dwi-miR-124	mir-124	TCGTTTGGTACGTTTTTCTCCTGGTATCCACTGCAGGCCTATATGTTATTTGACCATAAGGCACGCGGTGAATGCCAAGAGCGAACGAAA	TAAGGCACGCGGTGAATGCCAAG	100	0.005	Drosophila willistoni	Metazoa;Bilateria;Ecdysozoa;Arthropoda;Hexapoda;
dya-miR-124	mir-124	TACGTTTTTCTCCTGGTATCCACTGTAGGCCTATATGTATTTCCACCATAAGGCACGCGGTGAATGCCAAGAGCGAACGCA	TAAGGCACGCGGTGAATGCCAAG	100	0.005	Drosophila yakuba	Metazoa;Bilateria;Ecdysozoa;Arthropoda;Hexapoda;
bfl-miR-124	mir-124	CGGCAAATCTCGGCTTGGCTCTTAGTGTTCACGGCGGTCCTTAATTTAACATTGTGCAATTAAGGCACGCGGTGAATGCCAAGAACAGGGCCAAATCCTCA	TAAGGCACGCGGTGAATGCCAA	100	0.005	Branchiostoma floridae	Metazoa;Bilateria;Deuterostoma;Chordata;Cephalochordata;
cte-miR-124	mir-124	GACGTTGTTCTGGCGACTTCTTGGCGTTCACGGCGTGGTCCTTGGTGTGACTACAACAATTAAGGCACGCGGTGAATGCCAAGACGACCGCCGCTGCCTCC	TAAGGCACGCGGTGAATGCCA	100	0.005	Capitella teleta	Metazoa;Bilateria;Lophotrochozoa;Annelida;
lgi-miR-124	mir-124	AATCCAAAATGGCGGATCTGTTAGTGTTCACTGTGAAAGCCTTGGTGTAATTAAAACTATTAAGGCACGCGGTGAATGCCAATAGGTCGTCAATATCTTCT	TAAGGCACGCGGTGAATGCCA	100	0.005	Lottia gigantea	Metazoa;Bilateria;Lophotrochozoa;Molusca;
sko-miR-124	mir-124	GGATGGTTATGTCCTGTTCTAAGTGTTCACAGCGGTCCTTGATGTTCCACACAACGCAATTAAGGCACGCGGTGAATGCCAAGAACAAAGATATATAAAAT	TAAGGCACGCGGTGAATGCCAA	100	0.005	Saccoglossus kowalevskii	Metazoa;Bilateria;Deuterostoma;Chordata;Hemichordata;
spu-miR-124	mir-124	CTTCTTATCCATCCCGTTCTTAGTGTTCACTGTGATCCTTGATTTATATTCTAAAACAATTAAGGCACGCGGTGAATGCCAAGGCTCGAGGGTGAAATTTC	TAAGGCACGCGGTGAATGCCA	100	0.005	Strongylocentrotus purpuratus	Metazoa;Bilateria;Deuterostoma;Echinodermata;
crm-miR-124	mir-124	TCCAGATGTCACTTGGCATACACCTGAGTGACTTTAGTGGACATCTCAAGTTTCCAACTAAGGCACGCGGTGAATGCCACGTGGCAATTCTGGA	TAAGGCACGCGGTGAATGCC	100	0.005	Caenorhabditis remanei	Metazoa;Bilateria;Ecdysozoa;Nematoda;
ppc-miR-124	mir-124	GAAGGGTCGTTAATTCACTTCGCTTTCACCGGTGACTTTAGTGCTTTGTCACAGAGAGAACTAAGGCACGCGGTGAATGCCAAGAGAATAACGAATCCATCA	TAAGGCACGCGGTGAATGCC	100	0.005	PristionchTs pacificus	Metazoa;Bilateria;Ecdysozoa;Nematoda;
dpu-miR-124	mir-124	AAGACACACAGTTCTCCTCGTGTTCATTGTTGTGCCTTTTGTATTATTGAATTCGGATCATAAGGCACGCGGTGAATGCCAAGAGCACGGCCCAACATTCG	TAAGGCACGCGGTGAATGCCAAG	100	0.005	Daphnia pulex	Metazoa;Bilateria;Ecdysozoa;Arthropoda;Crustacea;
isc-miR-124	mir-124	GACCCCTTGCGTGAACGCTCTCCGTATTCACTGCGCGCCTTGATGTGCCCAAACGTATCATAAGGCACGCGGTGAATGCCAAGAGGCACGCTTGCTAATCA	TAAGGCACGCGGTGAATGCCAAG	100	0.005	Ixodes scapularis	Metazoa;Bilateria;Ecdysozoa;Arthropoda;Chelicerata;
eca-miR-124	mir-124	CTCTCCGTGTTCACAGCGGACCTTGATTTAAATGTCCATACAATTAAGGCACGCGGTGAATGCCAAGA	TAAGGCACGCGGTGAATGCC	100	0.005	Equus caballus	Metazoa;Bilateria;Deuterostoma;Chordata;Vertebrata;Mammalia;Laurasiatheria;
bta-miR-124b	mir-124	TGAGGGCCCCTCTGCGTGTTCACAGCGGACCTTGATTTAATGTCTATACAATTAAGGCACGCGGTGAATGCCAAGAGAGGCGCCTCC	TAAGGCACGCGGTGAATGCCAAG	100	0.005	Bos taturus	Metazoa;Bilateria;Deuterostoma;Chordata;Vertebrata;Mammalia;Ruminantia;
bma-miR-124	mir-124	CAAAGGACGTCTCGCTTTCACCGGTGACCTTGGTTTGTTATGTTTAGTACTAAGGCACGCGGTGAATGCCAAACGTTCTCTTGCTATACCT	TAAGGCACGCGGTGAATGCCAA	100	0.005	Brugia malayi	Metazoa;Bilateria;Ecdysozoa;Nematoda;
aae-miR-124	mir-124	TTTTCTCCTGGTATCCACTGCCGGCCTATATGTCCTATTTCGGTACTCATAAGGCACGCGGTGAATGCCAAGAGCG	TAAGGCACGCGGTGAATGC	100	0.005	Aedes aegypti	Metazoa;Bilateria;Ecdysozoa;Arthropoda;Hexapoda;
cqu-miR-124	mir-124	TTTTCTCCTGGTGTTCACTGCCGGCCTGTATGTCCTATTGAGGTTTTCATAAGGCACGCGGTGAATGCCAAGAGCGGA	TAAGGCACGCGGTGAATGC	100	0.005	Culex quinquefasciatus	Metazoa;Bilateria;Ecdysozoa;Arthropoda;Hexapoda;
tgu-miR-124	mir-124	AGAGAGAGAGAGCGAGACAGAGCACTCTAAGGCTCTGACTCTCCGTGTTCACAGCGGACCTTGATTTAATGTCATACAATTAAGGCACGCGGTGAATGCCAAGAGCGGATC	TAAGGCACGCGGTGAATGCCA	100	0.005	Taeniopygia guttata	Metazoa;Bilateria;Deuterostoma;Chordata;Vertebrata;Aves;
api-miR-124	mir-124	GCGTTCACTGTTGAGCCTATATGTTGTTAATATGAATCATAAGGCACGCGGTGAATGCCA	TAAGGCACGCGGTGAATGCCA	100	0.005	Acyrthosiphon pisum	Metazoa;Bilateria;Ecdysozoa;Arthropoda;Hexapoda;
nvi-miR-124	mir-124	TGCTCCTTGCGTTCACTGCGGGCTTCCATGTGCCAAGTTTTAAAAATTCATAAGGCACGCGGTGAATGCCAAGAGCG	TAAGGCACGCGGTGAATGCCAAG	100	0.005	Nasonia vitripennis	Metazoa;Bilateria;Ecdysozoa;Arthropoda;Hexapoda;
ppy-miR-124	mir-124	TGAGGGCCCCTCTGCGTGTTCACAGCGGACCTTGATTTAATGTCTATACAATTAAGGCACGCGGTGAATGCCAAGAGAGGCGCCTCC	TAAGGCACGCGGTGAATGCC	100	0.005	Pongo pygmaeus	Metazoa;Bilateria;Deuterostoma;Chordata;Vertebrata;Mammalia;Primates;Hominidae;
sja-miR-124-3p	mir-124	TATATGTATGCCATTTTCCGCGATTGCCTTGATTTGTTAAAAGAAAATGATTCACAACAAAATATTAAGGCACGCGGTGAATGTCATCCACGGTGC	TAAGGCACGCGGTGAATGTCA	100	0.013	Schistosoma japonicum	Metazoa;Bilateria;Lophotrochozoa;Platyhelminthes;
gga-miR-124b	mir-124	AGCCCCAGCGTTTTGTGTTCACTGCAGACCTTGATTTAATGTCACACGATTAAGGCACGCAGTGAATGCCAAAGTTTGGGGCAGCCTGGGCTG	TTAAGGCACGCAGTGAATGCCA	94.74	0.027	Gallus Gallus	Metazoa;Bilateria;Deuterostoma;Chordata;Vertebrata;Aves;
odi-miR-124b	mir-124	CCGCTACCGGGCTTAATTAGTATTCGCAAGAGCTGCTTGAGAAGTGCTCGATTCTAGCATCGTTCTAAGGCACTCGGTGAATGCTAAATGAGCTCTGGAATA	TAAGGCACTCGGTGAATGCTAA	94.74	0.027	Oikopleura dioica	Metazoa;Bilateria;Deuterostoma;Chordata;Urochordata;
sme-miR-124e	mir-124	TTCAATAAATTATTCTACTGCCATTCTCAGTTGGAGTCTTGATATGATCTATTAAGGCACGCTGTGAATGCCAAGGAATTTTATTTCTCTTCT	TAAGGCACGCTGTGAATGCCA	94.74	0.027	Schmidtea mediterranea	Metazoa;Bilateria;Lophotrochozoa;Platyhelminthes;
ssc-miR-125b	mir-125	ACCAGACTTTTCCTAGTCCCTGAGACCCTAACTTGTGAGGTATTTTAGTAACATCACAAGTCAGGCTCTTGGGACCTAGGCGGAGGGGA	TCCCTGAGACCCTAACTTGTGA			Sus scrofa	Metazoa;Bilateria;Deuterostoma;Chordata;Vertebrata;Mammalia;suina;
mmu-miR-125b-5p	mir-125	GCCTAGTCCCTGAGACCCTAACTTGTGAGGTATTTTAGTAACATCACAAGTCAGGTTCTTGGGACCTAGGC	TCCCTGAGACCCTAACTTGTGA	100	0.0003	Mus Musculus	Metazoa;Bilateria;Deuterostoma;Chordata;Vertebrata;Mammalia;Rodentia;
dme-miR-125	mir-125	GACATGTGCAAATGTTTGTATGGCTGATTCCCTGAGACCCTAACTTGTGACTTTTAATACCAGTTTCACAAGTTTTGATCTCCGGTATTGGACGCAAACTTGCTGATGTT	TCCCTGAGACCCTAACTTGTGA	100	0.0003	Drosophila melanogaster	Metazoa;Bilateria;Ecdysozoa;Arthropoda;Hexapoda;
hsa-miR-125b	mir-125	TGCGCTCCTCTCAGTCCCTGAGACCCTAACTTGTGATGTTTACCGTTTAAATCCACGGGTTAGGCTCTTGGGAGCTGCGAGTCGTGCT	TCCCTGAGACCCTAACTTGTGA	100	0.0003	Homo sapiens	Metazoa;Bilateria;Deuterostoma;Chordata;Vertebrata;Mammalia;Primates;Hominidae;
rno-miR-125b-5p	mir-125	TGCGCTCCCCTCAGTCCCTGAGACCCTAACTTGTGATGTTTACCGTTTAAATCCACGGGTTAGGCTCTTGGGAGCTGCGAGTCGTGC	TCCCTGAGACCCTAACTTGTGA	100	0.0003	Rattus norvegicus	Metazoa;Bilateria;Deuterostoma;Chordata;Vertebrata;Mammalia;Rodentia;
gga-miR-125b	mir-125	ATCAGACTTTTCCTAGTCCCTGAGACCCTAACTTGTGAGGTTTTGTAGCAACAATCACAAGTCAGGCTCTTGGGACCTAGGCGGAGGGGA	TCCCTGAGACCCTAACTTGTGA	100	0.0003	Gallus Gallus	Metazoa;Bilateria;Deuterostoma;Chordata;Vertebrata;Aves;
dps-miR-125	mir-125	GACATGTGCAAATGTTTGTATGGCTGATTCCCTGAGACCCTAACTTGTGACTTTTAATACCAGTTTCACAAGTTTTGATCTCCGGTATTGGACGCAAACTTGCTGATGTT	TCCCTGAGACCCTAACTTGTGA	100	0.0003	Drosophila pseudoobscura	Metazoa;Bilateria;Ecdysozoa;Arthropoda;Hexapoda;
aga-miR-125	mir-125	TATTGTTTCGTTTTTTTGTATCTGCTGATTCCCTGAGACCCTAACTTGTGACTATCGTTGCAAAGTTTCACAAGTTTTGATCTCCGGTATTAGCGGTTGAGATGCAACGGTA	TCCCTGAGACCCTAACTTGTGA	100	0.0003	Anopheles gambiae	Metazoa;Bilateria;Ecdysozoa;Arthropoda;Hexapoda;
dre-miR-125b	mir-125	TTCTGTTGCAGGTTGGCGGTTGGTCTGCAAATGTGCCTCTCACAATCCCTGAGACCCTAACTTGTGACGTTTTCCTGTTATGTGCACGGGTTAGGTTCTTGGGAGCTGAGAGGGGTGCTCTGTCATCAGCCCGCCGGCGTCGGAA	TCCCTGAGACCCTAACTTGTGA	100	0.0003	Danio rerio	Metazoa;Bilateria;Deuterostoma;Chordata;Vertebrata;Pisces;
ssc-miR-125b	mir-125	ACCAGACTTTTCCTAGTCCCTGAGACCCTAACTTGTGAGGTATTTTAGTAACATCACAAGTCAGGCTCTTGGGACCTAGGCGGAGGGGA	TCCCTGAGACCCTAACTTGTGA	100	0.0003	Sus scrofa	Metazoa;Bilateria;Deuterostoma;Chordata;Vertebrata;Mammalia;suina;
ggo-miR-125b	mir-125	TGCGCTCCTCTCAGTCCCTGAGACCCTAACTTGTGATGTTTACCGTTTAAATCCACGGGTTAGGCTCTTGGGAGCTGCGAGTCGTGCT	TCCCTGAGACCCTAACTTGTGA	100	0.0003	Gorilla gorilla	Metazoa;Bilateria;Deuterostoma;Chordata;Vertebrata;Mammalia;Primates;Hominidae;
age-miR-125b	mir-125	TGCGCTCCTCTCAGTCCCTGAGACCCTAACTTGTGATGTTTACCGTTTAAATCCACGGGTTAGGCTCTTGGGAGCTGCGAGTCGTGCT	TCCCTGAGACCCTAACTTGTGA	100	0.0003	Ateles geoffroyi	Metazoa;Bilateria;Deuterostoma;Chordata;Vertebrata;Mammalia;Primates;Atelidae;
ppa-miR-125b	mir-125	TGCGCTCCTCTCAGTCCCTGAGACCCTAACTTGTGATGTTAACCGTTTAAATCCACGGGTTAGGCTCTTGGGAGCTGCGAGTCGTAAT	TCCCTGAGACCCTAACTTGTGA	100	0.0003	Pan paniscus	Metazoa;Bilateria;Deuterostoma;Chordata;Vertebrata;Mammalia;Primates;Hominidae;
ppy-miR-125b	mir-125	TGCGCTCCTCTCAGTCCCTGAGACCCTAACTTGTGATGTTTACCGTTTAAATCCACGGGTTAGGCTCTTGGGAGCTGCGAGTCGTGCT	TCCCTGAGACCCTAACTTGTGA	100	0.0003	Pongo pygmaeus	Metazoa;Bilateria;Deuterostoma;Chordata;Vertebrata;Mammalia;Primates;Hominidae;
ptr-miR-125b	mir-125	TGCGCTCCTCTCAGTCCCTGAGACCCTAACTTGTGATGTTTACCGTTTAAATCCACGGGTTAGGCTCTTGGGAGCTGCGAGTCGTGCT	TCCCTGAGACCCTAACTTGTGA	100	0.0003	Pan troglodytes	Metazoa;Bilateria;Deuterostoma;Chordata;Vertebrata;Mammalia;Primates;Hominidae;
mml-miR-125b	mir-125	TGCGCTCCTCTCAGTCCCTGAGACCCTAACTTGTGATGTTTACCGTTTAAATCCACGGGTTAGGCTCTTGGGAGCTGCGAGTCGTGCT	TCCCTGAGACCCTAACTTGTGA	100	0.0003	Macaca mulatta	Metazoa;Bilateria;Deuterostoma;Chordata;Vertebrata;Mammalia;Primates;Cercopithecidae;
sla-miR-125b	mir-125	TGCGCTCCTCTCAGTCCCTGAGACCCTAACTTGTGATGTTTACCGTTTAAATCCACGGGTTAGGCTCTTGGGAGCTGCGAGTCGTGCT	TCCCTGAGACCCTAACTTGTGA	100	0.0003	Saguinus labiatus	Metazoa;Bilateria;Deuterostoma;Chordata;Vertebrata;Mammalia;Primates;Cebidae;
lla-miR-125b	mir-125	TGCGCTCCTCTCAGTCCCTGAGACCCTAACTTGTGATGTTTACCGTTTAAATCCACGGGTTAGGCTCTTGGGAGCTGCGAGTCGTGCT	TCCCTGAGACCCTAACTTGTGA	100	0.0003	Lagothrix lagotricha	Metazoa;Bilateria;Deuterostoma;Chordata;Vertebrata;Mammalia;Primates;Atelidae;
mne-miR-125b	mir-125	TGCGCTCCTCTCAGTCCCTGAGACCCTAACTTGTGATGTTTACCGTTTAAATCCACGGGTTAGGCTCTTGGGAGCTGCGAGTCGTGCT	TCCCTGAGACCCTAACTTGTGA	100	0.0003	Macaca nemestrina	Metazoa;Bilateria;Deuterostoma;Chordata;Vertebrata;Mammalia;Primates;Cercopithecidae;
lca-miR-125b	mir-125	ACCAGACTTTTCCTAGTCCCTGAGACCCTAACTTGTGAGGTATTTTAGTAACATCACAAGTCAGGCTCTTGGGACCTAGGCGGAGGGGA	TCCCTGAGACCCTAACTTGTGA	100	0.0003	Lemur catta	Metazoa;Bilateria;Deuterostoma;Chordata;Vertebrata;Mammalia;Primates;Lemuridae;
fru-miR-125b	mir-125	CTCTCATTCCCTGAGACCCTAACTTGTGACGTTGTGCTGTGATGTGCACGGGTTGGGTTCTTGGGAGCTG	TCCCTGAGACCCTAACTTGTGA	100	0.0003	Fugu rubripes	Metazoa;Bilateria;Deuterostoma;Chordata;Vertebrata;Pisces;
tni-miR-125b	mir-125	GTACCTCTCTCATTCCCTGAGACCCTAACTTGTGACGTTGTGCTGTGATGTGCACGGGTTGGGTTCTTGGGAGCTGCGAGGGGCGCTCACACATC	TCCCTGAGACCCTAACTTGTGA	100	0.0003	Tetraodon nigroviridis	Metazoa;Bilateria;Deuterostoma;Chordata;Vertebrata;Pisces;
bta-miR-125b	mir-125	CGCGCGCCTCTCAATCCCTGAGACCCTAACTTGTGATGTTTACCGTTTAAATCCACGGGTTAGGCTCTTGGGAGCTGCGAGTCGCGCC	TCCCTGAGACCCTAACTTGTGA	100	0.0003	Bos taurus	Metazoa;Bilateria;Deuterostoma;Chordata;Vertebrata;Mammalia;Ruminantia;
xtr-miR-125b	mir-125	TGCACCCCTCTCAATCCCTGAGACCCTAACTTGTGATGTTTAGCTTTAAAAATCCACGGGTTAGGCTCTTGGGAGCTGTGAGTTGTGC	TCCCTGAGACCCTAACTTGTGA	100	0.0003	Xenopus tropicalis	Metazoa;Bilateria;Deuterostoma;Chordata;Vertebrata;Amphibia;
mdo-miR-125b	mir-125	ACTTTTCCTAGTCCCTGAGACCCTAACTTGTGAGGCTTTTCAGCGACAACCACAGGTCAGGCTCTTGGGACCTAGGCGGAGG	TCCCTGAGACCCTAACTTGTGA	100	0.0003	Monodelphis domestica	Metazoa;Bilateria;Deuterostoma;Chordata;Vertebrata;Mammalia;Metatheria;
cfa-miR-125b	mir-125	TCCCTGAGACCCTAACTTGTGAGGTATTTTAGTAACATCACAAGTCAGGCTCTTGGGACCT	TCCCTGAGACCCTAACTTGTGA	100	0.0003	Canis familiaris	Metazoa;Bilateria;Deuterostoma;Chordata;Vertebrata;Mammalia;Carnivora;
oan-miR-125	mir-125	AAGGAATTACTTGCTGCGCCCCTCTCAATCCCTGAGACCCTAACTTGTGATGTTTCCCGTTTAAATCCACGGGTTAGGTTCTTGGGAGCTGTGAGTTGTGCCTT	TCCCTGAGACCCTAACTTGTGA	100	0.0003	Ornithorhynchus anatinus	Metazoa;Bilateria;Deuterostoma;Chordata;Vertebrata;Mammalia;Prototheria;
tca-miR-125	mir-125	ATTTGCCTATTCCCTGAGACCCTAACTTGTGATGTTAAATGGACTCTCACAAGCTAGCGACTCGGGTATTGGCGGAT	TCCCTGAGACCCTAACTTGTGA	100	0.0003	Tribolium castaneum	Metazoa;Bilateria;Ecdysozoa;Arthropoda;Hexapoda;
dan-miR-125	mir-125	GACATGTGCAAATGTTTGTATGGCTGATTCCCTGAGACCCTAACTTGTGACTTTTAATACCAGTTTCACAAGTTTTGATCTCCGGTATTGGACGCAAACTTGCTGATGTT	TCCCTGAGACCCTAACTTGTGA	100	0.0003	Drosophila ananassae	Metazoa;Bilateria;Ecdysozoa;Arthropoda;Hexapoda;
der-miR-125	mir-125	GACATGTGCAAATGTTTGTATGGCTGATTCCCTGAGACCCTAACTTGTGACTTTTAATACCAGTTTCACAAGTTTTGATCTCCGGTATTGGACGCAAACTTGCTGATGTT	TCCCTGAGACCCTAACTTGTGA	100	0.0003	Drosophila erecta	Metazoa;Bilateria;Ecdysozoa;Arthropoda;Hexapoda;
dgr-miR-125	mir-125	GACATGTGCAAATGTTTGTATGGCTGATTCCCTGAGACCCTAACTTGTGACTTTTAATACCAGTTTCACAAGTTTTGATCTCCGGTATTGGACGCAAACTTGCTGATGTT	TCCCTGAGACCCTAACTTGTGA	100	0.0003	Drosophila grimshawi	Metazoa;Bilateria;Ecdysozoa;Arthropoda;Hexapoda;
dmo-miR-125	mir-125	GACATGTGCAAATGTTTGTATGGCTGATTCCCTGAGACCCTAACTTGTGACTTTTAATACCAGTTTCACAAGTTTTGATCTCCGGTATTGGACGCAAACTTGCTGATGTT	TCCCTGAGACCCTAACTTGTGA	100	0.0003	Drosophila mojavensis	Metazoa;Bilateria;Ecdysozoa;Arthropoda;Hexapoda;
dpe-miR-125	mir-125	GACATGTGCAAATGTTTGTATGGCTGATTCCCTGAGACCCTAACTTGTGACTTTTAATACCAGTTTCACAAGTTTTGATCTCCGGTATTGGACGCAAACTTGCTGATGTT	TCCCTGAGACCCTAACTTGTGA	100	0.0003	Drosophila persimilis	Metazoa;Bilateria;Ecdysozoa;Arthropoda;Hexapoda;
dse-miR-125	mir-125	GACATGTGCAAATGTTTGTATGGCTGATTCCCTGAGACCCTAACTTGTGACTTTTAATACCAGTTTCACAAGTTTTGATCTCCGGTATTGGACGCAAACTTGCTGATGTT	TCCCTGAGACCCTAACTTGTGA	100	0.0003	Drosophila sechellia	Metazoa;Bilateria;Ecdysozoa;Arthropoda;Hexapoda;
dsi-miR-125	mir-125	GACATGTGCAAATGTTTGTATGGCTGATTCCCTGAGACCCTAACTTGTGACTTTTAATACCAGTTTCACAAGTTTTGATCTCCGGTATTGGACGCAAACTTGCTGATGTT	TCCCTGAGACCCTAACTTGTGA	100	0.0003	Drosophila simulans	Metazoa;Bilateria;Ecdysozoa;Arthropoda;Hexapoda;
dvi-miR-125	mir-125	GACATGTGCAAATGTTTGTATGGCTGATTCCCTGAGACCCTAACTTGTGACTTTTAATACCAGTTTCACAAGTTTTGATCTCCGGTATTGGACGCAAACTTGCTGATGTT	TCCCTGAGACCCTAACTTGTGA	100	0.0003	Drosophila virilis	Metazoa;Bilateria;Ecdysozoa;Arthropoda;Hexapoda;
dwi-miR-125	mir-125	GACATGTGCAAATGTTTGTATGGCTGATTCCCTGAGACCCTAACTTGTGACTTTTAATACCAGTTTCACAAGTTTTGATCTCCGGTATTGGACGCAAACTTGCTGATGTT	TCCCTGAGACCCTAACTTGTGA	100	0.0003	Drosophila willistoni	Metazoa;Bilateria;Ecdysozoa;Arthropoda;Hexapoda;
dya-miR-125	mir-125	GACATGTGCAAATGTTTGTATGGCTGATTCCCTGAGACCCTAACTTGTGACTTTTAATACCAGTTTCACAAGTTTTGATCTCCGGTATTGGACGCAAACTTGCTGATGTT	TCCCTGAGACCCTAACTTGTGA	100	0.0003	Drosophila yakuba	Metazoa;Bilateria;Ecdysozoa;Arthropoda;Hexapoda;
bfl-miR-125	mir-125	ATCTGTTGGTGTGTTCCCCATTCCCTGAGACCCTAACTTGTGATGTCCATGGCTCACAGGTTAGGATCTTGGGAGCTGGGTGACATACGCCCTCCACTTCA	TCCCTGAGACCCTAACTTGTGA	100	0.0003	Branchiostoma floridae	Metazoa;Bilateria;Deuterostoma;Chordata;Cephalochordata;
cte-miR-125	mir-125	TAACCACTCGGCATCTCGCACTCCCTGAGACCCTAACTTGTGAAGCTTTCTAAAAAGATCGCGAGTTAGAATCTTGGGCTCTGCGAGGAGCTCGATTGCCG	TCCCTGAGACCCTAACTTGTGA	100	0.0003	Capitella teleta	Metazoa;Bilateria;Lophotrochozoa;Annelida;
sko-miR-125	mir-125	CTCTATATGTGTATTACCTAATCCCTGAGACCCTAACTTGTGAGAATTACCCAGCATTCACAGGTTAGTGGCTTAGAATTGGGTGGTGCATTCATAGCAAC	TCCCTGAGACCCTAACTTGTGA	100	0.0003	Saccoglossus kowalevskii	Metazoa;Bilateria;Deuterostoma;Chordata;Hemichordata;
spu-miR-125	mir-125	AAAGAGAGACTGCCCCCCAAATCCCTGAGACCCTAACTTGTGATGTGCTTTTATCAAATCACACAGGTTGGTATCTCAGGAATTTGGTGGGCGTGTCATGC	TCCCTGAGACCCTAACTTGTGA	100	0.0003	Strongylocentrotus purpuratus	Metazoa;Bilateria;Deuterostoma;Echinodermata;
eca-miR-125b-5p	mir-125	TGCGCTCCTCTCAATCCCTGAGACCCTAACTTGTGATGTTTACCGTTTAAATCCACGGGTTAGGCTCTTGGGAGCTGCGAGTCGTGCC	TCCCTGAGACCCTAACTTGTGA	100	0.0003	Equus caballus	Metazoa;Bilateria;Deuterostoma;Chordata;Vertebrata;Mammalia;Laurasiatheria;
aae-miR-125	mir-125	TTAGTTTTGTTTCTGCTGATTCCCTGAGACCCTAACTTGTGACTATAGTTGAAGTTTCACAAGTTTTGATCTCCGGTATTAGCGGTCGAGATTCA	TCCCTGAGACCCTAACTTGTGA	100	0.0003	Aedes aegypti	Metazoa;Bilateria;Ecdysozoa;Arthropoda;Hexapoda;
aae-miR-125*	mir-125	TTAGTTTTGTTTCTGCTGATTCCCTGAGACCCTAACTTGTGACTATAGTTGAAGTTTCACAAGTTTTGATCTCCGGTATTAGCGGTCGAGATTCA	TCCCTGAGACCCTAACTTGTGA	100	0.0003	Aedes aegypti	Metazoa;Bilateria;Ecdysozoa;Arthropoda;Hexapoda;
cqu-miR-125	mir-125	TTAGTTTTGTTTCTGCTGATTCCCTGAGACCCTAACTTGTGACTATAGTTGAAGTTTCACAAGTTTTGATCTCCGGTATTAGCGGTCGAGATTCA	TCCCTGAGACCCTAACTTGTGA	100	0.0003	Culex quinquefasciatus	Metazoa;Bilateria;Ecdysozoa;Arthropoda;Hexapoda;
tgu-miR-125	mir-125	CTTTTCCTAGTCCCTGAGACCCTAACTTGTGAGGTTTTTTAGCAACAATCACAAGTCAGGCTCTTGGGACCT	TCCCTGAGACCCTAACTTGTGA	100	0.0003	Taeniopygia guttata	Metazoa;Bilateria;Deuterostoma;Chordata;Vertebrata;Aves;
nvi-miR-125	mir-125	ATAAAGCCTGCCGCCGCGTCGCCGGTTCCCTGAGACCCTAACTTGTGACGTCGCGTACGATATCTCACAGGCTAGATTCTCTGGTATTGGCGATGAGTGCTGCCTTTTGA	TCCCTGAGACCCTAACTTGTGA	100	0.0003	Nasonia vitripennis	Metazoa;Bilateria;Ecdysozoa;Arthropoda;Hexapoda;
nlo-miR-125	mir-125	GCCGCCGCGTCGCCGGTTCCCTGAGACCCTAACTTGTGACGTCGCGTACGATATCTCACAGGCTAGATTCTCTGGTATTGGCGATGAGTGCTGCCTTTTG	TCCCTGAGACCCTAACTTGTGA	100	0.0003	Nasonia longicornis	Metazoa;Bilateria;Ecdysozoa;Arthropoda;Hexapoda;
ame-miR-125	mir-125	GTAAAGCCTGCCGCGTCGCCGGTCCCCTGAGACCCTAACTTGTGACGTCGCGACCGATATCTCACAGGCTAGATTCTCTGGTATTGGCGATGAGTGCTGCCTTTTGC	CCCCTGAGACCCTAACTTGTGA	100	0.0008	Apis mellifera	Metazoa;Bilateria;Ecdysozoa;Arthropoda;Hexapoda;
dre-miR-125c	mir-125	GCTCTCCTCCTGTTCCCTGAGACCCTAACTCGTGAGGTCTTTTTCCAAAATCACGGGTCAGGAGCTTGGGAGACAGGTGGAGGGC	TCCCTGAGACCCTAACTCGTGA	95.45	0.002	Danio rerio	Metazoa;Bilateria;Deuterostoma;Chordata;Vertebrata;Pisces;
ssc-miR-128	mir-128	TGAGCTGTTGGATTCGGGGCCGTAGCACTGTCTGAGAGGTTTACATTTCTCACAGTGAACCGGTCTCTTTTTCAGCTGCTTC	TCACAGTGAACCGGTCTCTTTT			Sus scrofa	Metazoa;Bilateria;Deuterostoma;Chordata;Vertebrata;Mammalia;suina;
dre-miR-128	mir-128	TGGAGGAGGAGTGCTGGGAGACGGGGCCGTGGCACTGTATGAGATTCATGTAGGCTTTCTCACAGTGAACCGGTCTCTTTTTCCAGCCCTCACTGACA	TCACAGTGAACCGGTCTCTTTT	100	0.0003	Danio rerio	Metazoa;Bilateria;Deuterostoma;Chordata;Vertebrata;Pisces;
mml-miR-128a	mir-128	TGAGCTGTTGGATTCGGGGCCGTAGCACTGTCTGAGAGGTTTACATTTCTCACAGTGAACCGGTCTCTTTTTCAGCTGCTTC	TCACAGTGAACCGGTCTCTTTT	100	0.0003	Macaca mulatta	Metazoa;Bilateria;Deuterostoma;Chordata;Vertebrata;Mammalia;Primates;Cercopithecidae;
sla-miR-128	mir-128	TGAGCTGTTGGATTCGGGGCCGTAGCACTGTCTGAGAGGTTTACATTTCTCACAGTGAACCGGTCTCTTTTTCAGCTGCTTC	TCACAGTGAACCGGTCTCTTTT	100	0.0003	Saguinus labiatus	Metazoa;Bilateria;Deuterostoma;Chordata;Vertebrata;Mammalia;Primates;Cebidae;
age-miR-128	mir-128	TGAGCTGTTGGATTCGGGGCCGTAGCACTGTCTGAGAGGTTTACATTTCTCACAGTGAACCGGTCTCTTTTTCAGCTGCTTC	TCACAGTGAACCGGTCTCTTTT	100	0.0003	Ateles geoffroyi	Metazoa;Bilateria;Deuterostoma;Chordata;Vertebrata;Mammalia;Primates;Atelidae;
ppa-miR-128	mir-128	TGAGCTGTTGGATTCGGGGCCGTAGCACTGTCTGAGAGGTTTACATTTCTCACAGTGAACCGGTCTCTTTTTCAGCTGCTTC	TCACAGTGAACCGGTCTCTTTT	100	0.0003	Pan paniscus	Metazoa;Bilateria;Deuterostoma;Chordata;Vertebrata;Mammalia;Primates;Hominidae;
fru-miR-128	mir-128	GAAGAGGGGGCCGTTACACTGTCAGAGATGTAGTCTGAGGGTCTCACAGTGAACCGGTCTCTTTTCCTGCTG	TCACAGTGAACCGGTCTCTTTT	100	0.0003	Fugu rubripes	Metazoa;Bilateria;Deuterostoma;Chordata;Vertebrata;Pisces;
tni-miR-128	mir-128	GAGGAGGGGGCCGTTACACTGTCAGAGATGTAGTCTGAGGGTCTCACAGTGAACCGGTCTCTTTTCCTGCTG	TCACAGTGAACCGGTCTCTTTT	100	0.0003	Tetraodon nigroviridis	Metazoa;Bilateria;Deuterostoma;Chordata;Vertebrata;Pisces;
xtr-miR-128	mir-128	GTGCAGCTGGAACGGGGGCCGTTACACTGTAAGAGAGTGAGTAGTAGGTCTCACAGTGAACCGGTCTCTTTTCTTACTGT	TCACAGTGAACCGGTCTCTTTT	100	0.0003	Xenopus tropicalis	Metazoa;Bilateria;Deuterostoma;Chordata;Vertebrata;Amphibia;
mmu-miR-128	mir-128	GTTGGATTCGGGGCCGTAGCACTGTCTGAGAGGTTTACATTTCTCACAGTGAACCGGTCTCTTTTTCAGC	TCACAGTGAACCGGTCTCTTT	100	0.0008	Mus Musculus	Metazoa;Bilateria;Deuterostoma;Chordata;Vertebrata;Mammalia;Rodentia;
hsa-miR-128	mir-128	TGAGCTGTTGGATTCGGGGCCGTAGCACTGTCTGAGAGGTTTACATTTCTCACAGTGAACCGGTCTCTTTTTCAGCTGCTTC	TCACAGTGAACCGGTCTCTTT	100	0.0008	Homo sapiens	Metazoa;Bilateria;Deuterostoma;Chordata;Vertebrata;Mammalia;Primates;Hominidae;
rno-miR-128	mir-128	TGAGCTGTTGGATTCGGGGCCGTAGCACTGTCTGAGAGGTTTACATTTCTCACAGTGAACCGGTCTCTTTTTCAGCTGCTTC	TCACAGTGAACCGGTCTCTTT	100	0.0008	Rattus norvegicus	Metazoa;Bilateria;Deuterostoma;Chordata;Vertebrata;Mammalia;Rodentia;
gga-miR-128	mir-128	TGTCCAGCTGGAAGGGGGGCCGTTACACTGTAAGAGAGTGAGTAGCAGGTCTCACAGTGAACCGGTCTCTTTTCCTGCTGTGTC	TCACAGTGAACCGGTCTCTTT	100	0.0008	Gallus Gallus	Metazoa;Bilateria;Deuterostoma;Chordata;Vertebrata;Aves;
ptr-miR-128	mir-128	TGAGCTGTTGGATTCGGGGCCGTAGCACTGTCTGAGAGGTTTACATTTCTCACAGTGAACCGGTCTCTTTTTCAGCTGCTTC	TCACAGTGAACCGGTCTCTTT	100	0.0008	Pan troglodytes	Metazoa;Bilateria;Deuterostoma;Chordata;Vertebrata;Mammalia;Primates;Hominidae;
ppy-miR-128	mir-128	TGAGCTGTTGGATTCGGGGCCGTAGCACTGTCTGAGAGGTTTACATTTCTCACAGTGAACCGGTCTCTTTTTCAGCTGCTTC	TCACAGTGAACCGGTCTCTTT	100	0.0008	Pongo pygmaeus	Metazoa;Bilateria;Deuterostoma;Chordata;Vertebrata;Mammalia;Primates;Hominidae;
bta-miR-128	mir-128	TGAGCTGTTGGATTCGGGGCCGTAGCACTGTCTGAGAGGTTTACATTTCTCACAGTGAACCGGTCTCTTTTTCAGCTGCTTC	TCACAGTGAACCGGTCTCTTT	100	0.0008	Bos taurus	Metazoa;Bilateria;Deuterostoma;Chordata;Vertebrata;Mammalia;Ruminantia;
mdo-miR-128	mir-128	TGTGCAGCAGGAAGGGGGGCCGTTACACTGTCAGAGAGTGAGTAGCAGGTCTCACAGTGAACCGGTCTCTTTCCCTGCTGTGGC	TCACAGTGAACCGGTCTCTTT	100	0.0008	Monodelphis domestica	Metazoa;Bilateria;Deuterostoma;Chordata;Vertebrata;Mammalia;Metatheria;
mml-miR-128b	mir-128	TGTGCAGTGGGAAGGGGGGCCGATACACTGTACGAGAGTGAGTAGCAGGTCTCACAGTGAACCGGTCTCTTTCCCTACTGTGTC	TCACAGTGAACCGGTCTCTTT	100	0.0008	Macaca mulatta	Metazoa;Bilateria;Deuterostoma;Chordata;Vertebrata;Mammalia;Primates;Cercopithecidae;
cfa-miR-128	mir-128	CGGGGCCGTAGCACTGTCTGAGAGGTTTACATTTCTCACAGTGAACCGGTCTCTTT	TCACAGTGAACCGGTCTCTTT	100	0.0008	Canis familiaris	Metazoa;Bilateria;Deuterostoma;Chordata;Vertebrata;Mammalia;Carnivora;
oan-miR-128	mir-128	GCTGGATTCGGGGCCGATACACGGTCTGAGGGGTTTACGAGTCTCACAGTGAACCGGTCTCTTTTTCAGTT	TCACAGTGAACCGGTCTCTTT	100	0.0008	Ornithorhynchus anatinus	Metazoa;Bilateria;Deuterostoma;Chordata;Vertebrata;Mammalia;Prototheria;
eca-miR-128	mir-128	TGTGCAGTGGGAAGGGGGGCCGATGCACTGTACGAGAGTGAGTAGCAGGTCTCACAGTGAACCGGTCTCTTTCCCTACTGTGTC	TCACAGTGAACCGGTCTCTTT	100	0.0008	Equus caballus	Metazoa;Bilateria;Deuterostoma;Chordata;Vertebrata;Mammalia;Laurasiatheria;
tgu-miR-128	mir-128	GTGGCCGTCGGACCCCGTGCGGCTGGAAGGGGGGCCGTTACACTGTAAGAGAGTGAGTAGCAGGTCTCACAGTGAACCGGTCTCTTTTCCTGCTGTGTCACGCCACTCCG	TCACAGTGAACCGGTCTCTTT	100	0.0008	Taeniopygia guttata	Metazoa;Bilateria;Deuterostoma;Chordata;Vertebrata;Aves;
ssc-miR-128	mir-128	TGAGCTGTTGGATTCGGGGCCGTAGCACTGTCTGAGAGGTTTACATTTCTCACAGTGAACCGGTCTCTTTTTCAGCTGCTTC	TCACAGTGAACCGGTCTCTTT	100	0.0008	Sus scrofa	Metazoa;Bilateria;Deuterostoma;Chordata;Vertebrata;Mammalia;suina;
ssc-miR-130a	mir-130	CGGGCCGGAGCTCTTTTCACATTGTGCTACTGTCTGCACCTATCACTAGCAGTGCAATGTTAAAAGGGCATTGGCCACG	CAGTGCAATGTTAAAAGGGCAT			Sus scrofa	Metazoa;Bilateria;Deuterostoma;Chordata;Vertebrata;Mammalia;suina;
mmu-miR-130a	mir-130	GAGCTCTTTTCACATTGTGCTACTGTCTAACGTGTACCGAGCAGTGCAATGTTAAAAGGGCATC	CAGTGCAATGTTAAAAGGGCAT	100	0.0003	Mus Musculus	Metazoa;Bilateria;Deuterostoma;Chordata;Vertebrata;Mammalia;Rodentia;
hsa-miR-130a	mir-130	TGCTGCTGGCCAGAGCTCTTTTCACATTGTGCTACTGTCTGCACCTGTCACTAGCAGTGCAATGTTAAAAGGGCATTGGCCGTGTAGTG	CAGTGCAATGTTAAAAGGGCAT	100	0.0003	Homo sapiens	Metazoa;Bilateria;Deuterostoma;Chordata;Vertebrata;Mammalia;Primates;Hominidae;
rno-miR-130a	mir-130	TGCTGCTGGCCGGAGCTCTTTTCACATTGTGCTACTGTCTACACGTGTACCGAGCAGTGCAATGTTAAAAGGGCATCGGCCTTGTAGT	CAGTGCAATGTTAAAAGGGCAT	100	0.0003	Rattus norvegicus	Metazoa;Bilateria;Deuterostoma;Chordata;Vertebrata;Mammalia;Rodentia;
dre-miR-130a	mir-130	TGTCTGTCCAGTGCCCCTTTTATATTGTACTACTGATAACCCAGTTATTAAAGCAGTGCAATGTTAAAAGGGCATTGGCCAGGGA	CAGTGCAATGTTAAAAGGGCAT	100	0.0003	Danio rerio	Metazoa;Bilateria;Deuterostoma;Chordata;Vertebrata;Pisces;
xtr-miR-130a	mir-130	CTGTCCAGTGCCCTTTTTATGTTGTACTACTAGTGGTCACACACAAAAAAAGCAGTGCAATGTTAAAAGGGCATTGGCCAGGG	CAGTGCAATGTTAAAAGGGCAT	100	0.0003	Xenopus tropicalis	Metazoa;Bilateria;Deuterostoma;Chordata;Vertebrata;Amphibia;
cfa-miR-130a	mir-130	GCTCTTTTCACATTGTGCTACTGTCTGCACCTACCACTAGCAGTGCAATGTTAAAAGGGCAT	CAGTGCAATGTTAAAAGGGCAT	100	0.0003	Canis familiaris	Metazoa;Bilateria;Deuterostoma;Chordata;Vertebrata;Mammalia;Carnivora;
oan-miR-130b	mir-130	TAGTACGGTTGAACATTTCATGAGTGGTATCTGTCTAGTGCCCTTTTTATGTTGTACTACTAGTGATCTTGCACAAAAAGCAGTGCAATGTTAAAAGGGCATTGGCCAGTGATACTGTTCACCTTCCTG	CAGTGCAATGTTAAAAGGGCAT	100	0.0003	Ornithorhynchus anatinus	Metazoa;Bilateria;Deuterostoma;Chordata;Vertebrata;Mammalia;Prototheria;
gga-miR-130c	mir-130	TTGAGCGGTGTCTGTCCAGCGCCCTTTTTATGTTGTACTACTAGTGATCATACACAAAGCAGTGCAATGTTAAAAGGGCATTGGCCAGCAGTGC	CAGTGCAATGTTAAAAGGGCAT	100	0.0003	Gallus Gallus	Metazoa;Bilateria;Deuterostoma;Chordata;Vertebrata;Aves;
ssc-miR-130a	mir-130	CGGGCCGGAGCTCTTTTCACATTGTGCTACTGTCTGCACCTATCACTAGCAGTGCAATGTTAAAAGGGCATTGGCCACG	CAGTGCAATGTTAAAAGGGCAT	100	0.0003	Sus scrofa	Metazoa;Bilateria;Deuterostoma;Chordata;Vertebrata;Mammalia;suina;
ptr-miR-130a	mir-130	GCTGCTGGCCAGAGCTCTTTTCACATTGTGCTACTGTCTGCACCTGTCACTAGCAGTGCAATGTTAAAAGGGCATTGGCCGTGTAGTG	CAGTGCAATGTTAAAAGGGCAT	100	0.0003	Pan troglodytes	Metazoa;Bilateria;Deuterostoma;Chordata;Vertebrata;Mammalia;Primates;Hominidae;
bta-miR-130a	mir-130	TGCTGCGGGCCGGAGCTCTTTTCACATTGTGCTACTGTCTGCGCCTGTCACTAGCAGTGCAATGTTAAAAGGGCATTGGCTGTGCAGCG	CAGTGCAATGTTAAAAGGGCAT	100	0.0003	Bos taurus	Metazoa;Bilateria;Deuterostoma;Chordata;Vertebrata;Mammalia;Ruminantia;
eca-miR-130a	mir-130	GAGCTCTTTTCACATTGTGCTACTGTCTGCACCTACCACTAGCAGTGCAATGTTAAAAGGGCAT	CAGTGCAATGTTAAAAGGGCAT	100	0.0003	Equus caballus	Metazoa;Bilateria;Deuterostoma;Chordata;Vertebrata;Mammalia;Laurasiatheria;
tgu-miR-130c	mir-130	TCCTGCACCTCCTCTGTCCCTGAGTGGTGTCTGTCCAGTGCCCTTTTTATGTTGTACTACTGGTGATGATGCACAAAAAGCAGTGCAATGTTAAAAGGGCATTGGCCAGCAA	CAGTGCAATGTTAAAAGGGCAT	100	0.0003	Taeniopygia guttata	Metazoa;Bilateria;Deuterostoma;Chordata;Vertebrata;Aves;
ppy-miR-130a	mir-130	TGCTGCTGGCCAGAGCTCTTTTCACATTGTGCTACTGTCTGCACCTGTCACTAGCAGTGCAATGTTAAAAGGGCATTGGCCGTGTAGTG	CAGTGCAATGTTAAAAGGGCAT	100	0.0003	Pongo pygmaeus	Metazoa;Bilateria;Deuterostoma;Chordata;Vertebrata;Mammalia;Primates;Hominidae;
gga-miR-130a	mir-130	TGCTGTTGTCCAGAGCCCTTTTTCTGTTGTACTACTGGCAATTATGATGAGCAGTGCAATATTAAAAGGGCATTGGCTGGCAG	CAGTGCAATATTAAAAGGGCAT	95.45	0.002	Gallus Gallus	Metazoa;Bilateria;Deuterostoma;Chordata;Vertebrata;Aves;
dre-miR-130c	mir-130	GGGAGAGGTCTGTACGGTGATATTGACCATGTTTTGTCCATTGCCCTTTTTCTGTTGTACTACTGGCCAATCAGAAGAGCAGTGCAATATTAAAAGGGCATTGGCTGATAGAACAGAGTCCTTCACCTCTCACCCTCTCCT	CAGTGCAATATTAAAAGGGCAT	95.45	0.002	Danio rerio	Metazoa;Bilateria;Deuterostoma;Chordata;Vertebrata;Pisces;
fru-miR-130	mir-130	TGTTGTTGTCCTCTGCCCTTTTTCTGTTGCACCACTGGACACTGAGATGAGCAGTGCAATATTAAAAGGGCATTGGCTG	CAGTGCAATATTAAAAGGGCAT	95.45	0.002	Fugu rubripes	Metazoa;Bilateria;Deuterostoma;Chordata;Vertebrata;Pisces;
tni-miR-130	mir-130	TGTTGTCCTCTGCCCTTTTTCTGTTGCACCACTGGACACTGAGATGAGCAGTGCAATATTAAAAGGGCATTGGC	CAGTGCAATATTAAAAGGGCAT	95.45	0.002	Tetraodon nigroviridis	Metazoa;Bilateria;Deuterostoma;Chordata;Vertebrata;Pisces;
xtr-miR-130c	mir-130	ATCCGTGGCCCTTTTTCTGTTGTACTACTGGAATTTGTAATTAGCAGTGCAATATTAAAAGGGCATTGGCT	CAGTGCAATATTAAAAGGGCAT	95.45	0.002	Xenopus tropicalis	Metazoa;Bilateria;Deuterostoma;Chordata;Vertebrata;Amphibia;
mdo-miR-130a	mir-130	TGGCCAGAGCTCTTTTCACATTGTGCTACTGTCTGCACCTATCACTAGCAGTGCAATGTAAAAAGGGCATTGGCTG	CAGTGCAATGTAAAAAGGGCAT	95.45	0.002	Monodelphis domestica	Metazoa;Bilateria;Deuterostoma;Chordata;Vertebrata;Mammalia;Metatheria;
oan-miR-130c	mir-130	GGATGGCCGCCGGCCGGAGCCCTTTTGCCGTTGTGCTACTGAGCGTGAGGAGCAGTGCAATGGTAAAAGGGCATCGGCTGGCGGGGTCC	CAGTGCAATGGTAAAAGGGCAT	95.45	0.002	Ornithorhynchus anatinus	Metazoa;Bilateria;Deuterostoma;Chordata;Vertebrata;Mammalia;Prototheria;
tgu-miR-130a	mir-130	AGAGCCCTTTTTCTGTTGTACTACTGGCAATTATGATGAGCAGTGCAATATTAAAAGGGCATTGGCTGGCAG	CAGTGCAATATTAAAAGGGCAT	95.45	0.002	Taeniopygia guttata	Metazoa;Bilateria;Deuterostoma;Chordata;Vertebrata;Aves;
mml-miR-130a	mir-130	TGCTGCTGGCCAGAGCTCTTTTCACATTGTGCTACTGTCTGCACCTGTCACTAGCAGTGCAATGTTAAAAGGGCATTGGCC	CAGTGCAATGTTAAAAGGGC	100	0.002	Macaca mulatta	Metazoa;Bilateria;Deuterostoma;Chordata;Vertebrata;Mammalia;Primates;Cercopithecidae;
ggo-miR-130a	mir-130	TGCTGCTGGCCAGAGCTCTTTTCACATTGTGCTACTGTCTGCACCTGTCACTAGCAGTGCAATGTTAAAAGGGCATTGGCCGTGTAGTG	CAGTGCAATGTTAAAAGGGC	100	0.002	Gorilla gorilla	Metazoa;Bilateria;Deuterostoma;Chordata;Vertebrata;Mammalia;Primates;Hominidae
mne-miR-130a	mir-130	TGCTGCTGGCCAGAGCTCTTTTCACATTGTGCTACTGTCTGCACCTGTCACTAGCAGTGCAATGTTAAAAGGGCATTGGCCGTGTAGTG	CAGTGCAATGTTAAAAGGGC	100	0.002	Macaca nemestrina	Metazoa;Bilateria;Deuterostoma;Chordata;Vertebrata;Mammalia;Primates;Cercopithecidae;
ppa-miR-130a	mir-130	TGCTGCTGGCCAGAGCTCTTTTCACATTGTGCTACTGTCTGCACCTGTCACTAGCAGTGCAATGTTAAAAGGGCATTGGCCGTGTAGTG	CAGTGCAATGTTAAAAGGGC	100	0.002	Pan paniscus	Metazoa;Bilateria;Deuterostoma;Chordata;Vertebrata;Mammalia;Primates;Hominidae;
ssc-miR-133a	mir-133	CGGGACCCAAATGCTTTGCTAAAGCTGGTAAAATGGAACCAAATCAACTGTTGAATGGATTTGGTCCCCTTCAACCAGCTGTAGCTGCGCATTGACAGCGCCG	TTGGTCCCCTTCAACCAGCTG			Sus scrofa	Metazoa;Bilateria;Deuterostoma;Chordata;Vertebrata;Mammalia;suina;
mmu-miR-133a	mir-133	GCTAAAGCTGGTAAAATGGAACCAAATCGCCTCTTCAATGGATTTGGTCCCCTTCAACCAGCTGTAGC	TTTGGTCCCCTTCAACCAGCTG	100	0.0007	Mus Musculus	Metazoa;Bilateria;Deuterostoma;Chordata;Vertebrata;Mammalia;Rodentia;
dme-miR-133	mir-133	ACCTGCAACACTGTGTGTAGCTGGTTGACATCGGGTCAGATCTGTTTTTCAAGCATTTGGTCCCCTTCAACCAGCTGTAGCCAGTGGTTGATGACAAC	TTGGTCCCCTTCAACCAGCTGT	100	0.0007	Drosophila melanogaster	Metazoa;Bilateria;Ecdysozoa;Arthropoda;Hexapoda;
hsa-miR-133a	mir-133	ACAATGCTTTGCTAGAGCTGGTAAAATGGAACCAAATCGCCTCTTCAATGGATTTGGTCCCCTTCAACCAGCTGTAGCTATGCATTGA	TTTGGTCCCCTTCAACCAGCTG	100	0.0007	Homo sapiens	Metazoa;Bilateria;Deuterostoma;Chordata;Vertebrata;Mammalia;Primates;Hominidae;
rno-miR-133a	mir-133	CAATGCTTTGCTAAAGCTGGTAAAATGGAACCAAATCGCCTCTTCAATGGATTTGGTCCCCTTCAACCAGCTGTAGCTATGCATTGA	TTTGGTCCCCTTCAACCAGCTG	100	0.0007	Rattus norvegicus	Metazoa;Bilateria;Deuterostoma;Chordata;Vertebrata;Mammalia;Rodentia;
gga-miR-133a	mir-133	CAATGCTTTGCTAAAGCTGGTAAAATGGAACCAAATCACCTCTTCAATGGATTTGGTCCCCTTCAACCAGCTGTAGCTATGCATTGA	TTGGTCCCCTTCAACCAGCTGT	100	0.0007	Gallus Gallus	Metazoa;Bilateria;Deuterostoma;Chordata;Vertebrata;Aves;
gga-miR-133c	mir-133	TGCCTTCCTGGGGCTGGTAAAAAGGAACCAGATCAACTACAACTGGATTTGGTCCCCTTCAACCAGCTGCAGTGGGGCA	TTGGTCCCCTTCAACCAGCTGC	100	0.0007	Gallus Gallus	Metazoa;Bilateria;Deuterostoma;Chordata;Vertebrata;Aves;
dps-miR-133	mir-133	TACAACGGCTGTATGTAGCTGGTTGACATCGGGTCAGATCTATTTTATCAAGTATTTGGTCCCCTTCAACCAGCTGTATCAGTGGTTGATTCCAAC	TTGGTCCCCTTCAACCAGCTGT	100	0.0007	Drosophila pseudoobscura	Metazoa;Bilateria;Ecdysozoa;Arthropoda;Hexapoda;
xla-miR-133a	mir-133	CAGTGCTTTGCTAAAGCTGGTAAAATGGAACCAAATCACCTCTTCAATGGATTTGGTCCCCTTCAACCAGCTGTAGGATTGCATTG	TTGGTCCCCTTCAACCAGCTGT	100	0.0007	Xenopus laevis	Metazoa;Bilateria;Deuterostoma;Chordata;Vertebrata;Amphibia;
ame-miR-133	mir-133	TAATGTTAAGCTTAGCTGGTTGAACACGGGTCAAATATATCGCACGATTGACGCATTTGGTCCCCTTCAACCAGCTGTAGTTGACATTA	TTGGTCCCCTTCAACCAGCTGT	100	0.0007	Apis mellifera	Metazoa;Bilateria;Ecdysozoa;Arthropoda;Hexapoda;
aga-miR-133	mir-133	TGTTGACGCAATATTTTCCCTTTGCGAATGCATTTGGTCCCCTTCAACCAGCTGTAGCAGTGATTGCAATCAACAGT	TTGGTCCCCTTCAACCAGCTGT	100	0.0007	Anopheles gambiae	Metazoa;Bilateria;Ecdysozoa;Arthropoda;Hexapoda;
dre-miR-133a	mir-133	AATGCTTTGCTAAAGCTGGTAAAATGGAACCAAATCAACTGTTTTATGGATTTGGTCCCCTTCAACCAGCTGTAGCTGTGCATT	TTTGGTCCCCTTCAACCAGCTG	100	0.0007	Danio rerio	Metazoa;Bilateria;Deuterostoma;Chordata;Vertebrata;Pisces;
ggo-miR-133a	mir-133	ACAATGCTTTGCTAGAGCTGGTAAAATGGAACCAAATCGCCTCTTCAATGGATTTGGTCCCCTTCAACCAGCTGTAGCTATGCATTGA	TTGGTCCCCTTCAACCAGCTGT	100	0.0007	Gorilla gorilla	Metazoa;Bilateria;Deuterostoma;Chordata;Vertebrata;Mammalia;Primates;Hominidae
age-miR-133a	mir-133	ACAATGCTTTGCTAGAGCTGGTAAAATGGAACCAAATCGCCTCTTCAATGGATTTGGTCCCCTTCAACCAGCTGTAGCTATGCATTGA	TTGGTCCCCTTCAACCAGCTGT	100	0.0007	Ateles geoffroyi	Metazoa;Bilateria;Deuterostoma;Chordata;Vertebrata;Mammalia;Primates;Atelidae;
ppa-miR-133a	mir-133	ACAATGCTTTGCTAGAGCTGGTAAAATGGAACCAAATCGCCTCTTCAATGGATTTGGTCCCCTTCAACCAGCTGTAGCTATGCATTGA	TTGGTCCCCTTCAACCAGCTGT	100	0.0007	Pan paniscus	Metazoa;Bilateria;Deuterostoma;Chordata;Vertebrata;Mammalia;Primates;Hominidae;
ptr-miR-133a	mir-133	ACAATGCTTTGCTAGAGCTGGTAAAATGGAACCAAATCGCCTCTTCAATGGATTTGGTCCCCTTCAACCAGCTGTAGCTATGCATTGA	TTTGGTCCCCTTCAACCAGCTG	100	0.0007	Pan troglodytes	Metazoa;Bilateria;Deuterostoma;Chordata;Vertebrata;Mammalia;Primates;Hominidae;
sla-miR-133a	mir-133	ACAATGCTTTGCTAGAGCTGGTAAAATGGAACCAAATCGCCTCTTCAATGGATTTGGTCCCCTTCAACCAGCTGTAGCTATGCATTGA	TTGGTCCCCTTCAACCAGCTGT	100	0.0007	Saguinus labiatus	Metazoa;Bilateria;Deuterostoma;Chordata;Vertebrata;Mammalia;Primates;Cebidae;
lla-miR-133a	mir-133	ACAATGCTTTGCTAGAGCTGGTAAAATGGAACCAAATCGCCTCTTCAATGGATTTGGTCCCCTTCAACCAGCTGTAGCTATGCATTGA	TTGGTCCCCTTCAACCAGCTGT	100	0.0007	Lagothrix lagotricha	Metazoa;Bilateria;Deuterostoma;Chordata;Vertebrata;Mammalia;Primates;Atelidae;
mne-miR-133a	mir-133	ACAATGCTTTGCTAGAGCTGGTAAAATGGAACCAAATCGCCTCTTCAATGGATTTGGTCCCCTTCAACCAGCTGTAGCTATGCATTGA	TTGGTCCCCTTCAACCAGCTGT	100	0.0007	Macaca nemestrina	Metazoa;Bilateria;Deuterostoma;Chordata;Vertebrata;Mammalia;Primates;Cercopithecidae;
fru-miR-133	mir-133	AAATGCTTTGCTAAAGCTGGTAAAATGGAACCAAATCACCTGTTGAATGGATTTGGTCCCCTTCAACCAGCTGTAGCTGCGCATTGAT	TTTGGTCCCCTTCAACCAGCTG	100	0.0007	Fugu rubripes	Metazoa;Bilateria;Deuterostoma;Chordata;Vertebrata;Pisces;
tni-miR-133	mir-133	TGACTCCACAATGCTTTGCTAAAGCTGGTAAAATGGAACCAAATCACCTCTTGAATGGATTTGGTCCCCTTCAACCAGCTGTAGCTA	TTTGGTCCCCTTCAACCAGCTG	100	0.0007	Tetraodon nigroviridis	Metazoa;Bilateria;Deuterostoma;Chordata;Vertebrata;Pisces;
xtr-miR-133c	mir-133	AATGCTTTGCTAAAGCTGGTAAAATGGAACCAAATCAACTGTTGAATGGATTTGGTCCCCTTCAACCAGCTGCAGCTGTGCATTGA	TTGGTCCCCTTCAACCAGCTGC	100	0.0007	Xenopus tropicalis	Metazoa;Bilateria;Deuterostoma;Chordata;Vertebrata;Amphibia;
xtr-miR-133a	mir-133	CAATGCTTTGCTAAAGCTGGTAAAATGGAACCAAATCACCTCTTCAATGGATTTGGTCCCCTTCAACCAGCTGTAGGATTGCATTG	TTGGTCCCCTTCAACCAGCTGT	100	0.0007	Xenopus tropicalis	Metazoa;Bilateria;Deuterostoma;Chordata;Vertebrata;Amphibia;
mdo-miR-133a	mir-133	CAATGCTTTGCTAAAGCTGGTAAAATGGAACCAAATCACCTATTCAATGGATTTGGTCCCCTTCAACCAGCTGTAGCTATGCATTGA	TTGGTCCCCTTCAACCAGCTGT	100	0.0007	Monodelphis domestica	Metazoa;Bilateria;Deuterostoma;Chordata;Vertebrata;Mammalia;Metatheria;
cin-miR-133	mir-133	AGAAAACATTGCGGGTGTCGGTCGTTGGTAAAGTGGAATCAAACCTTACGGTTTTAGTCCATGGTTTGGTCCCCTTCAACCAGCTGCTGCTACCACGCACA	TTGGTCCCCTTCAACCAGCTG	100	0.0007	Ciona intestinalis	Metazoa;Bilateria;Deuterostoma;Chordata;Urochordata;
mml-miR-133c	mir-133	GGGAGCCAAATGCTTTGCTAGAGCTGGTAAAATGGAACCAAATCGACTGTCCAATGGATTTGGTCCCCTTCAACCAGCTGTAGCTGTGCATTGATGGCGCCG	TTTGGTCCCCTTCAACCAGCTG	100	0.0007	Macaca mulatta	Metazoa;Bilateria;Deuterostoma;Chordata;Vertebrata;Mammalia;Primates;Cercopithecidae;
oan-miR-133a	mir-133	GGCCTTCGGCAATGCTTTGCTAAAGCTGGTAAAATGGAACCAAATCACCTCTTCAATGGATTTGGTCCCCTTCAACCAGCTGTAGCTATGCATTGAACACC	TTGGTCCCCTTCAACCAGCTGT	100	0.0007	Ornithorhynchus anatinus	Metazoa;Bilateria;Deuterostoma;Chordata;Vertebrata;Mammalia;Prototheria;
bmo-miR-133	mir-133	AAAGCGAGAGCGTTGTTCGCTTTAGCTGGTTGACTTCGGGTCAAATTGTCATTTTCATATCATTTGGTCCCCTTCAACCAGCTGTAGTTAACATCTGCTTT	TTGGTCCCCTTCAACCAGCTGT	100	0.0007	Bombyx mori	Metazoa;Bilateria;Ecdysozoa;Arthropoda;Hexapoda;
tca-miR-133	mir-133	GCAATGTGCAGCTTTAGCTGGTTGAATCCGGGTCAAATTGTAAATGCTATTTGGTCCCCTTCAACCAGCTGTGGTTGACATTGC	TTGGTCCCCTTCAACCAGCTGT	100	0.0007	Tribolium castaneum	Metazoa;Bilateria;Ecdysozoa;Arthropoda;Hexapoda;
dan-miR-133	mir-133	TGCAACGCTGTATGTAGCTGGTTGACATCGGGTCAGATCTATCTTTTCAAGCATTTGGTCCCCTTCAACCAGCTGTAGCAGTGGTTGAT	TTGGTCCCCTTCAACCAGCTGT	100	0.0007	Drosophila ananassae	Metazoa;Bilateria;Ecdysozoa;Arthropoda;Hexapoda;
der-miR-133	mir-133	TGCAACGCTGTGTGTAGCTGGTTGACATCGGGTCAGATCTGTTTTCCTAGCATTTGGTCCCCTTCAACCAGCTGTAGCCAGTGGTTGAT	TTGGTCCCCTTCAACCAGCTGT	100	0.0007	Drosophila erecta	Metazoa;Bilateria;Ecdysozoa;Arthropoda;Hexapoda;
dgr-miR-133	mir-133	TACAACGCTGTATGTAGCTGGTTGACATCGGGTCAGATCTATTTATTCGAGTATTTGGTCCCCTTCAACCAGCTGTAGCAGTGGTTGAT	TTGGTCCCCTTCAACCAGCTGT	100	0.0007	Drosophila grimshawi	Metazoa;Bilateria;Ecdysozoa;Arthropoda;Hexapoda;
dmo-miR-133	mir-133	CAACGCTGTGTGTAGTTGGTTGACATCGGGTCAGATCTGTTTTTCGAGAATTTGGTCCCCTTCAACCAGCTGTAGCAGTGGTTGAT	TTGGTCCCCTTCAACCAGCTGT	100	0.0007	Drosophila mojavensis	Metazoa;Bilateria;Ecdysozoa;Arthropoda;Hexapoda;
dpe-miR-133	mir-133	TACAACGGCTGTATGTAGCTGGTTGACATCGGGTCAGATCTATTTTATCAAGTATTTGGTCCCCTTCAACCAGCTGTATCAGTGGTTGAT	TTGGTCCCCTTCAACCAGCTGT	100	0.0007	Drosophila persimilis	Metazoa;Bilateria;Ecdysozoa;Arthropoda;Hexapoda;
dse-miR-133	mir-133	CTGCAACGCTGTGTGTAGCTGGTTGACATCGGGTCAGATCTGTTTTTTAAGCATTTGGTCCCCTTCAACCAGCTGTAGCCAGTGGTTGCTG	TTGGTCCCCTTCAACCAGCTGT	100	0.0007	Drosophila sechellia	Metazoa;Bilateria;Ecdysozoa;Arthropoda;Hexapoda;
dsi-miR-133	mir-133	CTGCAACGCTGTGTGTAGCTGGTTGACATCGGGTCAGATCTGTTTTTTAAGCATTTGGTCCCCTTCAACCAGCTGTAGCCAGTGGTTGCTG	TTGGTCCCCTTCAACCAGCTGT	100	0.0007	Drosophila simulans	Metazoa;Bilateria;Ecdysozoa;Arthropoda;Hexapoda;
dvi-miR-133	mir-133	CAACGCTGTGTGTAGTTGGTTGACATCGGGTCAGATCTATTTCTGAAAGCATTTGGTCCCCTTCAACCAGCTGTAGCAGTGGTTGAA	TTGGTCCCCTTCAACCAGCTGT	100	0.0007	Drosophila virilis	Metazoa;Bilateria;Ecdysozoa;Arthropoda;Hexapoda;
dwi-miR-133	mir-133	TACAACACTGAATGTAGCTGGTTGACATCGGGTCAGATCTATTTATTTGAAGCATTTGGTCCCCTTCAACCAGCTGTAGCAGTGGTTGAT	TTGGTCCCCTTCAACCAGCTGT	100	0.0007	Drosophila willistoni	Metazoa;Bilateria;Ecdysozoa;Arthropoda;Hexapoda;
dya-miR-133	mir-133	TGCAACGCTGTGTGTAGCTGGTTGACATCGGGTCAGATCTGTTTTTCCAAGCATTTGGTCCCCTTCAACCAGCTGTAGCCAGTGGTTGAT	TTGGTCCCCTTCAACCAGCTGT	100	0.0007	Drosophila yakuba	Metazoa;Bilateria;Ecdysozoa;Arthropoda;Hexapoda;
bta-miR-133a	mir-133	CAATGCTTTGCTAGAGCTGGTAAAATGGAACCAAATCGCCTCTTCAATGGATTTGGTCCCCTTCAACCAGCTGTAGCTATGCATTGA	TTTGGTCCCCTTCAACCAGCTG	100	0.0007	Bos taurus	Metazoa;Bilateria;Deuterostoma;Chordata;Vertebrata;Mammalia;Ruminantia;
cte-miR-133	mir-133	TCGTAGCGCACGCCGTAGCTGGTTGAAACTGGGTCAAATTGTGCGCTGCTTGCGGTTCATTTGGTCCCCTTCAACCAGCTGTGGGTGCGCGCCACTCGCTA	TTGGTCCCCTTCAACCAGCTGT	100	0.0007	Capitella teleta	Metazoa;Bilateria;Lophotrochozoa;Annelida;
lgi-miR-133	mir-133	TGTCTGTAGCTGGTTGAAATTGGGCCAAATTAGAAAAAGGTCAAGCATTTGGTCCCCTTCAACCAGCTGTAGTTG	TTGGTCCCCTTCAACCAGCTGT	100	0.0007	Lottia gigantea	Metazoa;Bilateria;Lophotrochozoa;Molusca
sko-miR-133	mir-133	TGCAATTGAGATGTGGTGCTGAAGCTGGTAAATCGGAACCAAATCATATTACAAATGGATTTGGTCCCCTTCAACCAGCTGTAGCATGGCATTCAAACCAA	TTGGTCCCCTTCAACCAGCTGT	100	0.0007	Saccoglossus kowalevskii	Metazoa;Bilateria;Deuterostoma;Chordata;Hemichordata;
cfa-miR-133c	mir-133	AATGCTTTGCTAAAGCTGGTAAAATGGAACCAAATCAACTGTTCAATGGATTTGGTCCCCTTCAACCAGCTGTAGCTGTGCATTGA	TTGGTCCCCTTCAACCAGCTG	100	0.0007	Canis familiaris	Metazoa;Bilateria;Deuterostoma;Chordata;Vertebrata;Mammalia;Carnivora;
cfa-miR-133a	mir-133	CAATGCTTTGCTAGAGCTGGTAAAATGGAACCAAATCGCCTCTTCAATGGATTTGGTCCCCTTCAACCAGCTGTAGCTATGCATTGA	TTGGTCCCCTTCAACCAGCTGT	100	0.0007	Canis familiaris	Metazoa;Bilateria;Deuterostoma;Chordata;Vertebrata;Mammalia;Carnivora;
ssc-miR-133a-3p	mir-133	CGGGACCCAAATGCTTTGCTAAAGCTGGTAAAATGGAACCAAATCAACTGTTGAATGGATTTGGTCCCCTTCAACCAGCTGTAGCTGCGCATTGACAGCGCCG	TTGGTCCCCTTCAACCAGCTG	100	0.0007	Sus scrofa	Metazoa;Bilateria;Deuterostoma;Chordata;Vertebrata;Mammalia;suina;
dpu-miR-133	mir-133	AAACAGAGCCCTGCTTTAGCTGGCTGAATCCGGGCCAAATTGTTATTCATAGAGCAGCATTTGGTCCCCTTCAACCAGCTGTAGTTGGCATTCTGAGCAAC	TTGGTCCCCTTCAACCAGCTGT	100	0.0007	Daphnia pulex	Metazoa;Bilateria;Ecdysozoa;Arthropoda;Crustacea;
isc-miR-133	mir-133	TTAGCTGGCTGAAGCCGGGCCAAATCGTCATAATTCCTATGAAAAGGAATCTCAATACATTTGGTCCCCTTCAACCAGCTGTGGTTGGCATAGCTCAACAA	TTGGTCCCCTTCAACCAGCTGT	100	0.0007	Ixodes scapularis	Metazoa;Bilateria;Ecdysozoa;Arthropoda;Chelicerata;
eca-miR-133a	mir-133	GCTAGAGCTGGTAAAATGGAACCAAATCGCCTCTTCAATGGATTTGGTCCCCTTCAACCAGCTGTAGC	TTTGGTCCCCTTCAACCAGCTG	100	0.0007	Equus caballus	Metazoa;Bilateria;Deuterostoma;Chordata;Vertebrata;Mammalia;Laurasiatheria;
aae-miR-133	mir-133	CTCGGAATCGCTGAATATAGCTGGTTGACTTCGGGTCAAATCGTCAAATATTTGCAAAGATATTTCCTCAGTGAAATCATTTGGTCCCCTTCAACCAGCTGTAGCAGTGATGCATTACA	TTGGTCCCCTTCAACCAGCTGT	100	0.0007	Aedes aegypti	Metazoa;Bilateria;Ecdysozoa;Arthropoda;Hexapoda;
cqu-miR-133	mir-133	CTTCACCGAACAGTAGCTGGTTGACTTCGGGTCAAATCGACAAATATTTGCAAAGATATTTCCTTTGAGAAATCATTTGGTCCCCTTCAACCAGCTGTGGACGGTTGATTGATT	TTGGTCCCCTTCAACCAGCTGT	100	0.0007	Culex quinquefasciatus	Metazoa;Bilateria;Ecdysozoa;Arthropoda;Hexapoda;
nvi-miR-133	mir-133	TAATGTTAAGCTTAGCTGGTTGAACACGGGTCAAATATAACGCACGATTGACGCATTTGGTCCCCTTCAACCAGCTGTAGTTGACATTA	TTGGTCCCCTTCAACCAGCTGT	100	0.0007	Nasonia vitripennis	Metazoa;Bilateria;Ecdysozoa;Arthropoda;Hexapoda;
ppy-miR-133c	mir-133	GGGAGCCAAATGCTTTGCTAGAGCTGGTAAAATGGAACCAAATCGACTGTCCAATGGATTTGGTCCCCTTCAACCAGCTGTAGCTGTGCATTGATGGCGCCG	TTTGGTCCCCTTCAACCAGCTG	100	0.0007	Pongo pygmaeus	Metazoa;Bilateria;Deuterostoma;Chordata;Vertebrata;Mammalia;Primates;Hominidae;
ngi-miR-133	mir-133	TAATGTTAAGCTTAGCTGGTTGAACACGGGTCAAATATAACGCACGATTGACGCATTTGGTCCCCTTCAACCAGCTGTAGTTGACATTA	TTGGTCCCCTTCAACCAGCTGT	100	0.0007	Nasonia giraulti	Metazoa;Bilateria;Ecdysozoa;Arthropoda;Hexapoda;
nlo-miR-133	mir-133	TAATGTTAAGCTTAGCTGGTTGAACACGGGTCAAATATAACGCACGATTGACGCATTTGGTCCCCTTCAACCAGCTGTAGTTGACATTA	TTGGTCCCCTTCAACCAGCTGT	100	0.0007	Nasonia longicornis	Metazoa;Bilateria;Ecdysozoa;Arthropoda;Hexapoda;
ssc-miR-135-1	mir-135	AGGCCTCGCTGTTCTCTATGGCTTTTTATTCCTATGTGATTCTACTGCTCATTCATATAGGGATTGGAGCCGTGGCGCACGGCGGGGACA	TATGGCTTTTTATTCCTATGTGA			Sus scrofa	Metazoa;Bilateria;Deuterostoma;Chordata;Vertebrata;Mammalia;suina;
ssc-miR-135-2	mir-135	AGATAAATTCACTCTAGTGCTTTATGGCTTTTTATTCCTATGTGATAGTAATAAAGTCTCATGTAGGGATGGAAGCCATGAAATACATTGTGAAAAATCA	TATGGCTTTTTATTCCTATGTGA			Sus scrofa	Metazoa;Bilateria;Deuterostoma;Chordata;Vertebrata;Mammalia;suina;
mmu-miR-135a	mir-135	AGGCCTCACTGTTCTCTATGGCTTTTTATTCCTATGTGATTCTATTGCTCGCTCATATAGGGATTGGAGCCGTGGCGTACGGTGAGGATA	TATGGCTTTTTATTCCTATGTGA	100	0.0001	Mus Musculus	Metazoa;Bilateria;Deuterostoma;Chordata;Vertebrata;Mammalia;Rodentia;
hsa-miR-135a	mir-135	AGGCCTCGCTGTTCTCTATGGCTTTTTATTCCTATGTGATTCTACTGCTCACTCATATAGGGATTGGAGCCGTGGCGCACGGCGGGGACA	TATGGCTTTTTATTCCTATGTGA	100	0.0001	Homo sapiens	Metazoa;Bilateria;Deuterostoma;Chordata;Vertebrata;Mammalia;Primates;Hominidae;
rno-miR-135a	mir-135	AGATAAATTCACTCTAGTGCTTTATGGCTTTTTATTCCTATGTGATCGTAATAAAGTCTCATGTAGGGATGGAAGCCATGAAATACATTGTGAAAATTCA	TATGGCTTTTTATTCCTATGTGA	100	0.0001	Rattus norvegicus	Metazoa;Bilateria;Deuterostoma;Chordata;Vertebrata;Mammalia;Rodentia;
gga-miR-135a	mir-135	AGATAAATTCACTCTAGTGTTTTATGGCTTTTTATTCCTATGTGATAGTAATAAAGTCTCATGTAGGGATGGAAGCCATGAAATACATTGTGAAAAATCA	TATGGCTTTTTATTCCTATGTGA	100	0.0001	Gallus Gallus	Metazoa;Bilateria;Deuterostoma;Chordata;Vertebrata;Aves;
lla-miR-135	mir-135	AGGCCTCGCTGTTCTCTATGGCTTTTTATTCCTATGTGATTCTACTGCTCACTCATATAGGGATTGGAGCCGTGGCGCACGGCGGGGACA	TATGGCTTTTTATTCCTATGTGA	100	0.0001	Lagothrix lagotricha	Metazoa;Bilateria;Deuterostoma;Chordata;Vertebrata;Mammalia;Primates;Atelidae;
age-miR-135	mir-135	AGGCCTCGCTGTTCTCTATGGCTTTTTATTCCTATGTGATTCTACTGCTCACTCATATAGGGATTGGAGCCGTGGCGCACGGCGGGGACA	TATGGCTTTTTATTCCTATGTGA	100	0.0001	Ateles geoffroyi	Metazoa;Bilateria;Deuterostoma;Chordata;Vertebrata;Mammalia;Primates;Atelidae;
ppa-miR-135	mir-135	AGGCCTCGCTGTTCTCTATGGCTTTTTATTCCTATGTGATTCTACTGCTCACTCATATAGGGATTGGAGCCGTGGCGCACGGCGGGGACG	TATGGCTTTTTATTCCTATGTGA	100	0.0001	Pan paniscus	Metazoa;Bilateria;Deuterostoma;Chordata;Vertebrata;Mammalia;Primates;Hominidae;
mml-miR-135a	mir-135	AGATAAATTCACTCTAGTGCTTTATGGCTTTTTATTCCTATGTGATAGTAATAAAGTCTCATGTAGGGATGGAAGCCATGAAATACATTGTGAAAAATCA	TATGGCTTTTTATTCCTATGTGA	100	0.0001	Macaca mulatta	Metazoa;Bilateria;Deuterostoma;Chordata;Vertebrata;Mammalia;Primates;Cercopithecidae;
ptr-miR-135a	mir-135	AGATAAATTCACTCTAGTGCTTTATGGCTTTTTATTCCTATGTGATAGTAATAAAGTCTCATGTAGGGATGGAAGCCATGAAATACATTGTGAAAAATCA	TATGGCTTTTTATTCCTATGTGA	100	0.0001	Pan troglodytes	Metazoa;Bilateria;Deuterostoma;Chordata;Vertebrata;Mammalia;Primates;Hominidae;
ggo-miR-135	mir-135	AGATAAATTCACTCTAGTGCTTTATGGCTTTTTATTCCTATGTGATAGTAATAAAGTCTCATGTAGGGATGGAAGCCATGAAATACATTGTGAAAAATCA	TATGGCTTTTTATTCCTATGTGA	100	0.0001	Gorilla gorilla	Metazoa;Bilateria;Deuterostoma;Chordata;Vertebrata;Mammalia;Primates;Hominidae
ppy-miR-135	mir-135	AGATAAATTCACTCTAGTGCTTTATGGCTTTTTATTCCTATGTGATAGTAATAAAGTCTCATGTAGGGATGGAAGCCATGAAATACATTGTGAAAAATCA	TATGGCTTTTTATTCCTATGTGA	100	0.0001	Pongo pygmaeus	Metazoa;Bilateria;Deuterostoma;Chordata;Vertebrata;Mammalia;Primates;Hominidae;
dre-miR-135a	mir-135	ACAGCTGTCGTGTCTTATGGCTTTTTATTCCTATGTGAAGGTGAACAAGGCTCATGTAGGGATACAAGCCACTAAACACGCAGTCAGAAATCAGCTTT	TATGGCTTTTTATTCCTATGTGA	100	0.0001	Danio rerio	Metazoa;Bilateria;Deuterostoma;Chordata;Vertebrata;Pisces;
xtr-miR-135	mir-135	AGATAAATTCACTGTGGTGTTTTATGGCTTTTTATTCCTATGTGATAGTAATAATGTCTCATGTAGGGATGGAAGCCATGAAATACATTGTGAAAAGTCA	TATGGCTTTTTATTCCTATGTGA	100	0.0001	Xenopus tropicalis	Metazoa;Bilateria;Deuterostoma;Chordata;Vertebrata;Amphibia;
mdo-miR-135a	mir-135	AGATAAATTCACTCTAGTGTCTTATGGCTTTTTATTCCTATGTGATAGTAATAAAGTCTCATGTAGGGATGGAAGCCATGAAATACATTGTGAAATGTCA	TATGGCTTTTTATTCCTATGTGA	100	0.0001	Monodelphis domestica	Metazoa;Bilateria;Deuterostoma;Chordata;Vertebrata;Mammalia;Metatheria;
oan-miR-135b	mir-135	CGGATCCTCCCTTGGCTCTCTGCTGTGGCCTATGGCTTTTTATTCCTATGTGATTGCTGCTTTGAACTCATGTAGGGCTGAAAGCCATGGGCTACAGAGAGGGGAGAGACACCG	TATGGCTTTTTATTCCTATGTGA	100	0.0001	Ornithorhynchus anatinus	Metazoa;Bilateria;Deuterostoma;Chordata;Vertebrata;Mammalia;Prototheria;
bta-miR-135a	mir-135	AGATAAATTCACTCTAGTGCTTTATGGCTTTTTATTCCTATGTGATAGTAATAAAGTCTCATGTAGGGATGGAAGCCATGAAATACATTGTGAAAAATCA	TATGGCTTTTTATTCCTATGTGA	100	0.0001	Bos taurus	Metazoa;Bilateria;Deuterostoma;Chordata;Vertebrata;Mammalia;Ruminantia;
cfa-miR-135a-5p	mir-135	TTATGGCTTTTTATTCCTATGTGATAGTAATAAAGTCTCATGTAGGGATGGAAGCCATGAAA	TATGGCTTTTTATTCCTATGTGA	100	0.0001	Canis familiaris	Metazoa;Bilateria;Deuterostoma;Chordata;Vertebrata;Mammalia;Carnivora;
eca-miR-135a	mir-135	CTATGGCTTTTTATTCCTATGTGATTCTACTGCTCACTCATATAGGGATTGGAGCCGTGG	TATGGCTTTTTATTCCTATGTGA	100	0.0001	Equus caballus	Metazoa;Bilateria;Deuterostoma;Chordata;Vertebrata;Mammalia;Laurasiatheria;
tgu-miR-135a	mir-135	TCTAGTGTTTTATGGCTTTTTATTCCTATGTGATAGTAATAAAGTCTCATGTAGGGATGGAAGCCATGAAATA	TATGGCTTTTTATTCCTATGTGA	100	0.0001	Taeniopygia guttata	Metazoa;Bilateria;Deuterostoma;Chordata;Vertebrata;Aves;
tgu-miR-135b	mir-135	TGCCGTCTTGTATGGCTTTTTATTCCTATGTGATTATACATCCCACTTCATATAGGGATTGAAGCCGTGCAGT	TATGGCTTTTTATTCCTATGTGA	100	0.0001	Taeniopygia guttata	Metazoa;Bilateria;Deuterostoma;Chordata;Vertebrata;Aves;
ppy-miR-135a	mir-135	AGGCCTCGCTGTTCTCTATGGCTTTTTATTCCTATGTGATTCTACTGCTCACTCATATAGGGATTGGAGCCGTGGCGCACGGCGGGGACA	TATGGCTTTTTATTCCTATGTGA	100	0.0001	Pongo pygmaeus	Metazoa;Bilateria;Deuterostoma;Chordata;Vertebrata;Mammalia;Primates;Hominidae;
ssc-miR-136	mir-136	TGAGCCCTCGGAGGACTCCATTTGTTTTGATGATGGATTCTTACGCTCCATCATCGTCTCAAATGAGTCTTCAGAGGGTTCT	ACTCCATTTGTTTTGATGATGGA			Sus scrofa	Metazoa;Bilateria;Deuterostoma;Chordata;Vertebrata;Mammalia;suina;
hsa-miR-136	mir-136	TGAGCCCTCGGAGGACTCCATTTGTTTTGATGATGGATTCTTATGCTCCATCATCGTCTCAAATGAGTCTTCAGAGGGTTCT	ACTCCATTTGTTTTGATGATGGA	100	0.0001	Homo sapiens	Metazoa;Bilateria;Deuterostoma;Chordata;Vertebrata;Mammalia;Primates;Hominidae;
rno-miR-136	mir-136	TGAGCCCTCGGAGGACTCCATTTGTTTTGATGATGGATTCTTAAGCTCCATCATCGTCTCAAATGAGTCTTCAGAGGGTTCT	ACTCCATTTGTTTTGATGATGGA	100	0.0001	Rattus norvegicus	Metazoa;Bilateria;Deuterostoma;Chordata;Vertebrata;Mammalia;Rodentia;
oar-miR-136	mir-136	TCGGATGAGCCCTCGGAGGACTCCATTTGTTTTGATGATGGATTCTTACGCTCCATCATCGTCTCAAATGAGTCTTCAGAGGGTTCTATCAT	ACTCCATTTGTTTTGATGATGGA	100	0.0001	Ovis aries	Metazoa;Bilateria;Deuterostoma;Chordata;Vertebrata;Mammalia;Ruminantia;
ptr-miR-136	mir-136	TGAGCCCTCGGAGGACTCCATTTGTTTTGATGATGGATTCTTATGCTCCATCATCGTCTCAAATGAGTCTTCAGAGGGTTCT	ACTCCATTTGTTTTGATGATGGA	100	0.0001	Pan troglodytes	Metazoa;Bilateria;Deuterostoma;Chordata;Vertebrata;Mammalia;Primates;Hominidae;
ggo-miR-136	mir-136	TGAGCCCTCGGAGGACTCCATTTGTTTTGATGATGGATTCTTATGCTCCATCATCGTCTCAAATGAGTCTTCAGAGGGTTCT	ACTCCATTTGTTTTGATGATGGA	100	0.0001	Gorilla gorilla	Metazoa;Bilateria;Deuterostoma;Chordata;Vertebrata;Mammalia;Primates;Hominidae
ppy-miR-136	mir-136	TGAGCCCTCGGAGGACTCCATTTGTTTTGATGATGGATTCTTATGCTCCATCATCGTCTCAAATGAGTCTTCAGAGGGTTCT	ACTCCATTTGTTTTGATGATGGA	100	0.0001	Pongo pygmaeus	Metazoa;Bilateria;Deuterostoma;Chordata;Vertebrata;Mammalia;Primates;Hominidae;
ppa-miR-136	mir-136	TGAGCCCTCGGAGGACTCCATTTGTTTTGATGATGGATTCTTATGCTCCATCATCGTCTCAAATGAGTCTTCAGAGGGTTCT	ACTCCATTTGTTTTGATGATGGA	100	0.0001	Pan paniscus	Metazoa;Bilateria;Deuterostoma;Chordata;Vertebrata;Mammalia;Primates;Hominidae;
mml-miR-136	mir-136	TTGGATGAGCCCTCGGAGGACTCCATTTGTTTTGATGATGGATTCTTATGCTCCATCATCGTCTCAAATGAGTCTTCAGAGGGTTCTATCAT	ACTCCATTTGTTTTGATGATGGA	100	0.0001	Macaca mulatta	Metazoa;Bilateria;Deuterostoma;Chordata;Vertebrata;Mammalia;Primates;Cercopithecidae;
cfa-miR-136	mir-136	ACTCCATTTGTTTTGATGATGGATTCTTACGCTCCATCATCGTCTCAAATGAGTCT	ACTCCATTTGTTTTGATGATGGA	100	0.0001	Canis familiaris	Metazoa;Bilateria;Deuterostoma;Chordata;Vertebrata;Mammalia;Carnivora;
bta-miR-136	mir-136	TTGGATGAGCCCTCGGAGGACTCCATTTGTTTTGATGATGGATTCTTACGCTCCATCATCGTCTCAAATGAGTCTTCAGAGGGTTCCATCAT	ACTCCATTTGTTTTGATGATGGA	100	0.0001	Bos taurus	Metazoa;Bilateria;Deuterostoma;Chordata;Vertebrata;Mammalia;Ruminantia;
mmu-miR-136	mir-136	GAGGACTCCATTTGTTTTGATGATGGATTCTTAAGCTCCATCATCGTCTCAAATGAGTCTTC	ACTCCATTTGTTTTGATGATGG	100	0.0003	Mus Musculus	Metazoa;Bilateria;Deuterostoma;Chordata;Vertebrata;Mammalia;Rodentia;
eca-miR-136	mir-136	GAGGACTCCATTTGTTTTGATGATGGATTCTTACGCTCCATCATCGTCTCAAATGAGTCTTC	ACTCCATTTGTTTTGATGATGG	100	0.0003	Equus caballus	Metazoa;Bilateria;Deuterostoma;Chordata;Vertebrata;Mammalia;Laurasiatheria;
ssc-miR-136	mir-136	TGAGCCCTCGGAGGACTCCATTTGTTTTGATGATGGATTCTTACGCTCCATCATCGTCTCAAATGAGTCTTCAGAGGGTTCT	ACTCCATTTGTTTTGATGATGGA	100	0.0001	Sus scrofa	Metazoa;Bilateria;Deuterostoma;Chordata;Vertebrata;Mammalia;suina;
ssc-miR-139	mir-139	GTGTATTCTACAGTGCACGTGTCTCCAGTGTGGCTCGGAGGCTGGAGACGCAGGCCATGTTGGAGTAAC	TCTACAGTGCACGTGTCTCCAG			Sus scrofa	Metazoa;Bilateria;Deuterostoma;Chordata;Vertebrata;Mammalia;suina;
hsa-miR-139-5p	mir-139	GTGTATTCTACAGTGCACGTGTCTCCAGTGTGGCTCGGAGGCTGGAGACGCGGCCCTGTTGGAGTAAC	TCTACAGTGCACGTGTCTCCAG	100	0.0003	Homo sapiens	Metazoa;Bilateria;Deuterostoma;Chordata;Vertebrata;Mammalia;Primates;Hominidae;
mmu-miR-139-5p	mir-139	GTGTATTCTACAGTGCACGTGTCTCCAGTGTGGCTCGGAGGCTGGAGACGCGGCCCTGTTGGAGTAAC	TCTACAGTGCACGTGTCTCCAG	100	0.0003	Mus Musculus	Metazoa;Bilateria;Deuterostoma;Chordata;Vertebrata;Mammalia;Rodentia;
rno-miR-139-5p	mir-139	GTGTATTCTACAGTGCACGTGTCTCCAGTGTGGCTCGGAGGCTGGAGACGCGGCCCTGTTGGAGTAAC	TCTACAGTGCACGTGTCTCCAG	100	0.0003	Rattus norvegicus	Metazoa;Bilateria;Deuterostoma;Chordata;Vertebrata;Mammalia;Rodentia;
bta-miR-139	mir-139	GTGTACTCTACAGTGCACGTGTCTCCAGTGTGGCTCGGAGGCTGGAGACGCGGCCCTGTTGGAGTAAC	TCTACAGTGCACGTGTCTCCAG	100	0.0003	Bos taurus	Metazoa;Bilateria;Deuterostoma;Chordata;Vertebrata;Mammalia;Ruminantia;
mml-miR-139-5p	mir-139	GTGTATTCTACAGTGCACGTGTCTCCAGTGTGGCTCGGAGGCTGGAGACGCGGCCCTGTTGGAGTAAC	TCTACAGTGCACGTGTCTCCAG	100	0.0003	Macaca mulatta	Metazoa;Bilateria;Deuterostoma;Chordata;Vertebrata;Mammalia;Primates;Cercopithecidae;
eca-miR-139-5p	mir-139	TACTCTACAGTGCACGTGTCTCCAGTGTGGCTCCGAGGCTGGAGACGCGGCCCTGTTGGAGTA	TCTACAGTGCACGTGTCTCCAG	100	0.0003	Equus caballus	Metazoa;Bilateria;Deuterostoma;Chordata;Vertebrata;Mammalia;Laurasiatheria;
ppy-miR-139-5p	mir-139	GTGTATTCTACAGTGCACGTGTCTCCAGTGTGGCTCGGAGGCTGGAGACGCGGCCCTGTTGGAGTAAC	TCTACAGTGCACGTGTCTCCAG	100	0.0003	Pongo pygmaeus	Metazoa;Bilateria;Deuterostoma;Chordata;Vertebrata;Mammalia;Primates;Hominidae;
oan-miR-139	mir-139	GGGGCCCGGGTGTAGTCTACAGTGCATGTGTCTCCAGGGACACTAGACAGCTGGAGACACAGCTCTGTTGGATACAACCGAAGCCAC	TCTACAGTGCATGTGTCTCCAG	95.45	0.002	Ornithorhynchus anatinus	Metazoa;Bilateria;Deuterostoma;Chordata;Vertebrata;Mammalia;Prototheria;
tgu-miR-139	mir-139	GGCCTGGCTGTATTCTACAGTGCATGTGTCTCCAGTGTGAGTAAGTGACTGGAGATGCGGCCCTGTTGGAATAACATCCAGTGCC	TCTACAGTGCATGTGTCTCCAGT	95.45	0.002	Taeniopygia guttata	Metazoa;Bilateria;Deuterostoma;Chordata;Vertebrata;Aves;
lla-miR-139	mir-139	GTGTATTCTACAGTGCACGTGTCTCCAGTGTGGCTCGGAGGCTGGAGACGCGGCCCTGTTGGAGTAAC	TCTACAGTGCACGTGTCT	100	0.014	Lagothrix lagotricha	Metazoa;Bilateria;Deuterostoma;Chordata;Vertebrata;Mammalia;Primates;Atelidae;
ppa-miR-139	mir-139	GTGTATTCTACAGTGCACGTGTCTCCAGTGTGGCTCGGAGGCTGGAGACGCGGCCCTGTTGGAGTAAC	TCTACAGTGCACGTGTCT	100	0.014	Pan paniscus	Metazoa;Bilateria;Deuterostoma;Chordata;Vertebrata;Mammalia;Primates;Hominidae;
dre-miR-139	mir-139	CTGTATTCTACAGTGCATGTGTCTCCAGTGTTTCTATGGCGACTGGGGAGGCAGCGCTGTTGGAATAAC	TCTACAGTGCATGTGTCT	94.44	0.079	Danio rerio	Metazoa;Bilateria;Deuterostoma;Chordata;Vertebrata;Pisces;
xtr-miR-139	mir-139	TGTATTCTACAGTGCATGTGTCTCCAGTCATATAGAGGCACTGGGGATACAGCTCTGTTGGAATAAC	TCTACAGTGCATGTGTCT	94.44	0.079	Xenopus tropicalis	Metazoa;Bilateria;Deuterostoma;Chordata;Vertebrata;Amphibia;
mdo-miR-139	mir-139	TGTATTCTACAGTGCATGTGTCTCCAGTGTGACTAAGGGACTGGAGATACAGCCCTGTTGGAATAACAA	TCTACAGTGCATGTGTCT	94.44	0.079	Monodelphis domestica	Metazoa;Bilateria;Deuterostoma;Chordata;Vertebrata;Mammalia;Metatheria;
ssc-miR-139	mir-139	GTGTATTCTACAGTGCACGTGTCTCCAGTGTGGCTCGGAGGCTGGAGACGCAGGCCATGTTGGAGTAAC	TCTACAGTGCACGTGTCTCCAG	100	0.0003	Sus scrofa	Metazoa;Bilateria;Deuterostoma;Chordata;Vertebrata;Mammalia;suina;
ssc-miR-140	mir-140	CCTGCCAGTGGTTTTACCCTATGGTAGGTTACGTCATGCTGTTCTACCACAGGGTAGAACCACGGACAGG	AGTGGTTTTACCCTATGGTAG			Sus scrofa	Metazoa;Bilateria;Deuterostoma;Chordata;Vertebrata;Mammalia;suina;
mmu-miR-140	mir-140	CCTGCCAGTGGTTTTACCCTATGGTAGGTTACGTCATGCTGTTCTACCACAGGGTAGAACCACGGACAGG	AGTGGTTTTACCCTATGGTAG	100	0.0007	Mus Musculus	Metazoa;Bilateria;Deuterostoma;Chordata;Vertebrata;Mammalia;Rodentia;
hsa-miR-140-5p	mir-140	TGTGTCTCTCTCTGTGTCCTGCCAGTGGTTTTACCCTATGGTAGGTTACGTCATGCTGTTCTACCACAGGGTAGAACCACGGACAGGATACCGGGGCACC	AGTGGTTTTACCCTATGGTAG	100	0.0007	Homo sapiens	Metazoa;Bilateria;Deuterostoma;Chordata;Vertebrata;Mammalia;Primates;Hominidae;
rno-miR-140	mir-140	GTGTCTCTCTCTGTGTCCTGCCAGTGGTTTTACCCTATGGTAGGTTACATCATGCTGTTCTACCACAGGGTAGAACCACGGACAGGATACTGGAGCACC	AGTGGTTTTACCCTATGGTAG	100	0.0007	Rattus norvegicus	Metazoa;Bilateria;Deuterostoma;Chordata;Vertebrata;Mammalia;Rodentia;
gga-miR-140	mir-140	TGCGTCTCTCCGTGTCCTGCCAGTGGTTTTACCCTATGGTAGGTTACGTCATGCTGTTCTACCACAGGGTAGAACCACGGACGGGATGCCGGGGC	AGTGGTTTTACCCTATGGTAG	100	0.0007	Gallus Gallus	Metazoa;Bilateria;Deuterostoma;Chordata;Vertebrata;Aves;
dre-miR-140	mir-140	GTGTTTGTCTCCTGTGTCCCGTCAGTGGTTTTACCCTATGGTAGGTTACGTCATGCTGTTCTACCACAGGGTAGAACCACGGACGGGATGTCTGGAGGTGTCTGC	AGTGGTTTTACCCTATGGTAG	100	0.0007	Danio rerio	Metazoa;Bilateria;Deuterostoma;Chordata;Vertebrata;Pisces;
ptr-miR-140	mir-140	TGTGTCTCTCTCTGTGTCCTGCCAGTGGTTTTACCCTATGGTAGGTTACGTCATGCTGTTCTACCACAGGGTAGAACCACGGACAGGATACCGGGGCACC	AGTGGTTTTACCCTATGGTAG	100	0.0007	Pan troglodytes	Metazoa;Bilateria;Deuterostoma;Chordata;Vertebrata;Mammalia;Primates;Hominidae;
fru-miR-140	mir-140	GTCAGTGGTTTTACCCTATGGTAGGTGACATCATGCTGTTCTACCACAGGGTAGAACCACGGACGGG	AGTGGTTTTACCCTATGGTAG	100	0.0007	Fugu rubripes	Metazoa;Bilateria;Deuterostoma;Chordata;Vertebrata;Pisces;
tni-miR-140	mir-140	GTCAGTGGTTTTACCCTATGGTAGGTGACATCATGCTGTTCTACCACAGGGTAGAACCACGGACGGG	AGTGGTTTTACCCTATGGTAG	100	0.0007	Tetraodon nigroviridis	Metazoa;Bilateria;Deuterostoma;Chordata;Vertebrata;Pisces;
xtr-miR-140	mir-140	CCCTCTCTGTGTCCTCCCAGTGGTTTTACCCTATGGTAGGTTACGTCAGGCTGTTCTACCACAGGGTAGAACCACGGACAGGATACGGGGAGCT	AGTGGTTTTACCCTATGGTAG	100	0.0007	Xenopus tropicalis	Metazoa;Bilateria;Deuterostoma;Chordata;Vertebrata;Amphibia;
mml-miR-140-5p	mir-140	TGTGTCTCTCTCTGTGTCCTGCCAGTGGTTTTACCCTATGGTAGGTTACGTCATGCTGTTCTACCACAGGGTAGAACCACGGACAGGATACCGGGGCACC	AGTGGTTTTACCCTATGGTAG	100	0.0007	Macaca mulatta	Metazoa;Bilateria;Deuterostoma;Chordata;Vertebrata;Mammalia;Primates;Cercopithecidae;
mdo-miR-140	mir-140	CCTGCCAGTGGTTTTACCCTATGGTAGGTTACGTCATGCTGTTCTACCACAGGGTAGAACCACGGACAGG	AGTGGTTTTACCCTATGGTAG	100	0.0007	Monodelphis domestica	Metazoa;Bilateria;Deuterostoma;Chordata;Vertebrata;Mammalia;Metatheria;
eca-miR-140-5p	mir-140	CCAGTGGTTTTACCCTATGGTAGGTTACGTCATGCTGTTCTACCACAGGGTAGAACCACGG	AGTGGTTTTACCCTATGGTAG	100	0.0007	Equus caballus	Metazoa;Bilateria;Deuterostoma;Chordata;Vertebrata;Mammalia;Laurasiatheria;
tgu-miR-140	mir-140	CGTGTCCTGCCAGTGGTTTTACCCTATGGTAGGTTACGTCATGCTGTTCTACCACAGGGTAGAACCACGGAC	AGTGGTTTTACCCTATGGTAG	100	0.0007	Taeniopygia guttata	Metazoa;Bilateria;Deuterostoma;Chordata;Vertebrata;Aves;
ppy-miR-140-5p	mir-140	TGTGTCTCTCTCTGTGTCCTGCCAGTGGTTTTACCCTATGGTAGGTTACGTCATGCTGTTCTACCACAGGGTAGAACCACGGACAGGATACCGGGGCACC	AGTGGTTTTACCCTATGGTAG	100	0.0007	Pongo pygmaeus	Metazoa;Bilateria;Deuterostoma;Chordata;Vertebrata;Mammalia;Primates;Hominidae;
mne-miR-140	mir-140	TGTGTCTCTCTCTGTGTCCTGCCAGTGGTTCTACCCTATGGTAGGTTACGTCATGCTGTTCTACCACAGGGTAGAACCACGGACAGGATACCGGGGCACC	AGTGGTTCTACCCTATGGTAG	95.24	0.004	Macaca nemestrina	Metazoa;Bilateria;Deuterostoma;Chordata;Vertebrata;Mammalia;Primates;Cercopithecidae;
oan-miR-140*	mir-140	TTTGTGTCTGTGTGTGTCTCTCTCTGTGTCCTGCCAGTGGTTTTACCCTATGGTAGGTTACGTCATGCTGTTCTACCACAGGGTAGAACCACGGACAGGATACCGGGACGCTCTCTGCATCGG	CAGTGGTTTTACCCTATGGT	100	0.005	Ornithorhynchus anatinus	Metazoa;Bilateria;Deuterostoma;Chordata;Vertebrata;Mammalia;Prototheria;
ssc-miR-140	mir-140	CCTGCCAGTGGTTTTACCCTATGGTAGGTTACGTCATGCTGTTCTACCACAGGGTAGAACCACGGACAGG	AGTGGTTTTACCCTATGGTAG	100	0.0007	Sus scrofa	Metazoa;Bilateria;Deuterostoma;Chordata;Vertebrata;Mammalia;suina;
ssc-miR-145	mir-145	CACCTTGTCCTCACGGTCCAGTTTTCCCAGGAATCCCTTAGATGCTGAGATGGGGATTCCTGGAAATACTGTTCTTGAGGTCATGG	GTCCAGTTTTCCCAGGAATCCCTT			Sus scrofa	Metazoa;Bilateria;Deuterostoma;Chordata;Vertebrata;Mammalia;suina;
mml-miR-145	mir-145	CACCTTGTCCTCACGGTCCAGTTTTCCCAGGAATCCCTTAAATGCTAAGATGGGGATTCCTGGAAATACTGTTCTTGAGGTCATGGTT	GTCCAGTTTTCCCAGGAATCCCTT	100	4e-05	Macaca mulatta	Metazoa;Bilateria;Deuterostoma;Chordata;Vertebrata;Mammalia;Primates;Cercopithecidae;
ptr-miR-145	mir-145	CACCTTGTCCTCACGGTCCAGTTTTCCCAGGAATCCCTTAGATGCTAAGATGGGGATTCCTGGAAATACTGTTCTTGAGGTCATGGTT	GTCCAGTTTTCCCAGGAATCCCTT	100	4e-05	Pan troglodytes	Metazoa;Bilateria;Deuterostoma;Chordata;Vertebrata;Mammalia;Primates;Hominidae;
ggo-miR-145	mir-145	CACCTTGTCCTCACGGTCCAGTTTTCCCAGGAATCCCTTAGATGCTAAGATGGGGATTCCTGGAAATACTGTTCTTGAGGTCATGGTT	GTCCAGTTTTCCCAGGAATCCCTT	100	4e-05	Gorilla gorilla	Metazoa;Bilateria;Deuterostoma;Chordata;Vertebrata;Mammalia;Primates;Hominidae
ppy-miR-145	mir-145	CACCTTGTCCTCACGGTCCAGTTTTCCCAGGAATCCCTTAGATGCTAAGATGGGGATTCCTGGAAATACTGTTCTTGAGGTCATGGTT	GTCCAGTTTTCCCAGGAATCCCTT	100	4e-05	Pongo pygmaeus	Metazoa;Bilateria;Deuterostoma;Chordata;Vertebrata;Mammalia;Primates;Hominidae;
mne-miR-145	mir-145	CACCTTGTCCTCACGGTCCAGTTTTCCCAGGAATCCCTTAAATGCTAAGATGGGGATTCCTGGAAATACTGTTCTTGAGGTCATGGTT	GTCCAGTTTTCCCAGGAATCCCTT	100	4e-05	Macaca nemestrina	Metazoa;Bilateria;Deuterostoma;Chordata;Vertebrata;Mammalia;Primates;Cercopithecidae;
xtr-miR-145	mir-145	ACCTATTCCTCAAGGTCCAGTTTTCCCAGGAATCCCTTGGGTGCTGTGGTGGGGATTCCTGGAAATACTGTTCTTGGGGTGTAGGC	GTCCAGTTTTCCCAGGAATCCCTT	100	4e-05	Xenopus tropicalis	Metazoa;Bilateria;Deuterostoma;Chordata;Vertebrata;Amphibia;
mmu-miR-145	mir-145	CTCACGGTCCAGTTTTCCCAGGAATCCCTTGGATGCTAAGATGGGGATTCCTGGAAATACTGTTCTTGAG	GTCCAGTTTTCCCAGGAATCCCT	100	0.0001	Mus Musculus	Metazoa;Bilateria;Deuterostoma;Chordata;Vertebrata;Mammalia;Rodentia;
hsa-miR-145	mir-145	CACCTTGTCCTCACGGTCCAGTTTTCCCAGGAATCCCTTAGATGCTAAGATGGGGATTCCTGGAAATACTGTTCTTGAGGTCATGGTT	GTCCAGTTTTCCCAGGAATCCCT	100	0.0001	Homo sapiens	Metazoa;Bilateria;Deuterostoma;Chordata;Vertebrata;Mammalia;Primates;Hominidae;
rno-miR-145	mir-145	CACCTTGTCCTCACGGTCCAGTTTTCCCAGGAATCCCTTGGATGCTAAGATGGGGATTCCTGGAAATACTGTTCTTGAGGTCATGGCT	GTCCAGTTTTCCCAGGAATCCCT	100	0.0001	Rattus norvegicus	Metazoa;Bilateria;Deuterostoma;Chordata;Vertebrata;Mammalia;Rodentia;
bta-miR-145	mir-145	CACCTTGTCCTCACGGTCCAGTTTTCCCAGGAATCCCTTAGATGCTAAGATGGGGATTCCTGGAAATACTGTTCTTGAGGTCATGGTT	GTCCAGTTTTCCCAGGAATCCCT	100	0.0001	Bos taurus	Metazoa;Bilateria;Deuterostoma;Chordata;Vertebrata;Mammalia;Ruminantia;
mdo-miR-145	mir-145	CTCAGGGTCCAGTTTTCCCAGGAATCCCTTAGATGCTAAGATGGGGATTCCTGGAAATACTGTTCTTGAG	GTCCAGTTTTCCCAGGAATCCCT	100	0.0001	Monodelphis domestica	Metazoa;Bilateria;Deuterostoma;Chordata;Vertebrata;Mammalia;Metatheria;
cfa-miR-145	mir-145	TGTCCTCACGGTCCAGTTTTCCCAGGAATCCCTTAGATGCTAAGATGGGGATTCCTGGAAATACTGTTCTTGAGGTCATGGTT	GTCCAGTTTTCCCAGGAATCCCT	100	0.0001	Canis familiaris	Metazoa;Bilateria;Deuterostoma;Chordata;Vertebrata;Mammalia;Carnivora;
eca-miR-145	mir-145	CTCACGGTCCAGTTTTCCCAGGAATCCCTTAGATGCTAAGATGGGGATTCCTGGAAATACTGTTCTTGAG	GTCCAGTTTTCCCAGGAATCCCT	100	0.0001	Equus caballus	Metazoa;Bilateria;Deuterostoma;Chordata;Vertebrata;Mammalia;Laurasiatheria;
dre-miR-145	mir-145	TCAGTCTTCATCATTTCCTCATCCCCGGGGTCCAGTTTTCCCAGGAATCCCTTGGGCAATCGAAAGGGGGATTCCTGGAAATACTGTTCTTGGGGTTGGGGGTGGACTACTGA	GTCCAGTTTTCCCAGGAATCCC	100	0.0003	Danio rerio	Metazoa;Bilateria;Deuterostoma;Chordata;Vertebrata;Pisces;
oan-miR-145	mir-145	CCCCCACCGTGTCTCAGGTCCAGTTTTCCCAGGAATACATAGGTGCTGAGATGGGGATTCCTGGAAATACTGTTCTTGAGGTCATGGCTTGGCAGCGG	GTCCAGTTTTCCCAGGAAT	100	0.005	Ornithorhynchus anatinus	Metazoa;Bilateria;Deuterostoma;Chordata;Vertebrata;Mammalia;Prototheria;
ssc-miR-145	mir-145	CACCTTGTCCTCACGGTCCAGTTTTCCCAGGAATCCCTTAGATGCTGAGATGGGGATTCCTGGAAATACTGTTCTTGAGGTCATGG	GTCCAGTTTTCCCAGGAATCCCTT	100	4e-05	Sus scrofa	Metazoa;Bilateria;Deuterostoma;Chordata;Vertebrata;Mammalia;suina;
ssc-miR-146b	mir-146	GAACTTTGGCCACCTGGCTCTGAGAACTGAATTCCATAGGCTGTGAGCTCTAGCAAATGCCCTAGGAACTCAGTTCTGGTGCCCGGCTGTGCTATAGTC	TGAGAACTGAATTCCATAGGC			Sus scrofa	Metazoa;Bilateria;Deuterostoma;Chordata;Vertebrata;Mammalia;suina;
hsa-miR-146b-5p	mir-146	CCTGGCACTGAGAACTGAATTCCATAGGCTGTGAGCTCTAGCAATGCCCTGTGGACTCAGTTCTGGTGCCCGG	TGAGAACTGAATTCCATAGGCT	100	0.0007	Homo sapiens	Metazoa;Bilateria;Deuterostoma;Chordata;Vertebrata;Mammalia;Primates;Hominidae;
gga-miR-146b	mir-146	GGACTGGCTGCTTGGCTTTGAGAACTGAATTCCATAGGCGTTAAAGCATCCAAAAATGCCCTATGGATTCAGTTCTGCAGTTGGGCAGCAAATAAACCTCCAGCC	TGAGAACTGAATTCCATAGGCG	100	0.0007	Gallus Gallus	Metazoa;Bilateria;Deuterostoma;Chordata;Vertebrata;Aves;
mmu-miR-146b	mir-146	GACTGAGAGAACTTTGGCCACCTGGCTCTGAGAACTGAATTCCATAGGCTGTGAGCTCTAGCAGACGCCCTAGGGACTCAGTTCTGGTGCCCGGCTGTGCTATACCATC	TGAGAACTGAATTCCATAGGCT	100	0.0007	Mus Musculus	Metazoa;Bilateria;Deuterostoma;Chordata;Vertebrata;Mammalia;Rodentia;
rno-miR-146b	mir-146	TGGCCACCTGGCCCTGAGAACTGAATTCCATAGGCTGTGAACTCTAGCAGATGCCCTAGGGACTCAGTTCTGGTGCCTGGCTGTGCTA	TGAGAACTGAATTCCATAGGCTGT	100	0.0007	Rattus norvegicus	Metazoa;Bilateria;Deuterostoma;Chordata;Vertebrata;Mammalia;Rodentia;
mml-miR-146b-5p	mir-146	CCTGGCACTGAGAACTGAATTCCATAGGCTGTGAGCTCTAGCAATGCCCTGTGGACTCAGTTCTGGTGCCCGG	TGAGAACTGAATTCCATAGGCT	100	0.0007	Macaca mulatta	Metazoa;Bilateria;Deuterostoma;Chordata;Vertebrata;Mammalia;Primates;Cercopithecidae;
cfa-miR-146b	mir-146	TGAGAACTGAATTCCATAGGCTGTGAGCTTGAGCAAACAGCCTAGGGACTCAGTTCTGGTG	TGAGAACTGAATTCCATAGGCT	100	0.0007	Canis familiaris	Metazoa;Bilateria;Deuterostoma;Chordata;Vertebrata;Mammalia;Carnivora;
oan-miR-146b	mir-146	AGGCCCAAATGCGGTGCTTGGCTCTGAGAACTGAATTCCATAGGCTGTGAGTTGATGAGGATGCCCTAGGGATTCAGTTCCACAGCCCAGCAACCCACAGCACTGGCCT	TGAGAACTGAATTCCATAGGCT	100	0.0007	Ornithorhynchus anatinus	Metazoa;Bilateria;Deuterostoma;Chordata;Vertebrata;Mammalia;Prototheria;
ptr-miR-146b	mir-146	CTGGCACTGAGAACTGAATTCCATAGGCTGTGAGCTCTAGCAATGCCCTGTGGACTCAGTTCTGGTGCCCGG	TGAGAACTGAATTCCATAGGCT	100	0.0007	Pan troglodytes	Metazoa;Bilateria;Deuterostoma;Chordata;Vertebrata;Mammalia;Primates;Hominidae;
bta-miR-146b	mir-146	TAAGAGAACTTTGGCCACCTGGCTCTGAGAACTGAATTCCATAGGCTGTGAGCTCTAGCAAATGCCCTAGGGACTCAGTTCTGGTGCCCGGCTGTGCTACACCATC	TGAGAACTGAATTCCATAGGCTGT	100	0.0007	Bos taurus	Metazoa;Bilateria;Deuterostoma;Chordata;Vertebrata;Mammalia;Ruminantia;
ssc-miR-146b	mir-146	GAACTTTGGCCACCTGGCTCTGAGAACTGAATTCCATAGGCTGTGAGCTCTAGCAAATGCCCTAGGAACTCAGTTCTGGTGCCCGGCTGTGCTATAGTC	TGAGAACTGAATTCCATAGGC	100	0.0007	Sus scrofa	Metazoa;Bilateria;Deuterostoma;Chordata;Vertebrata;Mammalia;suina;
mdo-miR-146b	mir-146	CTGGCTCTGAGAACTGAATTCCATAGGCTGTGAGCTCATGCAAATGCCCTAGGAAGTCAGTTCTGGAG	TGAGAACTGAATTCCATAGGCT	100	0.0007	Monodelphis domestica	Metazoa;Bilateria;Deuterostoma;Chordata;Vertebrata;Mammalia;Metatheria;
eca-miR-146b-5p	mir-146	CCTGGCTCTGAGAACTGAATTCCATAGGCTGTGAGCTCCAGCAAATGCCCTAGGGACTCAGTTCTGGTGCCCGG	TGAGAACTGAATTCCATAGGCT	100	0.0007	Equus caballus	Metazoa;Bilateria;Deuterostoma;Chordata;Vertebrata;Mammalia;Laurasiatheria;
tgu-miR-146b	mir-146	TGCTTGGCTCTGAGAACTGAATTCCATAGGCGTTGAAGCCTCCAAAATGCCCTATGGATTCAGTTCTGCAGC	TGAGAACTGAATTCCATAGGCG	100	0.0007	Taeniopygia guttata	Metazoa;Bilateria;Deuterostoma;Chordata;Vertebrata;Aves;
ppy-miR-146b-5p	mir-146	CCTGGCACTGAGAACTGAATTCCATAGGCTGTGAGCTCTAGCAAATGCCCTGTGGACTCAGTTCTGGTGCCCGG	TGAGAACTGAATTCCATAGGCT	100	0.0007	Pongo pygmaeus	Metazoa;Bilateria;Deuterostoma;Chordata;Vertebrata;Mammalia;Primates;Hominidae;
xtr-miR-146	mir-146	CAATGAGTTCTTAGCTTTGAGAACTGAATTCCATAGGTTGTTAGAGGTTAGACCTATGGTGCTTAGTTCCATAGCTTGGATCCCACTGGC	TGAGAACTGAATTCCATAGGTT	100	0.002	Xenopus tropicalis	Metazoa;Bilateria;Deuterostoma;Chordata;Vertebrata;Amphibia;
bta-miR-146a	mir-146	CCCATGTGTATCCTCAGCTTTGAGAACTGAATTCCATAGGTTGTGTCAGTGTCAGACCTGTGAAGTTTAGTTCTTTAGCTGGGATATCTCTATCATCCT	TGAGAACTGAATTCCATAGGTTGT	100	0.002	Bos taurus	Metazoa;Bilateria;Deuterostoma;Chordata;Vertebrata;Mammalia;Ruminantia;
dre-miR-146a	mir-146	GAGTTTGTTTTGAGCACTTTTCCCTGAGAACTGAATTCCATAGATGGTGTTCATGAAAAGTTCATCTATGGGCTCAGTTCTTCTGGCAATCTGTTTAATGTCTGCTACAAATTC	TGAGAACTGAATTCCATAGATGG	100	0.005	Danio rerio	Metazoa;Bilateria;Deuterostoma;Chordata;Vertebrata;Pisces;
mmu-miR-146a	mir-146	AGCTCTGAGAACTGAATTCCATGGGTTATATCAATGTCAGACCTGTGAAATTCAGTTCTTCAGCT	TGAGAACTGAATTCCATGGGTT	95	0.011	Mus Musculus	Metazoa;Bilateria;Deuterostoma;Chordata;Vertebrata;Mammalia;Rodentia;
hsa-miR-146a	mir-146	CCGATGTGTATCCTCAGCTTTGAGAACTGAATTCCATGGGTTGTGTCAGTGTCAGACCTCTGAAATTCAGTTCTTCAGCTGGGATATCTCTGTCATCGT	TGAGAACTGAATTCCATGGGTT	95	0.011	Homo sapiens	Metazoa;Bilateria;Deuterostoma;Chordata;Vertebrata;Mammalia;Primates;Hominidae;
rno-miR-146a	mir-146	TGTGTATCCTCAGCTCTGAGAACTGAATTCCATGGGTTATAGCAATGTCAGACCTGTGAAGTTCAGTTCTTTAGCTGGGATAGCTCTATCGTCAT	TGAGAACTGAATTCCATGGGTT	95	0.011	Rattus norvegicus	Metazoa;Bilateria;Deuterostoma;Chordata;Vertebrata;Mammalia;Rodentia;
gga-miR-146a	mir-146	GTGTATCCTCAGCTTTGAGAACTGAATTCCATGGGTTGTAATTGAATCCTTTGTCAGACCCATGGGGCTCAGTTCTTCAGCTTGGATATTTCTGTCTTC	TGAGAACTGAATTCCATGGGTT	95	0.011	Gallus Gallus	Metazoa;Bilateria;Deuterostoma;Chordata;Vertebrata;Aves;
mml-miR-146a	mir-146	CCTATGTGTATCCTCAGCTTTGAGAACTGAATTCCATGGGTTGTGTCAGTGTCAGACCTGTGAAATTCAGTTCTTCAGCTGGGATATCTCTGTCGTCGT	TGAGAACTGAATTCCATGGGTT	95	0.011	Macaca mulatta	Metazoa;Bilateria;Deuterostoma;Chordata;Vertebrata;Mammalia;Primates;Cercopithecidae;
cfa-miR-146a	mir-146	TGAGAACTGAATTCCATGGGTTGTGTCAGTGTCAGACCTGTGAAGTTCAGTTCTTCAG	TGAGAACTGAATTCCATGGGTT	95	0.011	Canis familiaris	Metazoa;Bilateria;Deuterostoma;Chordata;Vertebrata;Mammalia;Carnivora;
ptr-miR-146a	mir-146	CGATGTGTATCCTCAGCTTTGAGAACTGAATTCCATGGGTTGTGTCAGTGTCAGACCTGTGAAATTCAGTTCTTCAGCTGGGATATCTCTGTCATCGT	TGAGAACTGAATTCCATGGGTT	95	0.011	Pan troglodytes	Metazoa;Bilateria;Deuterostoma;Chordata;Vertebrata;Mammalia;Primates;Hominidae;
mdo-miR-146a	mir-146	TGTATCTTCAGCTTTGAGAACTGAATTCCATGGGTTGTCTTTGTATCAGACCTATGAAACTCAGTTCTTCAGCTGGAATATCTCTGTCATC	TGAGAACTGAATTCCATGGGTT	95	0.011	Monodelphis domestica	Metazoa;Bilateria;Deuterostoma;Chordata;Vertebrata;Mammalia;Metatheria;
eca-miR-146a	mir-146	AGCTTTGAGAACTGAATTCCATGGGTTGTGTCAGCGTCAGACCTGTGAAGTTCAGTTCTTCAGCT	TGAGAACTGAATTCCATGGGTT	95	0.011	Equus caballus	Metazoa;Bilateria;Deuterostoma;Chordata;Vertebrata;Mammalia;Laurasiatheria;
tgu-miR-146c	mir-146	TTCTCAGCTTTGAGAACTGAATTCCATGGGTTGTAATTGAATCTGCTGTCAGACCCATGGGGCTCAGTTCTT	TGAGAACTGAATTCCATGGGTT	95	0.011	Taeniopygia guttata	Metazoa;Bilateria;Deuterostoma;Chordata;Vertebrata;Aves;
ppy-miR-146a	mir-146	CCGATGTGTATCCTCAGCTTTGAGAACTGAATTCCATGGGTTGTGTCTGTGTCAGACCTGTGAAATTCAGTTCTTCAGCTGGGATATCTCTGTCGTCGT	TGAGAACTGAATTCCATGGGTT	95	0.011	Pongo pygmaeus	Metazoa;Bilateria;Deuterostoma;Chordata;Vertebrata;Mammalia;Primates;Hominidae;
ssc-miR-148a	mir-148	GAGGCAAAGTTCTGAGACACTCCGACTCTGAATATGATAGAAGTCAGTGCACTACAGAACTTTGTCTC	TCAGTGCACTACAGAACTTTGT			Sus scrofa	Metazoa;Bilateria;Deuterostoma;Chordata;Vertebrata;Mammalia;suina;
hsa-miR-148a	mir-148	GAGGCAAAGTTCTGAGACACTCCGACTCTGAGTATGATAGAAGTCAGTGCACTACAGAACTTTGTCTC	TCAGTGCACTACAGAACTTTGT	100	0.0003	Homo sapiens	Metazoa;Bilateria;Deuterostoma;Chordata;Vertebrata;Mammalia;Primates;Hominidae;
mmu-miR-148a	mir-148	AGCCAGTTTGGTCTTTTGAGACAAAGTTCTGAGACACTCCGACTCTGAGTATGATAGAAGTCAGTGCACTACAGAACTTTGTCTCTAGAGGCTGTGGTC	TCAGTGCACTACAGAACTTTGT	100	0.0003	Mus Musculus	Metazoa;Bilateria;Deuterostoma;Chordata;Vertebrata;Mammalia;Rodentia;
gga-miR-148a	mir-148	GAAGCAAAGTTCTGTGACACTCAGACTCTGGTTACGATAGCAGTCAGTGCACTACAGAACTTTGTCTC	TCAGTGCACTACAGAACTTTGT	100	0.0003	Gallus Gallus	Metazoa;Bilateria;Deuterostoma;Chordata;Vertebrata;Aves;
ssc-miR-148a	mir-148	GAGGCAAAGTTCTGAGACACTCCGACTCTGAATATGATAGAAGTCAGTGCACTACAGAACTTTGTCTC	TCAGTGCACTACAGAACTTTGT	100	0.0003	Sus scrofa	Metazoa;Bilateria;Deuterostoma;Chordata;Vertebrata;Mammalia;suina;
bta-miR-148a	mir-148	GAGGCAAAGTTCTGAGACACTCCGACTCTGAATATGATAGAAGTCAGTGCACTACAGAACTTTGTCTC	TCAGTGCACTACAGAACTTTGT	100	0.0003	Bos taurus	Metazoa;Bilateria;Deuterostoma;Chordata;Vertebrata;Mammalia;Ruminantia;
xtr-miR-148a	mir-148	TAGTCTTTTAAATCAAAGTTCTGTGACACTTAGACTCTGAATATGATAGCAGTCAGTGCACTACAGAACTTTGTTTTGGGAGTCTG	TCAGTGCACTACAGAACTTTGT	100	0.0003	Xenopus tropicalis	Metazoa;Bilateria;Deuterostoma;Chordata;Vertebrata;Amphibia;
mml-miR-148a	mir-148	GAGGCAAAGTTCTGAGACACTCCGACTCTGAGTATGATAGAAGTCAGTGCACTACAGAACTTTGTCTC	TCAGTGCACTACAGAACTTTGT	100	0.0003	Macaca mulatta	Metazoa;Bilateria;Deuterostoma;Chordata;Vertebrata;Mammalia;Primates;Cercopithecidae;
cfa-miR-148a	mir-148	AAAGTTCTGAGACACTCCGACTCTGAATATGATAGAAGTCAGTGCACTACAGAACTTTGT	TCAGTGCACTACAGAACTTTGT	100	0.0003	Canis familiaris	Metazoa;Bilateria;Deuterostoma;Chordata;Vertebrata;Mammalia;Carnivora;
oan-miR-148	mir-148	AGTCTTTTGAGGCAAAGTTCTGTGACACTCAGACTCTGATTATGATAGAAGTCAGTGCACTACAGAACTTTGTCTCCAGAGGCT	TCAGTGCACTACAGAACTTTGT	100	0.0003	Ornithorhynchus anatinus	Metazoa;Bilateria;Deuterostoma;Chordata;Vertebrata;Mammalia;Prototheria;
ptr-miR-148a	mir-148	GAGGCAAAGTTCTGAGACACTCCGACTCTGAGTATGATAGAAGTCAGTGCACTACAGAACTTTGTCT	TCAGTGCACTACAGAACTTTGT	100	0.0003	Pan troglodytes	Metazoa;Bilateria;Deuterostoma;Chordata;Vertebrata;Mammalia;Primates;Hominidae;
mdo-miR-148	mir-148	GAGGCAAAGTTCTGGGACACTCAGACTCTGATTAGGATAGAAGTCAGTGCACTACAGAACTTTGTCTC	TCAGTGCACTACAGAACTTTGT	100	0.0003	Monodelphis domestica	Metazoa;Bilateria;Deuterostoma;Chordata;Vertebrata;Mammalia;Metatheria;
eca-miR-148a	mir-148	GAGGCAAAGTTCTGAGACACTCCGACTCTGAATATGATAGAAGTCAGTGCACTACAGAACTTTGTCTC	TCAGTGCACTACAGAACTTTGT	100	0.0003	Equus caballus	Metazoa;Bilateria;Deuterostoma;Chordata;Vertebrata;Mammalia;Laurasiatheria;
tgu-miR-148	mir-148	CCCCGGCGCCGGTACCGGCGGAGGACTGGAGCCTCCGGAAGCAAAGTTCTGTGACACTCCGACTCTGGGTACGATAGCAGTCAGTGCACTACAGAACTTTGTCTCCGGCGGC	TCAGTGCACTACAGAACTTTGT	100	0.0003	Taeniopygia guttata	Metazoa;Bilateria;Deuterostoma;Chordata;Vertebrata;Aves;
ppy-miR-148a	mir-148	GAGGCAAAGTTCTGAGACACTCCGACTCTGAGTATGATAGAAGTCAGTGCACTACAGAACTTTGTCTC	TCAGTGCACTACAGAACTTTGT	100	0.0003	Pongo pygmaeus	Metazoa;Bilateria;Deuterostoma;Chordata;Vertebrata;Mammalia;Primates;Hominidae;
dre-miR-148	mir-148	CTTTCCAAGTAAAGTTCTGTGATACACTCCGACTCTGAATGTTTGCAGTCAGTGCATTACAGAACTTTGTTTTGGGAGT	TCAGTGCATTACAGAACTTTGT	95.45	0.002	Danio rerio	Metazoa;Bilateria;Deuterostoma;Chordata;Vertebrata;Pisces;
fru-miR-148	mir-148	CTTTCCAAATAAAGTTCTGTGATACACTTAGACTCTAGTTCCTCGCAGTCAGTGCATTACAGAACTTTGTTTTGGGAGT	TCAGTGCATTACAGAACTTTGT	95.45	0.002	Fugu rubripes	Metazoa;Bilateria;Deuterostoma;Chordata;Vertebrata;Pisces;
tni-miR-148	mir-148	AAATAAAGTTCTGTGATACACTTCGACTCTGATTCCTCGCAGTCAGTGCATTACAGAACTTTGTTT	TCAGTGCATTACAGAACTTTGT	95.45	0.002	Tetraodon nigroviridis	Metazoa;Bilateria;Deuterostoma;Chordata;Vertebrata;Pisces;
ssc-miR-153	mir-153	AGCGGTGGCCAGTGTCATTTTTGTGATGTTGCAGCTAGTAATATGAGCCCAGTTGCATAGTCACAAAAGTGATCATTGGAAACTGTG	TTGCATAGTCACAAAAGTGATC			Sus scrofa	Metazoa;Bilateria;Deuterostoma;Chordata;Vertebrata;Mammalia;suina;
mmu-miR-153	mir-153	CGGTGTCATTTTTGTGACGTTGCAGCTAGTAATATGAGCCCAGTTGCATAGTCACAAAAGTGATCATTG	TTGCATAGTCACAAAAGTGATC	100	0.0003	Mus Musculus	Metazoa;Bilateria;Deuterostoma;Chordata;Vertebrata;Mammalia;Rodentia;
hsa-miR-153	mir-153	CTCACAGCTGCCAGTGTCATTTTTGTGATCTGCAGCTAGTATTCTCACTCCAGTTGCATAGTCACAAAAGTGATCATTGGCAGGTGTGGC	TTGCATAGTCACAAAAGTGATC	100	0.0003	Homo sapiens	Metazoa;Bilateria;Deuterostoma;Chordata;Vertebrata;Mammalia;Primates;Hominidae;
rno-miR-153	mir-153	AGCGGTGGCCAGTGTCATTTTTGTGATGTTGCAGCTAGTAATATGAGCCCAGTTGCATAGTCACAAAAGTGATCATTGGAAACTGTG	TTGCATAGTCACAAAAGTGATC	100	0.0003	Rattus norvegicus	Metazoa;Bilateria;Deuterostoma;Chordata;Vertebrata;Mammalia;Rodentia;
dre-miR-153a	mir-153	GGTTGCCAGTGTCATTTTTGTGATGTTGCAGCTAGTTATATGAGCCCAGTTGCATAGTCACAAAAGTGATCATTGGAAACT	TTGCATAGTCACAAAAGTGATC	100	0.0003	Danio rerio	Metazoa;Bilateria;Deuterostoma;Chordata;Vertebrata;Pisces;
ppy-miR-153	mir-153	CTCACAGCTGCCAGTGTCATTTTTGTGATCTGCAGCTAGTATTCTCACTCCAGTTGCATAGTCACAAAAGTGATCATTGGCAGGTGTGGC	TTGCATAGTCACAAAAGTGATC	100	0.0003	Pongo pygmaeus	Metazoa;Bilateria;Deuterostoma;Chordata;Vertebrata;Mammalia;Primates;Hominidae;
fru-miR-153a	mir-153	CCAGTGTCATTTTTGTGATGTTGCAGCTAGTAATATGAGCCCAGTTGCATAGTCACAAAAGTGATCATTGG	TTGCATAGTCACAAAAGTGATC	100	0.0003	Fugu rubripes	Metazoa;Bilateria;Deuterostoma;Chordata;Vertebrata;Pisces;
tni-miR-153a	mir-153	CCAGTGTCATTTTTTGTGATGTTGCAGCTAGTAATATAAGCCAAGTTGCATAGTCACAAAAGTGATCATTGG	TTGCATAGTCACAAAAGTGATC	100	0.0003	Tetraodon nigroviridis	Metazoa;Bilateria;Deuterostoma;Chordata;Vertebrata;Pisces;
oan-miR-153	mir-153	TGTCTGTCTCTGCCTGTCTGTCTCTCTGTCTCTCTCTCTCTCTCACAGCTGCCAGTGTCATTTTTGTGATCTGCAGCTTAGTACTCTGGCTCCAGTTGCATAGTCACAAAAGTGATCATTGGCAGGTGTGGCGGCTGCACGGACG	TTGCATAGTCACAAAAGTGATC	100	0.0003	Ornithorhynchus anatinus	Metazoa;Bilateria;Deuterostoma;Chordata;Vertebrata;Mammalia;Prototheria;
ptr-miR-153	mir-153	AGCGGTGGCCAGTGTCATTTTTGTGATGTTGCAGCTAGTAATATGAGCCCAGTTGCATAGTCACAAAAGTGATCATTGGAAACTGT	TTGCATAGTCACAAAAGTGATC	100	0.0003	Pan troglodytes	Metazoa;Bilateria;Deuterostoma;Chordata;Vertebrata;Mammalia;Primates;Hominidae;
bta-miR-153	mir-153	CTCACGGCTGCCAGCGTCATTTTTGTGATCTGCAGCTAGTATTCTCACTCCAGTTGCATAGTCACAAAAGTGATCACTGGCAGGTGTGGC	TTGCATAGTCACAAAAGTGATC	100	0.0003	Bos taurus	Metazoa;Bilateria;Deuterostoma;Chordata;Vertebrata;Mammalia;Ruminantia;
cte-miR-153	mir-153	AGCCTTCTTACTCGGAATACGACAGCTTTTGTGGTTATCAATTGTGAATTCTGAGACAAATTGCATAGTCACAAAAGTGATCGTAATCTCAGGCATCACCA	TTGCATAGTCACAAAAGTGATC	100	0.0003	Capitella teleta	Metazoa;Bilateria;Lophotrochozoa;Annelida;
lgi-miR-153	mir-153	GGGCTCTAACTTCATTTTCCCGGGCAGCTTTTGTGATTTAGCAATTGTGACTTTTGCAAATTGCATAGTCACAAAAGTGATCGGGGAGGTGGAACAATCCA	TTGCATAGTCACAAAAGTGATC	100	0.0003	Lottia gigantea	Metazoa;Bilateria;Lophotrochozoa;Molusca
mdo-miR-153	mir-153	AGCGGTTGCCGGTGTCATTTTTGTGATGTTGCAGCTAGTAATATGAGCCCAGTTGCATAGTCACAAAAGTGATCATTGGAAACTGTG	TTGCATAGTCACAAAAGTGATC	100	0.0003	Monodelphis domestica	Metazoa;Bilateria;Deuterostoma;Chordata;Vertebrata;Mammalia;Metatheria;
eca-miR-153	mir-153	GTGTCATTTTTGTGATGTTGCAGCTAGTAATATGAGCCCAGTTGCATAGTCACAAAAGTGATCATTG	TTGCATAGTCACAAAAGTGATC	100	0.0003	Equus caballus	Metazoa;Bilateria;Deuterostoma;Chordata;Vertebrata;Mammalia;Laurasiatheria;
tgu-miR-153	mir-153	TGTCATTTTTGTGATGTTGCAGCTAGTAATATGAGCCCAGTTGCATAGTCACAAAAGTGATCATTGGAAACT	TTGCATAGTCACAAAAGTGATC	100	0.0003	Taeniopygia guttata	Metazoa;Bilateria;Deuterostoma;Chordata;Vertebrata;Aves;
sko-miR-153	mir-153	TACTAACCTTGCCAGTGGCCTAGTCATTTTTGTGCATATGCAAGCTGTCAAATCAATCACTTGCATAGTCACAAAAGTGATTGGGACAAGTGTGCGCACTC	TTGCATAGTCACAAAAGTGATT	100	0.0008	Saccoglossus kowalevskii	Metazoa;Bilateria;Deuterostoma;Chordata;Hemichordata;
spu-miR-153	mir-153	CCCGCCAGCCCGATCATTTTTGTGTTTATGCAACTTTTGTATTTTCACCGATCAGAGTAGTTGCATAGTCACAAAAGTGATTGGGAGGGTTGGGCTCTAAC	TTGCATAGTCACAAAAGTGATT	100	0.0008	Strongylocentrotus purpuratus	Metazoa;Bilateria;Deuterostoma;Echinodermata;
dpu-miR-153	mir-153	ATATCATCTGTGGCTCACCTCTCATTTTTGTGATTTTTGCAATTTAAATTAAACAATTAATTGCATAGTCACAAAAGTGATGGGTGCTTTGCAGAATTTGT	TTGCATAGTCACAAAAGTGATG	100	0.0008	Daphnia pulex	Metazoa;Bilateria;Ecdysozoa;Arthropoda;Crustacea;
isc-miR-153	mir-153	CTTGGCCTCTCTCCGTTGCGCTCATCATTTTTGTGATTGGTGCAATTGTGCACCAGCAAATTGCATAGTCACAAAAGTGATGGTCGCGGCGGGGCTGCTCT	TTGCATAGTCACAAAAGTGATG	100	0.0008	Ixodes scapularis	Metazoa;Bilateria;Ecdysozoa;Arthropoda;Chelicerata;
bma-miR-153	mir-153	TTCCGCTCGTCGATCATTTTTGTGGATTAGCAATTTTGTTCTCGAATAATTGCATAGTCACAAAAGTGATGGACGTGAAGCGTCGTTTGT	TTGCATAGTCACAAAAGTGATG	100	0.0008	Brugia malayi	Metazoa;Bilateria;Ecdysozoa;Nematoda;
dre-miR-153c	mir-153	GATGGAGATCAGTAGGTCCCTGGACGTAGCACACCTCCCAGTGTCATTTTTGTGATTTGCAGCTAGTAGTCTGGGTCCAGTTGCATAGTCACAAAAATGATCATTGGTAGGTGTGAGTGCAGCAGGAGTGAGGCTTACCGGATCCTCCATC	TTGCATAGTCACAAAAATGATC	95.45	0.002	Danio rerio	Metazoa;Bilateria;Deuterostoma;Chordata;Vertebrata;Pisces;
cin-miR-153	mir-153	TAATAAAATGAGAATTCTGTGTACGTGTGTCATTTTTCTATTATGCAACTTTTTTTTCATGTTAGTTGCATAGTAACAAAAGTGATCATACGTTCGCATGAG	TTGCATAGTAACAAAAGTGATC	95.45	0.002	Ciona intestinalis	Metazoa;Bilateria;Deuterostoma;Chordata;Urochordata;
gga-miR-153	mir-153	AGCGGTTGCCAGTGTCATTTTTGTGATGTTGCAGCTAGTAATATGAGCCCAGTTGCATAGTCACAAAAGTGATCATTGGAAACTGTG	TTGCATAGTCACAAAAGTGA	100	0.002	Gallus Gallus	Metazoa;Bilateria;Deuterostoma;Chordata;Vertebrata;Aves;
ssc-miR-153	mir-153	AGCGGTGGCCAGTGTCATTTTTGTGATGTTGCAGCTAGTAATATGAGCCCAGTTGCATAGTCACAAAAGTGATCATTGGAAACTGTG	TTGCATAGTCACAAAAGTGA	100	0.002	Sus scrofa	Metazoa;Bilateria;Deuterostoma;Chordata;Vertebrata;Mammalia;suina;
mml-miR-153	mir-153	CTCACAGCTGCCAGTGTCATTTTTGTGATCTGCAGCTAGTATTCTCACTCCAGTTGCATAGTCACAAAAGTGATCATTGGCAGGTGTGGC	TTGCATAGTCACAAAAGTGA	100	0.002	Macaca mulatta	Metazoa;Bilateria;Deuterostoma;Chordata;Vertebrata;Mammalia;Primates;Cercopithecidae;
mne-miR-153	mir-153	CTCACAGCTGCCAGTGTCATTTTTGTGATCTGCAGCTAGTATTCTCACTCCAGTTGCATAGTCACAAAAGTGATCATTGGCAGGTGTGGC	TTGCATAGTCACAAAAGTGA	100	0.002	Macaca nemestrina	Metazoa;Bilateria;Deuterostoma;Chordata;Vertebrata;Mammalia;Primates;Cercopithecidae;
ggo-miR-153	mir-153	AGCGGTGGCCAGTGTCATTTTTGTGATGTTGCAGCTAGTAATATGAGCCCAGTTGCATAGTCACAAAAGTGATCATTGGAAACTGTG	TTGCATAGTCACAAAAGTGA	100	0.002	Gorilla gorilla	Metazoa;Bilateria;Deuterostoma;Chordata;Vertebrata;Mammalia;Primates;Hominidae
xtr-miR-153	mir-153	CACGGCTGCCCTTGTCATTTTTGTGATTTGCAGCTTGTAATTTTGGTCTCAGTTGCATAGTCACAAAAGTGATCATGGGCAGGTGGG	TTGCATAGTCACAAAAGTGA	100	0.002	Xenopus tropicalis	Metazoa;Bilateria;Deuterostoma;Chordata;Vertebrata;Amphibia;
cfa-miR-153	mir-153	AGCGGTGGCCAGTGTCATTTTTGTGATGTTGCAGCTAGTAATATGAGCCCAGTTGCATAGTCACAAAAGTGATCATTGGA	TTGCATAGTCACAAAAGTGA	100	0.002	Canis familiaris	Metazoa;Bilateria;Deuterostoma;Chordata;Vertebrata;Mammalia;Carnivora;
dre-miR-153b	mir-153	GAGCGATGGAGCGCGGTAGCGAGGTATTGCACAGCTGTCTGTGTCATTTTTGTGGTTTGCAGCTAGTAGTCTGGTTCCAGTTGCATAGTCACAAAAATGAGCACAGACAGATGTGACTGCAGCAACGCTGATGAAACGCTCCATCGCC	TTGCATAGTCACAAAAATGAGC	90.91	0.01	Danio rerio	Metazoa;Bilateria;Deuterostoma;Chordata;Vertebrata;Pisces;
fru-miR-153b	mir-153	CATCTCCCAGTGTCATTTTTGTGGTTTGCAGCTAGTACTCTGGCTCCAGTTGCATAGTCACAAAAATGAGCATTGGCAGGTGTGAC	TTGCATAGTCACAAAAATGAGC	90.91	0.01	Fugu rubripes	Metazoa;Bilateria;Deuterostoma;Chordata;Vertebrata;Pisces;
tni-miR-153b	mir-153	CATCTCCCAGTGTCATTTTTGTGGTTTGCAGCTAGTACTCTGGCTCCAGTTGCATAGTCACAAAAATGAGCATTGGCAGGTGTGAC	TTGCATAGTCACAAAAATGAGC	90.91	0.01	Tetraodon nigroviridis	Metazoa;Bilateria;Deuterostoma;Chordata;Vertebrata;Pisces;
csa-miR-153	mir-153	GGAAAACATTGTCTTTACTGTTCACGAGTGTCATTTTAATACTATGCAGCTTTGAATAATGTTAGTTGCATAGTAATAAAAGTGATCATGCGTTTACAAGAA	TTGCATAGTAATAAAAGTGATC	90.91	0.01	Ciona savignyi	Metazoa;Bilateria;Deuterostoma;Chordata;Urochordata;
ssc-miR-15a	mir-15	TTGGAGTAAAGTAGCAGCACATAATGGTTTGTGGATTTTGAAAAGGTGCAGGCCATATTGTGCTGCCTCAAAAATACAA	TAGCAGCACATAATGGTTTGT			Sus scrofa	Metazoa;Bilateria;Deuterostoma;Chordata;Vertebrata;Mammalia;suina;
hsa-miR-15a	mir-15	CCTTGGAGTAAAGTAGCAGCACATAATGGTTTGTGGATTTTGAAAAGGTGCAGGCCATATTGTGCTGCCTCAAAAATACAAGG	TAGCAGCACATAATGGTTTGTG	100	0.0007	Homo sapiens	Metazoa;Bilateria;Deuterostoma;Chordata;Vertebrata;Mammalia;Primates;Hominidae;
mmu-miR-15a	mir-15	CCCTTGGAGTAAAGTAGCAGCACATAATGGTTTGTGGATGTTGAAAAGGTGCAGGCCATACTGTGCTGCCTCAAAATACAAGGA	TAGCAGCACATAATGGTTTGTG	100	0.0007	Mus Musculus	Metazoa;Bilateria;Deuterostoma;Chordata;Vertebrata;Mammalia;Rodentia;
gga-miR-15a	mir-15	CCTTGGCATAACGTAGCAGCACATAATGGTTTGTGGGTTTTGAAAAGGTGCAGGCCATATTGTGCTGCCTCAAAAATACAAGG	TAGCAGCACATAATGGTTTGT	100	0.0007	Gallus Gallus	Metazoa;Bilateria;Deuterostoma;Chordata;Vertebrata;Aves;
age-miR-15a	mir-15	CCTTGGAGTAAAGTAGCAGCACATAATGGTTTGTGGATTTTGAAAAGGTGCAGGCCATATTGTGCTGCCTCAAAAATACAAGG	TAGCAGCACATAATGGTTTGTG	100	0.0007	Ateles geoffroyi	Metazoa;Bilateria;Deuterostoma;Chordata;Vertebrata;Mammalia;Primates;Atelidae;
ggo-miR-15a	mir-15	CCTTGGAGTAAAGTAGCAGCACATAATGGTTTGTGGATTTTGAAAAGGTGCAGGCCATATTGTGCTGCCTCAAAAATACAAGG	TAGCAGCACATAATGGTTTGTG	100	0.0007	Gorilla gorilla	Metazoa;Bilateria;Deuterostoma;Chordata;Vertebrata;Mammalia;Primates;Hominidae
mne-miR-15a	mir-15	CCTTGGAGTAAAGTAGCAGCACATAATGGTTTGTGGATTTTGAAAAGGTGCAGGCCATATTGTGCTGCCTCAAAAATACAAGG	TAGCAGCACATAATGGTTTGTG	100	0.0007	Macaca nemestrina	Metazoa;Bilateria;Deuterostoma;Chordata;Vertebrata;Mammalia;Primates;Cercopithecidae;
sla-miR-15a	mir-15	CCTTGGAGTAAAGTAGCAGCACATAATGGTTTGTGGATTTTGAAAAGGTGCAGGCCATATTGTGCTGCCTCAAAAATACAAGG	TAGCAGCACATAATGGTTTGTG	100	0.0007	Saguinus labiatus	Metazoa;Bilateria;Deuterostoma;Chordata;Vertebrata;Mammalia;Primates;Cebidae;
ppa-miR-15a	mir-15	CCTTGGAGTAAAGTAGCAGCACATAATGGTTTGTGGATTTTGAAAAGGTGCAGGCCATATTGTGCTGCCTCAAAAATACAAGG	TAGCAGCACATAATGGTTTGTG	100	0.0007	Pan paniscus	Metazoa;Bilateria;Deuterostoma;Chordata;Vertebrata;Mammalia;Primates;Hominidae;
lca-miR-15a	mir-15	CCTTGGAGTAAAGTAGCAGCACATAATGGTTTGTGGATTTTGAAAAGGTGCAGGCCATATTGTGCTGCCTCAAAAATACAAGG	TAGCAGCACATAATGGTTTGTG	100	0.0007	Lemur catta	Metazoa;Bilateria;Deuterostoma;Chordata;Vertebrata;Mammalia;Primates;Lemuridae;
mml-miR-15a	mir-15	CCTTGGAGTAAAGTAGCAGCACATAATGGTTTGTGGATTTTGAAAAGGTGCAGGCCATATTGTGCTGCCTCAAAAATACAAGG	TAGCAGCACATAATGGTTTGTG	100	0.0007	Macaca mulatta	Metazoa;Bilateria;Deuterostoma;Chordata;Vertebrata;Mammalia;Primates;Cercopithecidae;
ppy-miR-15a	mir-15	CCTTGGAGTAAAGTAGCAGCACATAATGGTTTGTGGATTTTGAAAAGGTGCAGGCCATATTGTGCTGCCTCAAAAATACAAGG	TAGCAGCACATAATGGTTTGTG	100	0.0007	Pongo pygmaeus	Metazoa;Bilateria;Deuterostoma;Chordata;Vertebrata;Mammalia;Primates;Hominidae;
ptr-miR-15a	mir-15	CCTTGGAGTAAAGTAGCAGCACATAATGGTTTGTGGATTTTGAAAAGGTGCAGGCCATATTGTGCTGCCTCAAAAATACAAGG	TAGCAGCACATAATGGTTTGTG	100	0.0007	Pan troglodytes	Metazoa;Bilateria;Deuterostoma;Chordata;Vertebrata;Mammalia;Primates;Hominidae;
lla-miR-15a	mir-15	CCTTGGAGTAAAGTAGCAGCACATAATGGTTTGTGGATTTTGAAAAGGTGCAGGCCATATTGTGCTGCCTCAAAAATACAAGG	TAGCAGCACATAATGGTTTGTG	100	0.0007	Lagothrix lagotricha	Metazoa;Bilateria;Deuterostoma;Chordata;Vertebrata;Mammalia;Primates;Atelidae;
xtr-miR-15a	mir-15	CCTTGACGTAAAGTAGCAGCACATAATGGTTTGTGGGTTACACAGAGGTGCAGGCCATACTGTGCTGCCGCCAAAACACAAGG	TAGCAGCACATAATGGTTTGTG	100	0.0007	Xenopus tropicalis	Metazoa;Bilateria;Deuterostoma;Chordata;Vertebrata;Amphibia;
mdo-miR-15a	mir-15	CCTTGGGGTAAAGTAGCAGCACATAATGGTTTGTTGGTTTTGAAAAGGTGCAGGCCATATTGTGCTGCCTCAAAAATACAAGG	TAGCAGCACATAATGGTTTGTT	100	0.0007	Monodelphis domestica	Metazoa;Bilateria;Deuterostoma;Chordata;Vertebrata;Mammalia;Metatheria;
bta-miR-15a	mir-15	CCTTGGAGTAAAGTAGCAGCACATAATGGTTTGTGGATTTTGAAAAGGTGCAGGCCATATTGTGCTGCCTCAAAAATACAAGG	TAGCAGCACATAATGGTTTGT	100	0.0007	Bos taurus	Metazoa;Bilateria;Deuterostoma;Chordata;Vertebrata;Mammalia;Ruminantia;
cfa-miR-15a	mir-15	TAGCAGCACATAATGGTTTGTGGATTTTGAAAAGGTGCAGGCCATATTGTGCTGCCTCA	TAGCAGCACATAATGGTTTGT	100	0.0007	Canis familiaris	Metazoa;Bilateria;Deuterostoma;Chordata;Vertebrata;Mammalia;Carnivora;
oan-miR-15a	mir-15	GAAGACACCTTGGGGTAAAGTAGCAGCACATAATGGTTTGTGAGTTTTGAAATACAGGCCATATTGTGCTGCCTCAAAAATACAAGGATCTGATCTTC	TAGCAGCACATAATGGTTTGT	100	0.0007	Ornithorhynchus anatinus	Metazoa;Bilateria;Deuterostoma;Chordata;Vertebrata;Mammalia;Prototheria;
ssc-miR-15a	mir-15	TTGGAGTAAAGTAGCAGCACATAATGGTTTGTGGATTTTGAAAAGGTGCAGGCCATATTGTGCTGCCTCAAAAATACAA	TAGCAGCACATAATGGTTTGT	100	0.0007	Sus scrofa	Metazoa;Bilateria;Deuterostoma;Chordata;Vertebrata;Mammalia;suina;
eca-miR-15a	mir-15	TAGCAGCACATAATGGTTTGTGGATTTTGAAAAGGTGCAGGCCATATTGTGCTGCCT	TAGCAGCACATAATGGTTTGTG	100	0.0007	Equus caballus	Metazoa;Bilateria;Deuterostoma;Chordata;Vertebrata;Mammalia;Laurasiatheria;
tgu-miR-15a	mir-15	TGGCATAACGTAGCAGCACATAATGGTTTGTGGGTTTTGAAAAGGTGCAGGCCATATTGTGCTGCCTCAAA	TAGCAGCACATAATGGTTTGT	100	0.0007	Taeniopygia guttata	Metazoa;Bilateria;Deuterostoma;Chordata;Vertebrata;Aves;
dre-miR-15a	mir-15	CCTGTCGGTACTGTAGCAGCACAGAATGGTTTGTGAGTTATAACGGGGGTGCAGGCCGTACTGTGCTGCGGCAACAACGACAGG	TAGCAGCACAGAATGGTTTGTG	95.24	0.004	Danio rerio	Metazoa;Bilateria;Deuterostoma;Chordata;Vertebrata;Pisces;
ssc-miR-15b	mir-15	TTGAGGCCTTAAAGTACTGTAGCAGCACATCATGGTTTACATACTACAATCAAGATGCGAATCATTATTTGCTGCTCTAGAAATTTAAGGAAATTCAT	TAGCAGCACATCATGGTTTACA			Sus scrofa	Metazoa;Bilateria;Deuterostoma;Chordata;Vertebrata;Mammalia;suina;
mmu-miR-15b	mir-15	CTGTAGCAGCACATCATGGTTTACATACTACAGTCAAGATGCGAATCATTATTTGCTGCTCTAG	TAGCAGCACATCATGGTTTACA	100	0.0003	Mus Musculus	Metazoa;Bilateria;Deuterostoma;Chordata;Vertebrata;Mammalia;Rodentia;
hsa-miR-15b	mir-15	TTGAGGCCTTAAAGTACTGTAGCAGCACATCATGGTTTACATGCTACAGTCAAGATGCGAATCATTATTTGCTGCTCTAGAAATTTAAGGAAATTCAT	TAGCAGCACATCATGGTTTACA	100	0.0003	Homo sapiens	Metazoa;Bilateria;Deuterostoma;Chordata;Vertebrata;Mammalia;Primates;Hominidae;
rno-miR-15b	mir-15	TTGGAACCTTAAAGTACTGTAGCAGCACATCATGGTTTACATACTACAGTCAAGATGCGAATCATTATTTGCTGCTCTAGAAATTTAAGGAAATTCAT	TAGCAGCACATCATGGTTTACA	100	0.0003	Rattus norvegicus	Metazoa;Bilateria;Deuterostoma;Chordata;Vertebrata;Mammalia;Rodentia;
ssc-miR-15b	mir-15	TTGAGGCCTTAAAGTACTGTAGCAGCACATCATGGTTTACATACTACAATCAAGATGCGAATCATTATTTGCTGCTCTAGAAATTTAAGGAAATTCAT	TAGCAGCACATCATGGTTTACA	100	0.0003	Sus scrofa	Metazoa;Bilateria;Deuterostoma;Chordata;Vertebrata;Mammalia;suina;
ggo-miR-15b	mir-15	TTGAGGCCTTAAAGTACTGTAGCAGCACATCATGGTTTACATGCTACAGTCAAGATGCGAATCATTATTTGCTGCTCTAGAAATTTAAGGAAATTCAT	TAGCAGCACATCATGGTTTACA	100	0.0003	Gorilla gorilla	Metazoa;Bilateria;Deuterostoma;Chordata;Vertebrata;Mammalia;Primates;Hominidae
age-miR-15b	mir-15	TTGAGGCCTTAAAGTACTGTAGCAGCACATCATGGTTTACATACTACAGTCAAGATGCGAATCATTATTTGCTGCTCTAGAAATTTAAGGAAATTCAT	TAGCAGCACATCATGGTTTACA	100	0.0003	Ateles geoffroyi	Metazoa;Bilateria;Deuterostoma;Chordata;Vertebrata;Mammalia;Primates;Atelidae;
ppa-miR-15b	mir-15	TTGAGGCCTTAAAGTACTGTAGCAGCACATCATGGTTTACATGCTACAGTCAAGATGCGAATCATTATTTGCTGCTCTAGAAATTTAAGGAAATTCAT	TAGCAGCACATCATGGTTTACA	100	0.0003	Pan paniscus	Metazoa;Bilateria;Deuterostoma;Chordata;Vertebrata;Mammalia;Primates;Hominidae;
ppy-miR-15b	mir-15	TTGAGGCCTTAAAGTACTGTAGCAGCACATCATGGTTTACATGCTACAGTCAAGATGCGAATCATTATTTGCTGCTCTAGAAATTTAAGGAAATTCAT	TAGCAGCACATCATGGTTTACA	100	0.0003	Pongo pygmaeus	Metazoa;Bilateria;Deuterostoma;Chordata;Vertebrata;Mammalia;Primates;Hominidae;
ptr-miR-15b	mir-15	TTGAGGCCTTAAAGTACTGTAGCAGCACATCATGGTTTACATGCTACAGTCAAGATGCGAATCATTATTTGCTGCTCTAGAAATTTAAGGAAATTCAT	TAGCAGCACATCATGGTTTACA	100	0.0003	Pan troglodytes	Metazoa;Bilateria;Deuterostoma;Chordata;Vertebrata;Mammalia;Primates;Hominidae;
mml-miR-15b	mir-15	TTGAGGCCTTAAAGTACTGTAGCAGCACATCATGGTTTACATACTACAGTCAAGATGCGAATCATTATTTGCTGCTCTAGAAATTTAAGGAAATTCAT	TAGCAGCACATCATGGTTTACA	100	0.0003	Macaca mulatta	Metazoa;Bilateria;Deuterostoma;Chordata;Vertebrata;Mammalia;Primates;Cercopithecidae;
lla-miR-15b	mir-15	TTGAGGCCTTAAAGTACTGTAGCAGCACATCATGGTTTACATACTACAGTCAAGATGCGAATCATTATTTGCTGCTCTAGAAATTTAAGGAAATTCAT	TAGCAGCACATCATGGTTTACA	100	0.0003	Lagothrix lagotricha	Metazoa;Bilateria;Deuterostoma;Chordata;Vertebrata;Mammalia;Primates;Atelidae;
mne-miR-15b	mir-15	TTGAGGCCTTAAAGTACTGTAGCAGCACATCATGGTTTACATACTACAGTCAAGATGCGAATCATTATTTGCTGCTCTAGAAATTTAAGGAAATTCAT	TAGCAGCACATCATGGTTTACA	100	0.0003	Macaca nemestrina	Metazoa;Bilateria;Deuterostoma;Chordata;Vertebrata;Mammalia;Primates;Cercopithecidae;
bta-miR-15b	mir-15	TTGAGACCTTAAAGTACTGTAGCAGCACATCATGGTTTACATACTACAGTCAAGATGCGAATCATTATTTGCTGCTCTAGAAATTTAAGGAAATTCAT	TAGCAGCACATCATGGTTTACA	100	0.0003	Bos taurus	Metazoa;Bilateria;Deuterostoma;Chordata;Vertebrata;Mammalia;Ruminantia;
eca-miR-15b	mir-15	CTGTAGCAGCACATCATGGTTTACATACTACAGTCAAGATGCGAATCATTATTTGCTGCTCTAG	TAGCAGCACATCATGGTTTACA	100	0.0003	Equus caballus	Metazoa;Bilateria;Deuterostoma;Chordata;Vertebrata;Mammalia;Laurasiatheria;
gga-miR-15b	mir-15	TGAGGCCTTAAAGTACTCTAGCAGCACATCATGGTTTGCATGCTGTAGTGAAGATGCGAATCATTATTTGCTGCTTTAGAAATTTAAGGAA	TAGCAGCACATCATGGTTTGCA	95.45	0.002	Gallus Gallus	Metazoa;Bilateria;Deuterostoma;Chordata;Vertebrata;Aves;
cfa-miR-15b	mir-15	TAGCAGCACATCATGGTTTACATACTACAGTCAAGATGCGAATCATTATTTGCTGCTCTA	TAGCAGCACATCATGGTTTA	100	0.002	Canis familiaris	Metazoa;Bilateria;Deuterostoma;Chordata;Vertebrata;Mammalia;Carnivora;
oan-miR-15b	mir-15	AATCCTGCATGTGGAGGCCTTGGACTGCTATAGCAGCACATCATGGTTTGCATGGTATAGCCAAGATGCGAATCATTATTTGCTGCTTTAGAAATTTAAGGAAAAGAAACCTTTCAAGACATGGCTTATT	TAGCAGCACATCATGGTTTGC	95.24	0.004	Ornithorhynchus anatinus	Metazoa;Bilateria;Deuterostoma;Chordata;Vertebrata;Mammalia;Prototheria;
tgu-miR-15b	mir-15	CGAAGTGCTGTAGCAGCACATCATGGTTTGCATGCTCTGCTCAGGGTGCAAATCATGATTTGCTGCTGTAG	TAGCAGCACATCATGGTTTGC	95.24	0.004	Taeniopygia guttata	Metazoa;Bilateria;Deuterostoma;Chordata;Vertebrata;Aves;
dre-miR-15b	mir-15	GTCTGTCGTCATCTTTTTATTTAGCCCTGAGTGCCCTGTAGCAGCACATCATGGTTTGTAAGTTATAAGGGCAAATTCCGAATCATGATGTGCTGTCACTGGGAGCCTGGGAGTTTCTCCATTAACATGACAGC	TAGCAGCACATCATGGTTTGTA	100	0.005	Danio rerio	Metazoa;Bilateria;Deuterostoma;Chordata;Vertebrata;Pisces;
xtr-miR-15c	mir-15	CTTTGAGGTGATCTAGCAGCACATCATGGTTTGTAGAAACAAGGAGATACAGACCATTCTGAGCTGCCTCTTGA	TAGCAGCACATCATGGTTTGTA	100	0.005	Xenopus tropicalis	Metazoa;Bilateria;Deuterostoma;Chordata;Vertebrata;Amphibia;
oan-miR-15c	mir-15	GCCCACAGAGCAGCCTTGAGGGGGTTGTAGCAGCACATCATGGTTTGTAGGGACAAGGAGATACAGACCATTCTGGGCTGCCTCAATCCCCCAAGGAGAACGCGGGAGAACTGGGC	TAGCAGCACATCATGGTTTGT	100	0.005	Ornithorhynchus anatinus	Metazoa;Bilateria;Deuterostoma;Chordata;Vertebrata;Mammalia;Prototheria;
gga-miR-15c	mir-15	TGAGGAGATGTAGCAGCACATCATGGTTTGTAGGGACAAGGAGATACAGACCATTCTGGGCTGCCTCATTACCTCA	TAGCAGCACATCATGGTTTGTA	100	0.005	Gallus Gallus	Metazoa;Bilateria;Deuterostoma;Chordata;Vertebrata;Aves;
xla-miR-15c	mir-15	CTTTGAGGTGATCTAGCAGCACATCATGGTTTGTAGAAACAAGGAGATACAGACCATTCTGAGCTGCCTCTTGA	TAGCAGCACATCATGGTTTGTA	100	0.005	Xenopus laevis	Metazoa;Bilateria;Deuterostoma;Chordata;Vertebrata;Amphibia
tgu-miR-15c	mir-15	CTTTGAGGAGATGTAGCAGCACATCATGGTTTGTAGGGACAAGGAGATACAGACCATTCTGGGCTGCCTCATTACCTCAAGG	TAGCAGCACATCATGGTTTGT	100	0.005	Taeniopygia guttata	Metazoa;Bilateria;Deuterostoma;Chordata;Vertebrata;Aves;
ssc-miR-16-1	mir-15	CAGTGCCTTAGCAGCACGTAAATATTGGCGTTAAGATTCTAAAATTATCTCCAGTATTAACTGTGCTGCTGAAGTAAGG	TAGCAGCACGTAAATATTGGCG			Sus scrofa	Metazoa;Bilateria;Deuterostoma;Chordata;Vertebrata;Mammalia;suina;
ssc-miR-16-2	mir-15	TCCGCTCTAGCAGCACGTAAATATTGGCGTAGTAAAATAAATATTAAACACCAATATTATTGTGCTGCTTTAGCGTG	TAGCAGCACGTAAATATTGGCG			Sus scrofa	Metazoa;Bilateria;Deuterostoma;Chordata;Vertebrata;Mammalia;suina;
hsa-miR-16	mir-15	GTCAGCAGTGCCTTAGCAGCACGTAAATATTGGCGTTAAGATTCTAAAATTATCTCCAGTATTAACTGTGCTGCTGAAGTAAGGTTGAC	TAGCAGCACGTAAATATTGGCG	100	0.0003	Homo sapiens	Metazoa;Bilateria;Deuterostoma;Chordata;Vertebrata;Mammalia;Primates;Hominidae;
mmu-miR-16	mir-15	ATGTCAGCGGTGCCTTAGCAGCACGTAAATATTGGCGTTAAGATTCTGAAATTACCTCCAGTATTGACTGTGCTGCTGAAGTAAGGTTGGCAA	TAGCAGCACGTAAATATTGGCG	100	0.0003	Mus Musculus	Metazoa;Bilateria;Deuterostoma;Chordata;Vertebrata;Mammalia;Rodentia;
rno-miR-16	mir-15	CATACTTGTTCCGCTCTAGCAGCACGTAAATATTGGCGTAGTGAAATAAATATTAAACACCAATATTATTGTGCTGCTTTAGTGTGACAGGGATA	TAGCAGCACGTAAATATTGGCG	100	0.0003	Rattus norvegicus	Metazoa;Bilateria;Deuterostoma;Chordata;Vertebrata;Mammalia;Rodentia;
age-miR-16	mir-15	GTCAGCAGTGCCTTAGCAGCACGTAAATATTGGCGTTAAGATTCTAAAATTATCTCCAGTATTAACTGTGCTGCTGAAGTAAGGTTGAC	TAGCAGCACGTAAATATTGGCG	100	0.0003	Ateles geoffroyi	Metazoa;Bilateria;Deuterostoma;Chordata;Vertebrata;Mammalia;Primates;Atelidae;
ggo-miR-16	mir-15	GTCAGCAGTGCCTTAGCAGCACGTAAATATTGGCGTTAAGATTCTAAAATTATCTCCAGTATTAACTGTGCTGCTGAAGTAAGGTTGAC	TAGCAGCACGTAAATATTGGCG	100	0.0003	Gorilla gorilla	Metazoa;Bilateria;Deuterostoma;Chordata;Vertebrata;Mammalia;Primates;Hominidae
mne-miR-16	mir-15	GTCAGCAGTGCCTTAGCAGCACGTAAATATTGGCGTTAAGATTCTAAAATTATCTCCAGTATTAACTGTGCTGCTGAAGTAAGGTTGAC	TAGCAGCACGTAAATATTGGCG	100	0.0003	Macaca nemestrina	Metazoa;Bilateria;Deuterostoma;Chordata;Vertebrata;Mammalia;Primates;Cercopithecidae;
sla-miR-16	mir-15	GTCAGCAGTGCCTTAGCAGCACGTAAATATTGGCGTTAAGATTCTAAAATTATCTCCAGTATTAACTGTGCTGCTGAAGTAAGGTTGAC	TAGCAGCACGTAAATATTGGCG	100	0.0003	Saguinus labiatus	Metazoa;Bilateria;Deuterostoma;Chordata;Vertebrata;Mammalia;Primates;Cebidae;
ppa-miR-16	mir-15	GTCAGCAGTGCCTTAGCAGCACGTAAATATTGGCGTTAAGATTCTAAAATTATCTCCAGTATTAACTGTGCTGCTGAAGTAAGGTTGAC	TAGCAGCACGTAAATATTGGCG	100	0.0003	Pan paniscus	Metazoa;Bilateria;Deuterostoma;Chordata;Vertebrata;Mammalia;Primates;Hominidae;
mml-miR-16	mir-15	GTCAGCAGTGCCTTAGCAGCACGTAAATATTGGCGTTAAGATTCTAAAATTATCTCCAGTATTAACTGTGCTGCTGAAGTAAGGTTGAC	TAGCAGCACGTAAATATTGGCG	100	0.0003	Macaca mulatta	Metazoa;Bilateria;Deuterostoma;Chordata;Vertebrata;Mammalia;Primates;Cercopithecidae;
ptr-miR-16	mir-15	GTCAGCAGTGCCTTAGCAGCACGTAAATATTGGCGTTAAGATTCTAAAATTATCTCCAGTATTAACTGTGCTGCTGAAGTAAGGTTGAC	TAGCAGCACGTAAATATTGGCG	100	0.0003	Pan troglodytes	Metazoa;Bilateria;Deuterostoma;Chordata;Vertebrata;Mammalia;Primates;Hominidae;
lla-miR-16	mir-15	GTCAGCAGTGCCTTAGCAGCACGTAAATATTGGCGCTAAGATTCTAAAATTATCTCCAGTATTAACTGTGCTGCTGAAGTAAGGTTGGC	TAGCAGCACGTAAATATTGGCG	100	0.0003	Lagothrix lagotricha	Metazoa;Bilateria;Deuterostoma;Chordata;Vertebrata;Mammalia;Primates;Atelidae;
mdo-miR-16	mir-15	GTCAACAGTGCCTTAGCAGCACGTAAATATTGGCGTTAAGATTTTAAAAGTATCTCCAGTATTAACTGTGCTGCTGAAGTAAGGTTGGCC	TAGCAGCACGTAAATATTGGCG	100	0.0003	Monodelphis domestica	Metazoa;Bilateria;Deuterostoma;Chordata;Vertebrata;Mammalia;Metatheria;
cfa-miR-16	mir-15	TAGCAGCACGTAAATATTGGCGTTAAGATTCTAAAATTATCTCCAGTATTAACTGTGCTGCTGAA	TAGCAGCACGTAAATATTGGCG	100	0.0003	Canis familiaris	Metazoa;Bilateria;Deuterostoma;Chordata;Vertebrata;Mammalia;Carnivora;
oan-miR-16a	mir-15	CACTGTGATCTCATTGTCAGCAGTACCTTAGCAGCACGTAAATATTGGCGTTAAGACTCTAAAAGTATCTCCAGTATTGACTGTGCTGCTGAAGTAAGGCTGACTACTCTCTACAACTGACAATCAAAAGTG	TAGCAGCACGTAAATATTGGCG	100	0.0003	Ornithorhynchus anatinus	Metazoa;Bilateria;Deuterostoma;Chordata;Vertebrata;Mammalia;Prototheria;
eca-miR-16	mir-15	GTTCCGCTCTAGCAGCACGTAAATATTGGCGTAGTGAAATAAATATTAAACACCAATATTATTGTGCTGCTTTAGCGTGGC	TAGCAGCACGTAAATATTGGCG	100	0.0003	Equus caballus	Metazoa;Bilateria;Deuterostoma;Chordata;Vertebrata;Mammalia;Laurasiatheria;
bta-miR-16b	mir-15	CATACTTGTTCCGCTGTAGCAGCACGTAAATATTGGCGTAGTAAAATAAATATTAAACACCAATATTATTGTGCTGCTTTAGCGTGACAGGGA	TAGCAGCACGTAAATATTGGC	100	0.0008	Bos taurus	Metazoa;Bilateria;Deuterostoma;Chordata;Vertebrata;Mammalia;Ruminantia;
gga-miR-16	mir-15	GTCTGTCATACTCTAGCAGCACGTAAATATTGGTGTTAAAACTGTAAATATCTCCAGTATTAACTGTGCTGCTGAAGTAAGGCT	TAGCAGCACGTAAATATTGGTG	95.45	0.002	Gallus Gallus	Metazoa;Bilateria;Deuterostoma;Chordata;Vertebrata;Aves;
dre-miR-16a	mir-15	CCTTCCTCGCTTTAGCAGCACGTAAATATTGGTGTGTTATAGTCAAGGCCAACCCCAATATTATGTGTGCTGCTTCAGTAAGGCAGG	TAGCAGCACGTAAATATTGGTG	95.45	0.002	Danio rerio	Metazoa;Bilateria;Deuterostoma;Chordata;Vertebrata;Pisces;
dre-miR-16b	mir-15	CCTGAACTTGGCCGTGTGACAGACTGGCTGCCTGGCTGTAGCAGCACGTAAATATTGGAGTCAAAGCACTTGCGAATCCTCCAGTATTGACCGTGCTGCTGGAGTTAGGCGGGCCGTTTACCGTCTGCGGGGGCCTCGGG	TAGCAGCACGTAAATATTGGAG	95.45	0.002	Danio rerio	Metazoa;Bilateria;Deuterostoma;Chordata;Vertebrata;Pisces;
lca-miR-16	mir-15	GTCAGCAGTGCCTTAGCAGCACGTAAATATTGGTGTTAAGATTCTAAAATTATCTCTAAGTATTAACTGTGCCG	TAGCAGCACGTAAATATTGGTG	95.45	0.002	Lemur catta	Metazoa;Bilateria;Deuterostoma;Chordata;Vertebrata;Mammalia;Primates;Lemuridae;
fru-miR-16	mir-15	GCCACTGTGCTGTAGCAGCACGTAAATATTGGAGTTAAGGCTCTCTGTGATACCTCCAGTATTGATCGTGCTGCTGAAGCAAAGATGAC	TAGCAGCACGTAAATATTGGAG	95.45	0.002	Fugu rubripes	Metazoa;Bilateria;Deuterostoma;Chordata;Vertebrata;Pisces;
tni-miR-16	mir-15	TAGCAGCACGTAAATATTGGAGTTAAGGCTCTCTGTGATACCTCCAGTATTGATCGTGCTGCTGAAGCAAAG	TAGCAGCACGTAAATATTGGAG	95.45	0.002	Tetraodon nigroviridis	Metazoa;Bilateria;Deuterostoma;Chordata;Vertebrata;Pisces;
xtr-miR-16a	mir-15	GCCAGCAGTCCTTTAGCAGCACGTAAATATTGGTGTTAAAATGGTCCCAATATTAACTGTGCTGCTAGAGTAAGGTTGGCCT	TAGCAGCACGTAAATATTGGTG	95.45	0.002	Xenopus tropicalis	Metazoa;Bilateria;Deuterostoma;Chordata;Vertebrata;Amphibia;
oan-miR-16b	mir-15	CTGACATACTTATTACGCTCTAGCAGCACGTAAATATTGGTGTAGTGAAGTCTTAAACCCCAATATTATTGTGCTGCTTTAGCGTGATAGGGATTGTGCAG	TAGCAGCACGTAAATATTGGTG	95.45	0.002	Ornithorhynchus anatinus	Metazoa;Bilateria;Deuterostoma;Chordata;Vertebrata;Mammalia;Prototheria;
bta-miR-16a	mir-15	GTCAGCAGTGCCTTAGCAGCACGTAAATATTGGTGTTAAGATTCTAAAATTATCTCCAGTATTAACTGTGCTGCTGAAGTAAGGTTGGC	TAGCAGCACGTAAATATTGGTG	95.45	0.002	Bos taurus	Metazoa;Bilateria;Deuterostoma;Chordata;Vertebrata;Mammalia;Ruminantia;
tgu-miR-16a	mir-15	TGTCATACTTTAGCAGCACGTAAATATTGGTGTTAAGACTGTAAATATCTCCAGTATTAACTGTGCTGCTGAAGTAAGGCTAGCCACTTCTG	TAGCAGCACGTAAATATTGGTG	95.45	0.002	Taeniopygia guttata	Metazoa;Bilateria;Deuterostoma;Chordata;Vertebrata;Aves;
tgu-miR-16b	mir-15	CGTTCCGCCCTAGCAGCACGTAAATATTGGAGTGTCAAAGAAACCTTCAACCCCAATATTATTGTGCTGCTT	TAGCAGCACGTAAATATTGGAG	95.45	0.002	Taeniopygia guttata	Metazoa;Bilateria;Deuterostoma;Chordata;Vertebrata;Aves;
ppy-miR-16	mir-15	GTCAGCAGTGCCTTAGCAGCACGTAAATATTGGCGTTAAGATTCTAAAATTATCTCCAGTATTAACTGTGCTGCTGAAGTAAGGTTGAC	TAGCAGCACGTAAATATTGG	100	0.002	Pongo pygmaeus	Metazoa;Bilateria;Deuterostoma;Chordata;Vertebrata;Mammalia;Primates;Hominidae;
xtr-miR-16b	mir-15	AATTGCTCCGCATTAGCAGCACGTAAATATTGGGTGATATGATATGGAGCCCCAGTATTATTGTACTGCTTAAGTGTGGCAAGG	TAGCAGCACGTAAATATTGGGT	100	0.002	Xenopus tropicalis	Metazoa;Bilateria;Deuterostoma;Chordata;Vertebrata;Amphibia;
dre-miR-16c	mir-15	GAGGTTGTGTGTGTGTGCATGTGTTGTCTTGCTTTAGCAGCATGTAAATATTGGAGTTACTCCTTGGCCAATGCCTCCAATATTGCTCGTGCTGCTGAAGCAAGAAGTCACCAAGCAGCACATGCACGTCATCCTT	TAGCAGCATGTAAATATTGGAG	90.91	0.01	Danio rerio	Metazoa;Bilateria;Deuterostoma;Chordata;Vertebrata;Pisces;
xtr-miR-16c	mir-15	TTTAGCAGCACGTAAATACTGGAGTTCATGACCATATCTGCACTCTCCAGTATTACTTTGCTGCTATATT	TAGCAGCACGTAAATACTGGAG	90.91	0.01	Xenopus tropicalis	Metazoa;Bilateria;Deuterostoma;Chordata;Vertebrata;Amphibia;
oan-miR-16c	mir-15	GCCCGGCTCGATGTGTCGGCCGTGCCCTAGCAGCACGTAAATACTGGAGTTTGGGGATGCCTCGTTGCTCTCCAGTATTGCATTGCTGCTTGAGCGAGGCCGGACCCTCCGCGCCGCCGC	TAGCAGCACGTAAATACTGGAG	90.91	0.01	Ornithorhynchus anatinus	Metazoa;Bilateria;Deuterostoma;Chordata;Vertebrata;Mammalia;Prototheria;
gga-miR-16c	mir-15	GCTCTAGCAGCACGTAAATACTGGAGTGGGGGATCGCCTGTTGCTCTCCAGTATTGCATTGCTGCTTTAGT	TAGCAGCACGTAAATACTGGAG	90.91	0.01	Gallus Gallus	Metazoa;Bilateria;Deuterostoma;Chordata;Vertebrata;Aves;
tgu-miR-16c	mir-15	AGCAGTGCTCTAGCAGCACGTAAATACTGGAGTTTGGGATTGCCTGTTGCTCTCCAGTATTGCATTGCTGCT	TAGCAGCACGTAAATACTGGAG	90.91	0.01	Taeniopygia guttata	Metazoa;Bilateria;Deuterostoma;Chordata;Vertebrata;Aves;
ssc-miR-17	mir-17	GAATAATGTCAAAGTGCTTACAGTGCAGGTAGTGATAATGTGCATCTACTGCAGTGAAGGCACTTGTAGCATTATGG	CAAAGTGCTTACAGTGCAGGTAG			Sus scrofa	Metazoa;Bilateria;Deuterostoma;Chordata;Vertebrata;Mammalia;suina;
hsa-miR-17	mir-17	GTCAGAATAATGTCAAAGTGCTTACAGTGCAGGTAGTGATATGTGCATCTACTGCAGTGAAGGCACTTGTAGCATTATGGTGAC	CAAAGTGCTTACAGTGCAGGTAG	100	0.0001	Homo sapiens	Metazoa;Bilateria;Deuterostoma;Chordata;Vertebrata;Mammalia;Primates;Hominidae;
mmu-miR-17	mir-17	GTCAGAATAATGTCAAAGTGCTTACAGTGCAGGTAGTGATGTGTGCATCTACTGCAGTGAGGGCACTTGTAGCATTATGCTGAC	CAAAGTGCTTACAGTGCAGGTAG	100	0.0001	Mus Musculus	Metazoa;Bilateria;Deuterostoma;Chordata;Vertebrata;Mammalia;Rodentia;
rno-miR-17-5p	mir-17	GTCAGGATAATGTCAAAGTGCTTACAGTGCAGGTAGTGGTGTGTGCATCTACTGCAGTGAAGGCACTTGTGGCATTGTGCTGAC	CAAAGTGCTTACAGTGCAGGTAG	100	0.0001	Rattus norvegicus	Metazoa;Bilateria;Deuterostoma;Chordata;Vertebrata;Mammalia;Rodentia;
gga-miR-17-5p	mir-17	GTCAGAGTAATGTCAAAGTGCTTACAGTGCAGGTAGTGATATATAGAACCTACTGCAGTGAAGGCACTTGTAGCATTATGTTGAC	CAAAGTGCTTACAGTGCAGGTAGT	100	0.0001	Gallus Gallus	Metazoa;Bilateria;Deuterostoma;Chordata;Vertebrata;Aves;
ggo-miR-17-5p	mir-17	GTCAGAATAATGTCAAAGTGCTTACAGTGCAGGTAGTGATATGTGCATCTACTGCAGTGAAGGCACTTGTAGCATTATGGTGAC	CAAAGTGCTTACAGTGCAGGTAGT	100	0.0001	Gorilla gorilla	Metazoa;Bilateria;Deuterostoma;Chordata;Vertebrata;Mammalia;Primates;Hominidae
lca-miR-17-5p	mir-17	GTCAGAATAATGTCAAAGTGCTTACAGTGCAGGTAGTGATATGTGCATCTACTGCAGTGAAGGCACTTGTAGCATTATGGTGAC	CAAAGTGCTTACAGTGCAGGTAGT	100	0.0001	Lemur catta	Metazoa;Bilateria;Deuterostoma;Chordata;Vertebrata;Mammalia;Primates;Lemuridae;
age-miR-17-5p	mir-17	GTCAGAATAATGTCAAAGTGCTTACAGTGCAGGTAGTGATATGTGCATCTACTGCAGTGAAGGCACTTGTAGCATTATGGTGAC	CAAAGTGCTTACAGTGCAGGTAGT	100	0.0001	Ateles geoffroyi	Metazoa;Bilateria;Deuterostoma;Chordata;Vertebrata;Mammalia;Primates;Atelidae;
ppa-miR-17-5p	mir-17	GTCAGAATAATGTCAAAGTGCTTACAGTGCAGGTAGTGATATGTGCATCTACTGCAGTGAAGGCACTTGTAGCATTATGGTGAC	CAAAGTGCTTACAGTGCAGGTAGT	100	0.0001	Pan paniscus	Metazoa;Bilateria;Deuterostoma;Chordata;Vertebrata;Mammalia;Primates;Hominidae;
ppy-miR-17-5p	mir-17	GTCAGAATAATGTCAAAGTGCTTACAGTGCAGGTAGTGATACGTGCATCTACTGCAGTGAAGGCACTTGTAGCATTATGGTGAC	CAAAGTGCTTACAGTGCAGGTAGT	100	0.0001	Pongo pygmaeus	Metazoa;Bilateria;Deuterostoma;Chordata;Vertebrata;Mammalia;Primates;Hominidae;
ptr-miR-17-5p	mir-17	GTCAGAATAATGTCAAAGTGCTTACAGTGCAGGTAGTGATATGTGCATCTACTGCAGTGAAGGCACTTGTAGCATTATGGTGAC	CAAAGTGCTTACAGTGCAGGTAGT	100	0.0001	Pan troglodytes	Metazoa;Bilateria;Deuterostoma;Chordata;Vertebrata;Mammalia;Primates;Hominidae;
mml-miR-17-5p	mir-17	GTCAGAATAATGTCAAAGTGCTTACAGTGCAGGTAGTGATATGTGCATCTACTGCAGTGAAGGCACTTGTAGCATTATGGTGAC	CAAAGTGCTTACAGTGCAGGTAGT	100	0.0001	Macaca mulatta	Metazoa;Bilateria;Deuterostoma;Chordata;Vertebrata;Mammalia;Primates;Cercopithecidae;
sla-miR-17-5p	mir-17	GTCAGAATAATGTCAAAGTGCTTACAGTGCAGGTAGTGATATGTGCATCTACTGCAGTGAAGGCACTTGTAGCATTATGGTGA	CAAAGTGCTTACAGTGCAGGTAGT	100	0.0001	Saguinus labiatus	Metazoa;Bilateria;Deuterostoma;Chordata;Vertebrata;Mammalia;Primates;Cebidae;
lla-miR-17-5p	mir-17	GTCAGAATAATGTCAAAGTGCTTACAGTGCAGGTAGTGATATGTGCATCTACTGCAGTGAAGGCACTTGTAGCATTATGGTGAC	CAAAGTGCTTACAGTGCAGGTAGT	100	0.0001	Lagothrix lagotricha	Metazoa;Bilateria;Deuterostoma;Chordata;Vertebrata;Mammalia;Primates;Atelidae;
mne-miR-17-5p	mir-17	GTCAGAATAATGTCAAAGTGCTTACAGTGCAGGTAGTGATATGTGCATCTACTGCAGTGAAGGCACTTGTAGCATTATGGTGAC	CAAAGTGCTTACAGTGCAGGTAGT	100	0.0001	Macaca nemestrina	Metazoa;Bilateria;Deuterostoma;Chordata;Vertebrata;Mammalia;Primates;Cercopithecidae;
xtr-miR-17-5p	mir-17	GTCAAGAGTAATGTCAAAGTGCTTACAGTGCAGGTAGTGATTTAACAGAACCTACTGCAGTGAAGGCACTTGTAGCATTATATTGAC	CAAAGTGCTTACAGTGCAGGTAGT	100	0.0001	Xenopus tropicalis	Metazoa;Bilateria;Deuterostoma;Chordata;Vertebrata;Amphibia;
bta-miR-17-5p	mir-17	GTCAGAATAATGTCAAAGTGCTTACAGTGCAGGTAGTGATATGTGCATCTACTGCAGTGAAGGCACTTGTAGCATTATGGTGAC	CAAAGTGCTTACAGTGCAGGTAGT	100	0.0001	Bos taurus	Metazoa;Bilateria;Deuterostoma;Chordata;Vertebrata;Mammalia;Ruminantia;
mdo-miR-17-5p	mir-17	GTCAGAATAATGTCAAAGTGCTTACAGTGCAGGTAGTGATATGTAGAATCTACTGCAGTGAAGGCACTTGTAGCATTATAGTGAC	CAAAGTGCTTACAGTGCAGGTAGT	100	0.0001	Monodelphis domestica	Metazoa;Bilateria;Deuterostoma;Chordata;Vertebrata;Mammalia;Metatheria;
oan-miR-17	mir-17	GTCAGAATAATGTCAAAGTGCTTACAGTGCAGGTAGTGGTATGTAGAATCTACTGCAGTGAAGGCACTTGTAGCATTATGTTGAC	CAAAGTGCTTACAGTGCAGGTAG	100	0.0001	Ornithorhynchus anatinus	Metazoa;Bilateria;Deuterostoma;Chordata;Vertebrata;Mammalia;Prototheria;
ssc-miR-17-5p	mir-17	GAATAATGTCAAAGTGCTTACAGTGCAGGTAGTGATAATGTGCATCTACTGCAGTGAAGGCACTTGTAGCATTATGG	CAAAGTGCTTACAGTGCAGGTAG	100	0.0001	Sus scrofa	Metazoa;Bilateria;Deuterostoma;Chordata;Vertebrata;Mammalia;suina;
eca-miR-17	mir-17	CAAAGTGCTTACAGTGCAGGTAGTGATATATGTGCATCTACTGCAGTGAAGGCACTTGT	CAAAGTGCTTACAGTGCAGGTAG	100	0.0001	Equus caballus	Metazoa;Bilateria;Deuterostoma;Chordata;Vertebrata;Mammalia;Laurasiatheria;
eca-miR-106a	mir-17	CCTTGGCCATGTCAAAGTGCTTACAGTGCAGGTAGCTTTCTGAGATCTACTGCAATGCAAGCACTTCTTACATTACCATGG	CAAAGTGCTTACAGTGCAGGTAG	100	0.0001	Equus caballus	Metazoa;Bilateria;Deuterostoma;Chordata;Vertebrata;Mammalia;Laurasiatheria;
tgu-miR-17a-5p	mir-17	GTCAAAGTGCTTACAGTGCAGGTAGTGATATATAGAACCTACTGCAGTGAAGGCACTTGTAGCATTATGTTG	CAAAGTGCTTACAGTGCAGGTAG	100	0.0001	Taeniopygia guttata	Metazoa;Bilateria;Deuterostoma;Chordata;Vertebrata;Aves;
dre-miR-17a	mir-17	GGACTTTCTTGAGTGGACTTGGTTGGTGTCAATGTATTGTCAAAGTGCTTACAGTGCAGGTAGTATTATGGAATATCTACTGCAGTGGAGGCACTTCTAGCAATACACTTGACCATTTTAACCTTCCTCCAGGCATCC	CAAAGTGCTTACAGTGCAGGTA	100	0.0003	Danio rerio	Metazoa;Bilateria;Deuterostoma;Chordata;Vertebrata;Pisces;
fru-miR-17	mir-17	GTCTGTGTATTGCCAAAGTGCTTACAGTGCAGGTAGTTCTATGTGACACCTACTGCAATGGAGGCACTTACAGCAGTACTCTTGAC	CAAAGTGCTTACAGTGCAGGTA	100	0.0003	Fugu rubripes	Metazoa;Bilateria;Deuterostoma;Chordata;Vertebrata;Pisces;
tni-miR-17	mir-17	GTCTGTGTATTGCCAAAGTGCTTACAGTGCAGGTAGTACTATGTAACACCTACTGCAATGGAGGCACTTACAGCAGTACTCTTGAC	CAAAGTGCTTACAGTGCAGGTA	100	0.0003	Tetraodon nigroviridis	Metazoa;Bilateria;Deuterostoma;Chordata;Vertebrata;Pisces;
ssc-miR-18	mir-17	GTGCTTTTTGTTCTAAGGTGCATCTAGTGCAGATAGTGAAGTAGATTAGCATCTACTGCCCTAAGTGCTCCTTCTGGCATAAGAAGTTATGT	TAAGGTGCATCTAGTGCAGATA			Sus scrofa	Metazoa;Bilateria;Deuterostoma;Chordata;Vertebrata;Mammalia;suina;
hsa-miR-18a	mir-17	TGTTCTAAGGTGCATCTAGTGCAGATAGTGAAGTAGATTAGCATCTACTGCCCTAAGTGCTCCTTCTGGCA	TAAGGTGCATCTAGTGCAGATAG	100	0.0003	Homo sapiens	Metazoa;Bilateria;Deuterostoma;Chordata;Vertebrata;Mammalia;Primates;Hominidae;
mmu-miR-18a	mir-17	TGCGTGCTTTTTGTTCTAAGGTGCATCTAGTGCAGATAGTGAAGTAGACTAGCATCTACTGCCCTAAGTGCTCCTTCTGGCATAAGAAGTTATGTC	TAAGGTGCATCTAGTGCAGATAG	100	0.0003	Mus Musculus	Metazoa;Bilateria;Deuterostoma;Chordata;Vertebrata;Mammalia;Rodentia;
rno-miR-18a	mir-17	TGCGTGCTTTTTGTTCTAAGGTGCATCTAGTGCAGATAGTGAAGTAGACTAGCATCTACTGCCCTAAGTGCTCCTTCTGGCATAAGAAGTTATGTC	TAAGGTGCATCTAGTGCAGATAG	100	0.0003	Rattus norvegicus	Metazoa;Bilateria;Deuterostoma;Chordata;Vertebrata;Mammalia;Rodentia;
gga-miR-18a	mir-17	GTGCTTTTTGTACTAAGGTGCATCTAGTGCAGATAGTGAAGTAGATTAGCATCTACTGCCCTAAGTGCTCCTTCTGGCATAAGAAGTTATGTC	TAAGGTGCATCTAGTGCAGATA	100	0.0003	Gallus Gallus	Metazoa;Bilateria;Deuterostoma;Chordata;Vertebrata;Aves;
dre-miR-18a	mir-17	GGCTTTGTGCTAAGGTGCATCTAGTGCAGATAGTGAAGTAGACTAGCACCTACTGCCCTAAGTGCTCCTTCTGGCACGAGGGT	TAAGGTGCATCTAGTGCAGATA	100	0.0003	Danio rerio	Metazoa;Bilateria;Deuterostoma;Chordata;Vertebrata;Pisces;
ssc-miR-18	mir-17	GTGCTTTTTGTTCTAAGGTGCATCTAGTGCAGATAGTGAAGTAGATTAGCATCTACTGCCCTAAGTGCTCCTTCTGGCATAAGAAGTTATGT	TAAGGTGCATCTAGTGCAGATA	100	0.0003	Sus scrofa	Metazoa;Bilateria;Deuterostoma;Chordata;Vertebrata;Mammalia;suina;
ggo-miR-18	mir-17	TGTTCTAAGGTGCATCTAGTGCAGATAGTGAAGTAGATTAGCATCTACTGCCCTAAGTGCTCCTTCTGGCA	TAAGGTGCATCTAGTGCAGATA	100	0.0003	Gorilla gorilla	Metazoa;Bilateria;Deuterostoma;Chordata;Vertebrata;Mammalia;Primates;Hominidae;
lca-miR-18	mir-17	TGTTCTAAGGTGCATCTAGTGCAGATAGTGAAGTAGATTAGCATCTACTGCCCTAAGTGCTCCTTCTGGCA	TAAGGTGCATCTAGTGCAGATA	100	0.0003	Lemur catta	Metazoa;Bilateria;Deuterostoma;Chordata;Vertebrata;Mammalia;Primates;Lemuridae;
age-miR-18	mir-17	TGTTCTAAGGTGCATCTAGTGCAGATAGTGAAGTAGATTAGCATCTACTGCCCTAAGTGCTCCTTCTGGCA	TAAGGTGCATCTAGTGCAGATA	100	0.0003	Ateles geoffroyi	Metazoa;Bilateria;Deuterostoma;Chordata;Vertebrata;Mammalia;Primates;Atelidae;
ppa-miR-18	mir-17	TGTTCTAAGGTGCATCTAGTGCAGATAGTGAAGTAGATTAGCATCTACTGCCCTAAGTGCTCCTTCTGGCA	TAAGGTGCATCTAGTGCAGATA	100	0.0003	Pan paniscus	Metazoa;Bilateria;Deuterostoma;Chordata;Vertebrata;Mammalia;Primates;Hominidae;
ppy-miR-18	mir-17	TGTTCTAAGGTGCATCTAGTGCAGATAGTGAAGTAGATTAGCATCTACTGCCCTAAGTGCTCCTTCTGGCA	TAAGGTGCATCTAGTGCAGATA	100	0.0003	Pongo pygmaeus	Metazoa;Bilateria;Deuterostoma;Chordata;Vertebrata;Mammalia;Primates;Hominidae;
ptr-miR-18a	mir-17	TGTTCTAAGGTGCATCTAGTGCAGATAGTGAAGTAGATTAGCATCTACTGCCCTAAGTGCTCCTTCTGGCA	TAAGGTGCATCTAGTGCAGATA	100	0.0003	Pan troglodytes	Metazoa;Bilateria;Deuterostoma;Chordata;Vertebrata;Mammalia;Primates;Hominidae;
mml-miR-18	mir-17	TGTTCTAAGGTGCATCTAGTGCAGATAGTGAAGTAGATTAGCATCTACTGCCCTAAGTGCTCCTTCTGGCA	TAAGGTGCATCTAGTGCAGATA	100	0.0003	Macaca mulatta	Metazoa;Bilateria;Deuterostoma;Chordata;Vertebrata;Mammalia;Primates;Cercopithecidae;
sla-miR-18	mir-17	TGTTCTAAGGTGCATCTAGTGCAGATAGTGAAGTAGATTAGCATCTACTGCCCTAAGTGCTCCTTCTGGCA	TAAGGTGCATCTAGTGCAGATA	100	0.0003	Saguinus labiatus	Metazoa;Bilateria;Deuterostoma;Chordata;Vertebrata;Mammalia;Primates;Cebidae;
lla-miR-18	mir-17	TGTTCTAAGGTGCATCTAGTGCAGATAGTGAAGTAGATTAGCATCTACTGCCCTAAGTGCTCCTTCTGGCA	TAAGGTGCATCTAGTGCAGATA	100	0.0003	Lagothrix lagotricha	Metazoa;Bilateria;Deuterostoma;Chordata;Vertebrata;Mammalia;Primates;Atelidae;
mne-miR-18	mir-17	TGTTCTAAGGTGCATCTAGTGCAGATAGTGAAGTAGATTAGCATCTACTGCCCTAAGTGCTCCTTCTGGCA	TAAGGTGCATCTAGTGCAGATA	100	0.0003	Macaca nemestrina	Metazoa;Bilateria;Deuterostoma;Chordata;Vertebrata;Mammalia;Primates;Cercopithecidae;
fru-miR-18	mir-17	TTGTGCTAAGGTGCATCTAGTGCAGATAGTGAAATAGACTAGCACCTACTGCCCTAAGTGCTCCTTCTGGCATAAG	TAAGGTGCATCTAGTGCAGATA	100	0.0003	Fugu rubripes	Metazoa;Bilateria;Deuterostoma;Chordata;Vertebrata;Pisces;
tni-miR-18	mir-17	TTGTGCTAAGGTGCATCTAGTGCAGATAGTGAAATAGACTAGCACCTACTGCCCTAAGTGCTCCTTCTGGCATAAG	TAAGGTGCATCTAGTGCAGATA	100	0.0003	Tetraodon nigroviridis	Metazoa;Bilateria;Deuterostoma;Chordata;Vertebrata;Pisces;
bta-miR-18a	mir-17	TGTTCTAAGGTGCATCTAGTGCAGATAGTGAAGTAGATTAGCATCTACTGCCCTAAGTGCTCCTTCTGGCA	TAAGGTGCATCTAGTGCAGATA	100	0.0003	Bos taurus	Metazoa;Bilateria;Deuterostoma;Chordata;Vertebrata;Mammalia;Ruminantia;
xtr-miR-18a	mir-17	GTGCTTTTTGTCCTAAGGTGCATCTAGTGCAGATAGTGAAGTAGATTAGCATCTACTGCCCTAAGTGCTCCTTCTGGCATAAAAAGT	TAAGGTGCATCTAGTGCAGATAG	100	0.0003	Xenopus tropicalis	Metazoa;Bilateria;Deuterostoma;Chordata;Vertebrata;Amphibia;
mdo-miR-18	mir-17	TTGTTCTAAGGTGCATCTAGTGCAGATAGTGAAGTAGATTAGCATCTACTGCCCTAAGTGCTCCTTCTGGCA	TAAGGTGCATCTAGTGCAGATA	100	0.0003	Monodelphis domestica	Metazoa;Bilateria;Deuterostoma;Chordata;Vertebrata;Mammalia;Metatheria;
cfa-miR-18a	mir-17	GTGCTTTTTGTTCTAAGGTGCATCTAGTGCAGATAGTGAAGTAGATTAGCATCTACTGCCCTAAGTGCTCCTTCTGGCATAAGAAGTTATGT	TAAGGTGCATCTAGTGCAGATA	100	0.0003	Canis familiaris	Metazoa;Bilateria;Deuterostoma;Chordata;Vertebrata;Mammalia;Carnivora;
eca-miR-18a	mir-17	TAAGGTGCATCTAGTGCAGATAGTGAAGTAGATTAGCATCTACTGCCCTAAGTGCTCCTTC	TAAGGTGCATCTAGTGCAGATAG	100	0.0003	Equus caballus	Metazoa;Bilateria;Deuterostoma;Chordata;Vertebrata;Mammalia;Laurasiatheria;
tgu-miR-18a	mir-17	CTTTTTGTACTAAGGTGCATCTAGTGCAGATAGTGAAGTAGATTAGCATCTACTGCCCTAAGTGCTCCTTCT	TAAGGTGCATCTAGTGCAGATA	100	0.0003	Taeniopygia guttata	Metazoa;Bilateria;Deuterostoma;Chordata;Vertebrata;Aves;
ssc-miR-181a	mir-181	GAGTTTAGAGGTTGCTTCAGTGAACATTCAACGCTGTCGGTGAGTTTGGAATTCAAATCAAAACCATCGACCGTTGATTGTACCCTATGGCCAACCATCAGCTC	AACATTCAACGCTGTCGGTGAG			Sus scrofa	Metazoa;Bilateria;Deuterostoma;Chordata;Vertebrata;Mammalia;suina;
mmu-miR-181a	mir-181	CCATGGAACATTCAACGCTGTCGGTGAGTTTGGGATTCAAAAACAAAAAAACCACCGACCGTTGACTGTACCTTGG	AACATTCAACGCTGTCGGTGAGT	100	0.0003	Mus Musculus	Metazoa;Bilateria;Deuterostoma;Chordata;Vertebrata;Mammalia;Rodentia;
hsa-miR-181a	mir-181	AGAAGGGCTATCAGGCCAGCCTTCAGAGGACTCCAAGGAACATTCAACGCTGTCGGTGAGTTTGGGATTTGAAAAAACCACTGACCGTTGACTGTACCTTGGGGTCCTTA	AACATTCAACGCTGTCGGTGAGT	100	0.0003	Homo sapiens	Metazoa;Bilateria;Deuterostoma;Chordata;Vertebrata;Mammalia;Primates;Hominidae;
rno-miR-181a	mir-181	AGATGGGCAACCAAGGCAGCCTTAAGAGGACTCCATGGAACATTCAACGCTGTCGGTGAGTTTGGGATTCAAAAACAAAAAAAACCACCAACCGTTGACTGTACCTTGGGATTCTTA	AACATTCAACGCTGTCGGTGAGT	100	0.0003	Rattus norvegicus	Metazoa;Bilateria;Deuterostoma;Chordata;Vertebrata;Mammalia;Rodentia;
gga-miR-181a	mir-181	TGTAGTGGTTGCTTCAGTGAACATTCAACGCTGTCGGTGAGTTTGGAATTTAAGTGAAAACCATCGACCGTTGATTGTACCCTCCAGCTAACCATCCTCCTCCT	AACATTCAACGCTGTCGGTGAGT	100	0.0003	Gallus Gallus	Metazoa;Bilateria;Deuterostoma;Chordata;Vertebrata;Aves;
dre-miR-181a	mir-181	GTTTGCCTCAGTGAACATTCAACGCTGTCGGTGAGTTTGAGCTAAATGGAAAAAAACCATCGACCGTTGATTGTACCCTGCGGC	AACATTCAACGCTGTCGGTGAGT	100	0.0003	Danio rerio	Metazoa;Bilateria;Deuterostoma;Chordata;Vertebrata;Pisces;
ggo-miR-181a	mir-181	AGAAGGGCTATCAGGCCAGGCTTCAGAGGACTCCAAGGAACATTCAACGCTGTCGGTGAGTTTGGGATTTGAAAAAACCACTGACCGTTGACTGTACCTTGGGGTCCTTA	AACATTCAACGCTGTCGGTGAGT	100	0.0003	Gorilla gorilla	Metazoa;Bilateria;Deuterostoma;Chordata;Vertebrata;Mammalia;Primates;Hominidae;
ppa-miR-181a	mir-181	AGAAGGGCTATCAGGCCAGCCTTCAGAGGACTCCAAGGAACATTCAACGCTGTCGGTGAGTTTGGGATTTGAAAAAACCACTGACCGTTGACTGTACCTTGGGGTCCTTA	AACATTCAACGCTGTCGGTGAGT	100	0.0003	Pan paniscus	Metazoa;Bilateria;Deuterostoma;Chordata;Vertebrata;Mammalia;Primates;Hominidae;
ptr-miR-181a	mir-181	AGAAGGGCTATCAGGCCAGCCTTCAGAGGACTCCAAGGAACATTCAACGCTGTCGGTGAGTTTGGGATTTGAAAAAACCACTGACCGTTGACTGTACCTTGGGGTCCTTA	AACATTCAACGCTGTCGGTGAGT	100	0.0003	Pan troglodytes	Metazoa;Bilateria;Deuterostoma;Chordata;Vertebrata;Mammalia;Primates;Hominidae;
mml-miR-181a	mir-181	AGAAGGGCTATCAGGCCAGCCTTCAGAGGACTCCAAGGAACATTCAACGCTGTCGGTGAGTTTGGGATTTGAAAAAACCACTGACCGTTGACTGTACCTCGGGGTCCTTA	AACATTCAACGCTGTCGGTGAGT	100	0.0003	Macaca mulatta	Metazoa;Bilateria;Deuterostoma;Chordata;Vertebrata;Mammalia;Primates;Cercopithecidae;
sla-miR-181a	mir-181	AGAAGGGCTACCAGGCCAACCTTCAGAGGACTCCAAGGAACATTCAACGCTGTCGGTGAGTTTGGGACTTGAAAAAAAACCACTGACCGTTGACTGTACCTTGGGGTCCTTA	AACATTCAACGCTGTCGGTGAGT	100	0.0003	Saguinus labiatus	Metazoa;Bilateria;Deuterostoma;Chordata;Vertebrata;Mammalia;Primates;Cebidae;
mne-miR-181a	mir-181	AGAAGGGCTATCAGGCCAGCCTTCAGAGGACTCCAAGGAACATTCAACGCTGTCGGTGAGTTTGGGATTTGAAAAAACCACTGACCGTTGACTGTACCTCGGGGTCCCCA	AACATTCAACGCTGTCGGTGAGT	100	0.0003	Macaca nemestrina	Metazoa;Bilateria;Deuterostoma;Chordata;Vertebrata;Mammalia;Primates;Cercopithecidae;
ppy-miR-181a	mir-181	TGAGTTTTGAGGTTGCTTCAGTGAACATTCAACGCTGTCGGTGAGTTTGGAATTAAAATCAAAACCATCGACCGTTGATTGTACCCTATGGCTAACCATCATCTACTCCA	AACATTCAACGCTGTCGGTGAGT	100	0.0003	Pongo pygmaeus	Metazoa;Bilateria;Deuterostoma;Chordata;Vertebrata;Mammalia;Primates;Hominidae;
lla-miR-181a	mir-181	TGAGTTTTGAGGTTGCTTCAGTGAACATTCAACGCTGTCGGTGAGTTTGGAATTAAAATCAAAACCATCGACCGTTGATTGTACCCTATGGCTAACCATCATCTACTCCA	AACATTCAACGCTGTCGGTGAGT	100	0.0003	Lagothrix lagotricha	Metazoa;Bilateria;Deuterostoma;Chordata;Vertebrata;Mammalia;Primates;Atelidae;
tni-miR-181a	mir-181	GCTCGCCCCGGTGAACATTCAACGCTGTCGGTGAGTTTGAGCCAAATTGGAAAAACCATCGACCGTTGATTGTACCCCGTGGC	AACATTCAACGCTGTCGGTGAGT	100	0.0003	Tetraodon nigroviridis	Metazoa;Bilateria;Deuterostoma;Chordata;Vertebrata;Pisces;
fru-miR-181a	mir-181	GCTCGCCCCGGTGAACATTCAACGCTGTCGGTGAGTTTGAGCTAAATTGGAAAAACCATCGACCGTTGATTGTACCCCGTGGC	AACATTCAACGCTGTCGGTGAGT	100	0.0003	Fugu rubripes	Metazoa;Bilateria;Deuterostoma;Chordata;Vertebrata;Pisces;
bta-miR-181a	mir-181	TGCCAGGGCCAGGACCCAGTCTTCAGAGGACTCCAAGGAACATTCAACGCTGTCGGTGAGTTTGGGATTTGAAAAAACCACCGACCGTTGACTGTACCTTGGGTTCCTTA	AACATTCAACGCTGTCGGTGAGTT	100	0.0003	Bos taurus	Metazoa;Bilateria;Deuterostoma;Chordata;Vertebrata;Mammalia;Ruminantia;
xtr-miR-181a	mir-181	GGCTACTTTAGTGAACATTCAACGCTGTCGGTGAGTTTGGTATCTAAAGGCAAACCATCGATCGTTGACTGTACATTACGGCAATGCCAG	AACATTCAACGCTGTCGGTGAGT	100	0.0003	Xenopus tropicalis	Metazoa;Bilateria;Deuterostoma;Chordata;Vertebrata;Amphibia;
mdo-miR-181c	mir-181	TGGGGGAACATTCAACGCTGTCGGTGAGTTTGAGCAGCTGAAGGCAAACCATCGACCGTTGAGTGGACCCCG	AACATTCAACGCTGTCGGTGAGT	100	0.0003	Monodelphis domestica	Metazoa;Bilateria;Deuterostoma;Chordata;Vertebrata;Mammalia;Metatheria;
mdo-miR-181a	mir-181	TGAACATTCAACGCTGTCGGTGAGTTTGGAATTAAAATGAAAACCATCGACCGTTGATTGTACC	AACATTCAACGCTGTCGGTGAGT	100	0.0003	Monodelphis domestica	Metazoa;Bilateria;Deuterostoma;Chordata;Vertebrata;Mammalia;Metatheria;
cfa-miR-181a	mir-181	AACATTCAACGCTGTCGGTGAGTTTGGAATTAAAATCAAAACCATCGACCGTTGATTGTACC	AACATTCAACGCTGTCGGTGAG	100	0.0003	Canis familiaris	Metazoa;Bilateria;Deuterostoma;Chordata;Vertebrata;Mammalia;Carnivora;
oan-miR-181a	mir-181	GAATTCTGCTTCGAATGGTTGCTTCAGTGAACATTCAACGCTGTCGGTGAGTTTGGAATTAAAGTAGAAACCATCGACCGTTGATTGTACCCTGCGGCAACCACCGTCCTCCTTTCTTCATGCTTTC	AACATTCAACGCTGTCGGTGAGT	100	0.0003	Ornithorhynchus anatinus	Metazoa;Bilateria;Deuterostoma;Chordata;Vertebrata;Mammalia;Prototheria;
ssc-miR-181a	mir-181	GAGTTTAGAGGTTGCTTCAGTGAACATTCAACGCTGTCGGTGAGTTTGGAATTCAAATCAAAACCATCGACCGTTGATTGTACCCTATGGCCAACCATCAGCTC	AACATTCAACGCTGTCGGTGAGTT	100	0.0003	Sus scrofa	Metazoa;Bilateria;Deuterostoma;Chordata;Vertebrata;Mammalia;suina;
eca-miR-181a	mir-181	AAGGGCTGCCAGGACCCAGCCTTCAGAGGACTCCAAGGAACATTCAACGCTGTCGGTGAGTTTGGGATTTGAAAAAACCACCGACCGTTGACTGTACCTTGGGGTCCTTA	AACATTCAACGCTGTCGGTGAGT	100	0.0003	Equus caballus	Metazoa;Bilateria;Deuterostoma;Chordata;Vertebrata;Mammalia;Laurasiatheria;
tgu-miR-181a	mir-181	TGCTTCAGTGAACATTCAACGCTGTCGGTGAGTTTGGAATTAAAGTGAAAACCATCGACCGTTGATTGTACCC	AACATTCAACGCTGTCGGTGAGT	100	0.0003	Taeniopygia guttata	Metazoa;Bilateria;Deuterostoma;Chordata;Vertebrata;Aves;
ssc-miR-181b	mir-181	ATGGCTGCACTCAACATTCATTGCTGTCGGTGGGTTTGAGTCTGAATCAACTCACTGATCAATGAATGCAAACTGCGGACCAAACA	AACATTCATTGCTGTCGGTGGGTT			Sus scrofa	Metazoa;Bilateria;Deuterostoma;Chordata;Vertebrata;Mammalia;suina;
ssc-miR-181b	mir-181	ATGGCTGCACTCAACATTCATTGCTGTCGGTGGGTTTGAGTCTGAATCAACTCACTGATCAATGAATGCAAACTGCGGACCAAACA	AACATTCATTGCTGTCGGTGGGTT	100	4e-05	Sus scrofa	Metazoa;Bilateria;Deuterostoma;Chordata;Vertebrata;Mammalia;suina;
mml-miR-181b	mir-181	CCTGTGCAGAGATTATTTTTTAAAAGGTCACAATCAACATTCATTGCTGTCGGTGGGTTGAACTGTGTAGACAAGCTCACTGAACAATGAATGCAACTGTGGCCCCGCTT	AACATTCATTGCTGTCGGTGGGTT	100	4e-05	Macaca mulatta	Metazoa;Bilateria;Deuterostoma;Chordata;Vertebrata;Mammalia;Primates;Cercopithecidae;
ggo-miR-181b	mir-181	CCTGTGCAGAGATTATTTTTTAAAAGGTCACAATCAACATTCATTGCTGTCGGTGGGTTGAACTGTGTGGACAAGCTCACTGAACAATGAATGCAACTGTGGCCCCGCTT	AACATTCATTGCTGTCGGTGGGTT	100	4e-05	Gorilla gorilla	Metazoa;Bilateria;Deuterostoma;Chordata;Vertebrata;Mammalia;Primates;Hominidae;
lla-miR-181b	mir-181	CCTGTGCAGAGATTATTTTTTAAAAGGTCACAATCAACATTCATTGCTGTCGGTGGGTTGAACTGTGTGGACAAGCTCACTGAACAATGAATGCAACTGTGGCCCCGCTT	AACATTCATTGCTGTCGGTGGGTT	100	4e-05	Lagothrix lagotricha	Metazoa;Bilateria;Deuterostoma;Chordata;Vertebrata;Mammalia;Primates;Atelidae
mne-miR-181b	mir-181	CCTGTGCAGAGATTATTTTTTAAAAGGTCACAATCAACATTCATTGCTGTCGGTGGGTTGAACTGTGTAGACAAGCTCACTGAACAATGAATGCAACTGTGGCCCCGCTT	AACATTCATTGCTGTCGGTGGGTT	100	4e-05	Macaca nemestrina	Metazoa;Bilateria;Deuterostoma;Chordata;Vertebrata;Mammalia;Primates;Cercopithecidae;
ppa-miR-181b	mir-181	CCTGTGCAGAGATTATTTTTTAAAAGGTCACAATCAACATTCATTGCTGTCGGTGGGTTGAACTGTGTGGACAAGCTCACTGAACAATGAATGCAACTGTGGCCCCGCTT	AACATTCATTGCTGTCGGTGGGTT	100	4e-05	Pan paniscus	Metazoa;Bilateria;Deuterostoma;Chordata;Vertebrata;Mammalia;Primates;Hominidae;
bta-miR-181b	mir-181	CTGATGGCTGCACTCAACATTCATTGCTGTCGGTGGGTTTGACTTTGAATCAACTCACTGATCAATGAATGTAAACTGCGGACCAAACA	AACATTCATTGCTGTCGGTGGGTT	100	4e-05	Bos taurus	Metazoa;Bilateria;Deuterostoma;Chordata;Vertebrata;Mammalia;Ruminantia;
tgu-miR-181b	mir-181	GGTCACAATGAACATTCATTGCTGTCGGTGGGTTTAACTATGTGGACAAGCTCACTGAACAATGAATGCAACTG	AACATTCATTGCTGTCGGTGGGTT	100	4e-05	Taeniopygia guttata	Metazoa;Bilateria;Deuterostoma;Chordata;Vertebrata;Aves;
hsa-miR-181b	mir-181	CCTGTGCAGAGATTATTTTTTAAAAGGTCACAATCAACATTCATTGCTGTCGGTGGGTTGAACTGTGTGGACAAGCTCACTGAACAATGAATGCAACTGTGGCCCCGCTT	AACATTCATTGCTGTCGGTGGGT	100	0.0001	Homo sapiens	Metazoa;Bilateria;Deuterostoma;Chordata;Vertebrata;Mammalia;Primates;Hominidae;
mmu-miR-181b	mir-181	AGGTCACAATCAACATTCATTGCTGTCGGTGGGTTGAACTGTGTAGAAAAGCTCACTGAACAATGAATGCAACTGTGGCC	AACATTCATTGCTGTCGGTGGGT	100	0.0001	Mus Musculus	Metazoa;Bilateria;Deuterostoma;Chordata;Vertebrata;Mammalia;Rodentia;
rno-miR-181b	mir-181	CCTGTGCAGAGATGATGTTTACAAAGGTCACAATCAACATTCATTGCTGTCGGTGGGTTGAACTGTGTAGAAAAGCTCACTGAACAATGAATGCAACTGTGGCCCCGCTT	AACATTCATTGCTGTCGGTGGGT	100	0.0001	Rattus norvegicus	Metazoa;Bilateria;Deuterostoma;Chordata;Vertebrata;Mammalia;Rodentia;
ptr-miR-181b	mir-181	CCTGTGCAGAGATTATTTTTTAAAAGGTCACAATCAACATTCATTGCTGTCGGTGGGTTGAACTGTGTGGACAAGCTCACTGAACAATGAATGCAACTGTGGCCCCGC	AACATTCATTGCTGTCGGTGGGT	100	0.0001	Pan troglodytes	Metazoa;Bilateria;Deuterostoma;Chordata;Vertebrata;Mammalia;Primates;Hominidae;
ppy-miR-181b	mir-181	CCTGTGCAGAGATTATTGTTTAAAAGGTCACAATCAACATTCATTGCTGTCGGTGGGTTGAACTGTGTGGACAAGCTCACTGAACAATGAATGCAACTGTGGCCCCGCTT	AACATTCATTGCTGTCGGTGGGT	100	0.0001	Pongo pygmaeus	Metazoa;Bilateria;Deuterostoma;Chordata;Vertebrata;Mammalia;Primates;Hominidae;
oan-miR-181b	mir-181	TGCAGAGTTTAACAAAGGTCCCAATGAACATTCATTGCTGTCGGTGGGTTTAACTCTGAGGACAAGCTCACTGAACAATGAATGGAACTGTGGCTCACCTTAGGCAACCA	AACATTCATTGCTGTCGGTGGGT	100	0.0001	Ornithorhynchus anatinus	Metazoa;Bilateria;Deuterostoma;Chordata;Vertebrata;Mammalia;Prototheria;
eca-miR-181b	mir-181	CTGATGGCTGCACTCAACATTCATTGCTGTCGGTGGGTTTGAGTCTGAATCAACTCACTGATCAATGAATGCAAACTGCGGACCAAACA	AACATTCATTGCTGTCGGTGGGT	100	0.0001	Equus caballus	Metazoa;Bilateria;Deuterostoma;Chordata;Vertebrata;Mammalia;Laurasiatheria;
gga-miR-181b	mir-181	AAAAGGTCACAATCAACATTCATTGCTGTCGGTGGGTTTAACTATGTGGACAAGCTCACTGAACAATGAATGCAACTGTGGCCCCACAT	AACATTCATTGCTGTCGGTGGG	100	0.0003	Gallus Gallus	Metazoa;Bilateria;Deuterostoma;Chordata;Vertebrata;Aves;
dre-miR-181b	mir-181	CATGTACGCACCTTCAGTTCTTCAAAGGTCATAATCAACATTCATTGCTGTCGGTGGGTTTAGTCTTGTAACAGCTCTCTGAACAATGAATGTAACTGTGGCCCAGATT	AACATTCATTGCTGTCGGTGGG	100	0.0003	Danio rerio	Metazoa;Bilateria;Deuterostoma;Chordata;Vertebrata;Pisces;
fru-miR-181b	mir-181	AAAGGTCACAATCAACATTCATTGCTGTCGGTGGGTTTAACTGTATGGAAGAGCTCACTGAACGATGAATGCAACTGTGTCCCAGAT	AACATTCATTGCTGTCGGTGGG	100	0.0003	Fugu rubripes	Metazoa;Bilateria;Deuterostoma;Chordata;Vertebrata;Pisces;
tni-miR-181b	mir-181	AAAGGTCACAATCAACATTCATTGCTGTCGGTGGGTTTAACTGTATGGAAGAGCTCACTGAACGATGAATGCAACTGTGTCCCAGAT	AACATTCATTGCTGTCGGTGGG	100	0.0003	Tetraodon nigroviridis	Metazoa;Bilateria;Deuterostoma;Chordata;Vertebrata;Pisces;
xtr-miR-181b	mir-181	AAGGTCACAATCAACATTCATTGCTGTCGGTGGGTTGAGTTAAGAACACAAGCTCGCTGAACGATGAATGCAACTGTGTCCCC	AACATTCATTGCTGTCGGTGGG	100	0.0003	Xenopus tropicalis	Metazoa;Bilateria;Deuterostoma;Chordata;Vertebrata;Amphibia;
mdo-miR-181b	mir-181	AAGGTCACAATCAACATTCATTGCTGTCGGTGGGTTTAACTGTATGGACAAGCTCACTGAACAATGAATGCAACTGTGGCCCCACTT	AACATTCATTGCTGTCGGTGGG	100	0.0003	Monodelphis domestica	Metazoa;Bilateria;Deuterostoma;Chordata;Vertebrata;Mammalia;Metatheria;
ssc-miR-181c	mir-181	CAAGGGTTTGGGGGAACATTCAACCTGTCGGTGAGTTTGGGCAGCTCAGGCAAACCATCGACCGTTGAGTGGACCCCGAGGCCTGGA	AACATTCAACCTGTCGGTGAGT			Sus scrofa	Metazoa;Bilateria;Deuterostoma;Chordata;Vertebrata;Mammalia;suina;
hsa-miR-181c	mir-181	CGGAAAATTTGCCAAGGGTTTGGGGGAACATTCAACCTGTCGGTGAGTTTGGGCAGCTCAGGCAAACCATCGACCGTTGAGTGGACCCTGAGGCCTGGAATTGCCATCCT	AACATTCAACCTGTCGGTGAGT	100	0.0003	Homo sapiens	Metazoa;Bilateria;Deuterostoma;Chordata;Vertebrata;Mammalia;Primates;Hominidae;
mmu-miR-181c	mir-181	GCCAAGGGTTTGGGGGAACATTCAACCTGTCGGTGAGTTTGGGCAGCTCAGACAAACCATCGACCGTTGAGTGGACCCCGAGGCCTGGA	AACATTCAACCTGTCGGTGAGT	100	0.0003	Mus Musculus	Metazoa;Bilateria;Deuterostoma;Chordata;Vertebrata;Mammalia;Rodentia;
rno-miR-181c	mir-181	AGAACTTGCCAAGGGTTTGGGGGAACATTCAACCTGTCGGTGAGTTTGGGCAGCTCAGACAAACCATCGACCGTTGAGTGGACCCCGAGGCCTGGAACTGCCACCC	AACATTCAACCTGTCGGTGAGT	100	0.0003	Rattus norvegicus	Metazoa;Bilateria;Deuterostoma;Chordata;Vertebrata;Mammalia;Rodentia;
ssc-miR-181c	mir-181	CAAGGGTTTGGGGGAACATTCAACCTGTCGGTGAGTTTGGGCAGCTCAGGCAAACCATCGACCGTTGAGTGGACCCCGAGGCCTGGA	AACATTCAACCTGTCGGTGAGT	100	0.0003	Sus scrofa	Metazoa;Bilateria;Deuterostoma;Chordata;Vertebrata;Mammalia;suina;
mml-miR-181c	mir-181	CGGAGAATTTGCCAAGGGTTTGGGGGAACATTCAACCTGTCGGTGAGTTTGGGCAGCTCAGGCAAACCATCGACCGTTGAGTGGACCCTGAGACCTGGACTTGCCATCCT	AACATTCAACCTGTCGGTGAGT	100	0.0003	Macaca mulatta	Metazoa;Bilateria;Deuterostoma;Chordata;Vertebrata;Mammalia;Primates;Cercopithecidae;
ptr-miR-181c	mir-181	CGGAAAATTTGCCAAGGGTTTGGGGGAACATTCAACCTGTCGGTGAGTTTGGGCAGCTCAGGCAAACCATCGACCGTTGAGTGGACCCTGAGGCCTGGAATTGCCATCCT	AACATTCAACCTGTCGGTGAGT	100	0.0003	Pan troglodytes	Metazoa;Bilateria;Deuterostoma;Chordata;Vertebrata;Mammalia;Primates;Hominidae;
ggo-miR-181c	mir-181	CGGAAAATTTGCCAAGGGTTTGGGGGAACATTCAACCTGTCGGTGAGTTTGGGCAGCTCAGGCAAACCATCGACCGTTGAGTGGACCCTGAGGCCTGGAATTGCCATCCT	AACATTCAACCTGTCGGTGAGT	100	0.0003	Gorilla gorilla	Metazoa;Bilateria;Deuterostoma;Chordata;Vertebrata;Mammalia;Primates;Hominidae;
ppa-miR-181c	mir-181	CGGAAAATTTGCCAAGGGTTTGGGGGAACATTCAACCTGTCGGTGAGTTTGGGCAGCTCAGGCAAACCATCGACCGTTGAGTGGACCCTGAGGCCTGGAATTGCCATCCT	AACATTCAACCTGTCGGTGAGT	100	0.0003	Pan paniscus	Metazoa;Bilateria;Deuterostoma;Chordata;Vertebrata;Mammalia;Primates;Hominidae;
bta-miR-181c	mir-181	TTGCCAAGGGTTTGGGGGAACATTCAACCTGTCGGTGAGTTTGGGCAGCTCAGGCAAACCATCGACCGTTGAGTGGACCCCGAGGCCTGGAACTGCC	AACATTCAACCTGTCGGTGAGTTT	100	0.0003	Bos taurus	Metazoa;Bilateria;Deuterostoma;Chordata;Vertebrata;Mammalia;Ruminantia;
cfa-miR-181c	mir-181	AACATTCAACCTGTCGGTGAGTTTGGGCAGCTCAGGCAAACCATCGACCGTTGAGTGGACC	AACATTCAACCTGTCGGTGAGTT	100	0.0003	Canis familiaris	Metazoa;Bilateria;Deuterostoma;Chordata;Vertebrata;Mammalia;Carnivora;
ppy-miR-181c	mir-181	CGGAAAATTTGCCAAGGGTTTGGGGGAACATTCAACCTGTCGGTGAGTTTGGGCAGCTCAGGCAAACCATCGACCGTTGAGTGGACCCTGAGACCTGGAATTGCCATCCT	AACATTCAACCTGTCGGTGAGT	100	0.0003	Pongo pygmaeus	Metazoa;Bilateria;Deuterostoma;Chordata;Vertebrata;Mammalia;Primates;Hominidae;
ssc-miR-183		CTGTGTATGGCACTGGTAGAATTCACTGTGAACAGTCTCGGTCAGTGAATTACCGAAGGGCCATAAACAG	TATGGCACTGGTAGAATTCACTG			Sus scrofa	Metazoa;Bilateria;Deuterostoma;Chordata;Vertebrata;Mammalia;suina;
gga-miR-183	mir-183	ACTCCTGTTCTGTGTATGGCACTGGTAGAATTCACTGTGCAACCCCGCGGTCAGTGAATTACCATAGGGCCATAAACAAAGCAGAGAAAGACCCGCGA	TATGGCACTGGTAGAATTCACTG	100	0.0001	Gallus Gallus	Metazoa;Bilateria;Deuterostoma;Chordata;Vertebrata;Aves;
dre-miR-183	mir-183	GACTCCTGTTCTGTGTATGGCACTGGTAGAATTCACTGTGAAAGCACACTATCAGTGAATTACCAAAGGGCCATAAACAGAGCAGAGAAAGAACCACG	TATGGCACTGGTAGAATTCACTG	100	0.0001	Danio rerio	Metazoa;Bilateria;Deuterostoma;Chordata;Vertebrata;Pisces;
ssc-miR-183	mir-183	CTGTGTATGGCACTGGTAGAATTCACTGTGAACAGTCTCGGTCAGTGAATTACCGAAGGGCCATAAACAG	TATGGCACTGGTAGAATTCACTG	100	0.0001	Sus scrofa	Metazoa;Bilateria;Deuterostoma;Chordata;Vertebrata;Mammalia;suina;
mml-miR-183	mir-183	CCGCAGAACGTGACTCCTGTTCTGTGTATGGCACTGGTAGAATTCACTGTGAACAGTCTCGGTCAGTGAATTACCGAAGGGCCATAAACAGAGCAGAGACAGATCCACGA	TATGGCACTGGTAGAATTCACTG	100	0.0001	Macaca mulatta	Metazoa;Bilateria;Deuterostoma;Chordata;Vertebrata;Mammalia;Primates;Cercopithecidae;
ptr-miR-183	mir-183	CCGCAGAGTGTGACTCCTGTTCTGTGTATGGCACTGGTAGAATTCACTGTGAACAGTCTCAGTCAGTGAATTACCGAAGGGCCATAAACAGAGCAGAGACAGATCCACGA	TATGGCACTGGTAGAATTCACTG	100	0.0001	Pan troglodytes	Metazoa;Bilateria;Deuterostoma;Chordata;Vertebrata;Mammalia;Primates;Hominidae;
ggo-miR-183	mir-183	CCGCAGAGTGTGACTCCTGTTCTGTGTATGGCACTGGTAGAATTCACTGTGAACAGTCTCAGTCAGTGAATTACCGAAGGGCCATAAACAGAGCAGAGACAGATCCACGA	TATGGCACTGGTAGAATTCACTG	100	0.0001	Gorilla gorilla	Metazoa;Bilateria;Deuterostoma;Chordata;Vertebrata;Mammalia;Primates;Hominidae;
sla-miR-183	mir-183	CCGCAGAACGTGACTCCTGTTCTGTGTATGGCACTGGTAGAATTCACTGTGAACAGTCTCGGTCAGTGAATTACCGAAGGGCCATAAACAGAGCAGAGACAGATCCTCGA	TATGGCACTGGTAGAATTCACTG	100	0.0001	Saguinus labiatus	Metazoa;Bilateria;Deuterostoma;Chordata;Vertebrata;Mammalia;Primates;Cebidae;
mne-miR-183	mir-183	CCGCAGAACGTGACTCCTGTTCTGTGTATGGCACTGGTAGAATTCACTGTGAACAGTCTCGGTCAGTGAATTACCGAAGGGCCATAAACAGAGCAGAGACAGATCCACGA	TATGGCACTGGTAGAATTCACTG	100	0.0001	Macaca nemestrina	Metazoa;Bilateria;Deuterostoma;Chordata;Vertebrata;Mammalia;Primates;Cercopithecidae;
ppa-miR-183	mir-183	CCGCAGAGTGTGACTCCTGTTCTGTGTATGGCACTGGTAGAATTCACTGTGAACAGTCTCAGTCAGTGAATTACCGAAGGGCCATAAACAGAGCAGAGACAGATCCACGA	TATGGCACTGGTAGAATTCACTG	100	0.0001	Pan paniscus	Metazoa;Bilateria;Deuterostoma;Chordata;Vertebrata;Mammalia;Primates;Hominidae;
fru-miR-183	mir-183	CTGTGTATGGCACTGGTAGAATTCACTGTGAGAGCTCACTATCAGTGAATTACCATAGGGCCATAAACAG	TATGGCACTGGTAGAATTCACTG	100	0.0001	Fugu rubripes	Metazoa;Bilateria;Deuterostoma;Chordata;Vertebrata;Pisces;
tni-miR-183	mir-183	CTGTGTATGGCACTGGTAGAATTCACTGTGAGAGCTCACTATCAGTGAATTACCATAGGGCCATAAACAG	TATGGCACTGGTAGAATTCACTG	100	0.0001	Tetraodon nigroviridis	Metazoa;Bilateria;Deuterostoma;Chordata;Vertebrata;Pisces;
xtr-miR-183	mir-183	CATCCCTCCTGTTCTGTGTATGGCACTGGTAGAATTCACTGTGAAAACACAAAATCAGTGAATTACCATAGGGCCATAAACAGAGCAGAGAAAGAAC	TATGGCACTGGTAGAATTCACTG	100	0.0001	Xenopus tropicalis	Metazoa;Bilateria;Deuterostoma;Chordata;Vertebrata;Amphibia;
mdo-miR-183	mir-183	ACTCCTGTTCTGTGTATGGCACTGGTAGAATTCACTGTGAAAACACACTATCAGTGAATTACCAAAGGGCCATAAACAGAGCAGAGAA	TATGGCACTGGTAGAATTCACTG	100	0.0001	Monodelphis domestica	Metazoa;Bilateria;Deuterostoma;Chordata;Vertebrata;Mammalia;Metatheria;
cin-miR-183	mir-183	CTGGTGTTTTCGGTGTATGGCACTGGTAGAATTCACTGCCAAGCCAGTGGTTCAACAAGCGCCGTAAGCTGGAAACACTA	TATGGCACTGGTAGAATTCACTG	100	0.0001	Ciona intestinalis	Metazoa;Bilateria;Deuterostoma;Chordata;Urochordata;
bta-miR-183	mir-183	CTGTGTATGGCACTGGTAGAATTCACTGTGAACAGTCTCGGTCAGTGAATTACCGAAGGGCCATAAACAG	TATGGCACTGGTAGAATTCACTG	100	0.0001	Bos taurus	Metazoa;Bilateria;Deuterostoma;Chordata;Vertebrata;Mammalia;Ruminantia;
mmu-miR-183	mir-183	CTGTGTATGGCACTGGTAGAATTCACTGTGAACAGTCTCAGTCAGTGAATTACCGAAGGGCCATAAACAG	TATGGCACTGGTAGAATTCACT	100	0.0003	Mus Musculus	Metazoa;Bilateria;Deuterostoma;Chordata;Vertebrata;Mammalia;Rodentia;
hsa-miR-183	mir-183	CCGCAGAGTGTGACTCCTGTTCTGTGTATGGCACTGGTAGAATTCACTGTGAACAGTCTCAGTCAGTGAATTACCGAAGGGCCATAAACAGAGCAGAGACAGATCCACGA	TATGGCACTGGTAGAATTCACT	100	0.0003	Homo sapiens	Metazoa;Bilateria;Deuterostoma;Chordata;Vertebrata;Mammalia;Primates;Hominidae;
rno-miR-183	mir-183	CCAGAGAGTGTGACTCCTGTCCTGTGTATGGCACTGGTAGAATTCACTGTGAACAGTCTCGGTCAGTGAATTACCGAAGGGCCATAAACAGAGCAGAGACAGATCCGCGA	TATGGCACTGGTAGAATTCACT	100	0.0003	Rattus norvegicus	Metazoa;Bilateria;Deuterostoma;Chordata;Vertebrata;Mammalia;Rodentia;
cfa-miR-183	mir-183	TATGGCACTGGTAGAATTCACTGTGAACAGTCTCGGTCAGTGAATTACCGAAGGGCCATAAA	TATGGCACTGGTAGAATTCACT	100	0.0003	Canis familiaris	Metazoa;Bilateria;Deuterostoma;Chordata;Vertebrata;Mammalia;Carnivora;
oan-miR-183	mir-183	GGAGGGGGAGACCCTCACTCCTGTTCTGTGTATGGCACTGGTAGAATTCACTGTGAAAACACACTATCAGTGAATTACCAAAGGGCCATAAACAGAGCAGAGAAAGAACCACAAGACTCTCCCATCTCTCC	TATGGCACTGGTAGAATTCACT	100	0.0003	Ornithorhynchus anatinus	Metazoa;Bilateria;Deuterostoma;Chordata;Vertebrata;Mammalia;Prototheria;
bfl-miR-183	mir-183	CCACGTGCCCGTTCACGGTCTATGGCACTGGTAGAATTCACTGATCGTAGACACCAGTGATTCTTCAGTCAGCCATACACCGTGGCGGGAAACTGATCATC	TATGGCACTGGTAGAATTCACT	100	0.0003	Branchiostoma floridae	Metazoa;Bilateria;Deuterostoma;Chordata;Cephalochordata;
eca-miR-183	mir-183	CTGTGTATGGCACTGGTAGAATTCACTGTGAACAGTCTCGGTCAGTGAATTACCGAAGGGCCATAAACA	TATGGCACTGGTAGAATTCACT	100	0.0003	Equus caballus	Metazoa;Bilateria;Deuterostoma;Chordata;Vertebrata;Mammalia;Laurasiatheria;
ppy-miR-183	mir-183	CAGAGCGTGACTCCTGTTCTGTGTATGGCACTGGTAGAATTCACTGTGAACAGTCTCAGTCAGTGAATTACCGAAGGGCCATAAACAGAGCAGAGACAGATCCACGA	TATGGCACTGGTAGAATTCACT	100	0.0003	Pongo pygmaeus	Metazoa;Bilateria;Deuterostoma;Chordata;Vertebrata;Mammalia;Primates;Hominidae;
lgi-miR-183	mir-263	CGTAAACCGGTCCGACAGTGAATGGCACTGGTAGAATTCACGGTGTAAACCTTGTGTTCCGTGGTCTTCCGGTGTCATACATTGTTAGTCGGAAGTCAGCT	AATGGCACTGGTAGAATTCACGG	95.45	0.002	Lottia gigantea	Metazoa;Bilateria;Lophotrochozoa;Molusca;
csa-miR-183	mir-183	ACAGTGTTGACGAAATATGGCACTAGTAGAAATCACTGTAGCCAACACCCAGTGGTTTCACAGGTGCCATAAATTGGAAACACTACTTTCTACAGCGATAACA	TATGGCACTAGTAGAAATCACTG	91.3	0.003	Ciona savignyi	Metazoa;Bilateria;Deuterostoma;Chordata;Urochordata;
ssc-miR-184	mir-184	CCAGTCACATCCCCTTATCACTTTTCCAGCCAGCTTTGTGACTCTAAATGTTGGACGGAGAACTGATAAGGGTAGGTGATTGA	TGGACGGAGAACTGATAAGGGT			Sus scrofa	Metazoa;Bilateria;Deuterostoma;Chordata;Vertebrata;Mammalia;suina;
mmu-miR-184	mir-184	CCTTTCCTTATCACTTTTCCAGCCAGCTTTGTGACTCTAAGTGTTGGACGGAGAACTGATAAGGGTAGG	TGGACGGAGAACTGATAAGGGT	100	0.0003	Mus Musculus	Metazoa;Bilateria;Deuterostoma;Chordata;Vertebrata;Mammalia;Rodentia;
hsa-miR-184	mir-184	CCAGTCACGTCCCCTTATCACTTTTCCAGCCCAGCTTTGTGACTGTAAGTGTTGGACGGAGAACTGATAAGGGTAGGTGATTGA	TGGACGGAGAACTGATAAGGGT	100	0.0003	Homo sapiens	Metazoa;Bilateria;Deuterostoma;Chordata;Vertebrata;Mammalia;Primates;Hominidae;
rno-miR-184	mir-184	CACTTTCCCTTATCAGTTTTCCAGCCAGCTTTGTGACTGTAAATGTTGGACGGAGAACTGATAAGGGTAAGTGACTG	TGGACGGAGAACTGATAAGGGT	100	0.0003	Rattus norvegicus	Metazoa;Bilateria;Deuterostoma;Chordata;Vertebrata;Mammalia;Rodentia;
gga-miR-184	mir-184	CCGCTCTCACCCCCTTATCACTTTTCCAGCCCAGCTTCTTCGCTCTGACTGTTGGACGGAGAACTGATAAGGGT	TGGACGGAGAACTGATAAGGGT	100	0.0003	Gallus Gallus	Metazoa;Bilateria;Deuterostoma;Chordata;Vertebrata;Aves;
ssc-miR-184	mir-184	CCAGTCACATCCCCTTATCACTTTTCCAGCCAGCTTTGTGACTCTAAATGTTGGACGGAGAACTGATAAGGGTAGGTGATTGA	TGGACGGAGAACTGATAAGGGT	100	0.0003	Sus scrofa	Metazoa;Bilateria;Deuterostoma;Chordata;Vertebrata;Mammalia;suina;
ptr-miR-184	mir-184	CCAGTCACGTCCCCTTATCACTTTTCCAGCCCAGCTTTGTGACTGTAAGTGTTGGACGGAGAACTGATAAGGGTAGGTGATTGA	TGGACGGAGAACTGATAAGGGT	100	0.0003	Pan troglodytes	Metazoa;Bilateria;Deuterostoma;Chordata;Vertebrata;Mammalia;Primates;Hominidae;
ppy-miR-184	mir-184	CCAGTCACGTCCCCTTATCACTTTTCCAGCCCAGCTTTGTGACTGTAAGTGTTGGACGGAGAACTGATAAGGGTAGGTGATTGA	TGGACGGAGAACTGATAAGGGT	100	0.0003	Pongo pygmaeus	Metazoa;Bilateria;Deuterostoma;Chordata;Vertebrata;Mammalia;Primates;Hominidae;
mne-miR-184	mir-184	TCAGTCACGTCCCCTTATCACTTTTCCAGCCCAGCTTTATGACTGTAAGTGTTGGACGGAGAACTGATAAGGGTAGGTGATTGA	TGGACGGAGAACTGATAAGGGT	100	0.0003	Macaca nemestrina	Metazoa;Bilateria;Deuterostoma;Chordata;Vertebrata;Mammalia;Primates;Cercopithecidae;
mdo-miR-184	mir-184	CCAGTCACATCCCCTTATCACTTTTCCAGCCCAGCTTTCTAATGCTAATTGTTGGACGGAGAACTGATAAGGGTAGGTGATTGA	TGGACGGAGAACTGATAAGGGT	100	0.0003	Monodelphis domestica	Metazoa;Bilateria;Deuterostoma;Chordata;Vertebrata;Mammalia;Metatheria;
mml-miR-184	mir-184	TCAGTCACGTCCCCTTATCACTTTTCCAGCCCAGCTTTATGACTGTAAGTGTTGGACGGAGAACTGATAAGGGTAGGTGATTGA	TGGACGGAGAACTGATAAGGGT	100	0.0003	Macaca mulatta	Metazoa;Bilateria;Deuterostoma;Chordata;Vertebrata;Mammalia;Primates;Cercopithecidae;
bta-miR-184	mir-184	CCAGTCACATCCCCTTATCACTTTTCCAGCCAGCTTTGTGACTCTAACTGTTGGACGGAGAACTGATAAGGGTAGGTGATTGA	TGGACGGAGAACTGATAAGGGT	100	0.0003	Bos taurus	Metazoa;Bilateria;Deuterostoma;Chordata;Vertebrata;Mammalia;Ruminantia;
cfa-miR-184	mir-184	CCCCTTATCACTTTTCCAGCCAGCTTTGTGACTCTAAGTGTTGGACGGAGAACTGATAAGGGTAGGTG	TGGACGGAGAACTGATAAGGGT	100	0.0003	Canis familiaris	Metazoa;Bilateria;Deuterostoma;Chordata;Vertebrata;Mammalia;Carnivora;
eca-miR-184	mir-184	ACATCTCCTTATCACTTTTCCAGCCAGCTTTGTGACTCTAAGTGTTGGACGGAGAACTGATAAGGGTAGG	TGGACGGAGAACTGATAAGGGT	100	0.0003	Equus caballus	Metazoa;Bilateria;Deuterostoma;Chordata;Vertebrata;Mammalia;Laurasiatheria;
tgu-miR-184	mir-184	CCCGCGGCTCCCCGCCGGTCTCCTGAGGCCGCTCTCGTGCCCTTATCACTTTTCCAGCCCAGCTTCTGCACTCTGACTGTTGGACGGAGAACTGATAAGGGTGCGCGAGTGA	TGGACGGAGAACTGATAAGGGT	100	0.0003	Taeniopygia guttata	Metazoa;Bilateria;Deuterostoma;Chordata;Vertebrata;Aves;
dme-miR-184	mir-184	GGTTGGCCGGTGCATTCGTACCCTTATCATTCTCTCGCCCCGTGTGCACTTAAAGACAACTGGACGGAGAACTGATAAGGGCTCGTATCACCAATTCATC	TGGACGGAGAACTGATAAGGGC	100	0.0008	Drosophila melanogaster	Metazoa;Bilateria;Ecdysozoa;Arthropoda;Hexapoda;
dps-miR-184	mir-184	GGTCGACCGGTGCATTCGTACCCTTATCATTCTCGCGCCCCGTGTGCATTAAAAGACAACTGGACGGAGAACTGATAAGGGCTCGTATCACCAACTCATC	TGGACGGAGAACTGATAAGGGC	100	0.0008	Drosophila pseudoobscura	Metazoa;Bilateria;Ecdysozoa;Arthropoda;Hexapoda;
ame-miR-184	mir-184	TTCGTGCCCAAAGCCCCTTATCATTCTCCTGTCCGGTGTAGAATTGTTAGACGACTGGACGGAGAACTGATAAGGGCCCGAGGGTCACAGAA	TGGACGGAGAACTGATAAGGGC	100	0.0008	Apis mellifera	Metazoa;Bilateria;Ecdysozoa;Arthropoda;Hexapoda;
aga-miR-184	mir-184	GGTGCACTCGAACCCTTATCATTCTTTCGCCCCGTGTGCTTTCTAACAACTGGACGGAGAACTGATAAGGGCCCGGGTCACC	TGGACGGAGAACTGATAAGGG	100	0.0008	Anopheles gambiae	Metazoa;Bilateria;Ecdysozoa;Arthropoda;Hexapoda;
dre-miR-184	mir-184	GTCGAACACGTCTCCTTATCACTTTTCCAGCCCAGCTATCCATTTAGTATTCGTTGGACGGAGAACTGATAAGGGCATGTGCCCGAT	TGGACGGAGAACTGATAAGGGC	100	0.0008	Danio rerio	Metazoa;Bilateria;Deuterostoma;Chordata;Vertebrata;Pisces;
fru-miR-184	mir-184	CGCTCACATCTCCTTATCACTTTTCCAGCCCAGCTATAGGTTTTGAATCCGTTGGACGGAGAACTGATAAGGG	TGGACGGAGAACTGATAAGGG	100	0.0008	Fugu rubripes	Metazoa;Bilateria;Deuterostoma;Chordata;Vertebrata;Pisces;
tni-miR-184	mir-184	CGCTCACATCTCCTTATCACTTTTCCAGCCCAGCTATAGCTTCTGAATCCGTTGGACGGAGAACTGATAAGGG	TGGACGGAGAACTGATAAGGG	100	0.0008	Tetraodon nigroviridis	Metazoa;Bilateria;Deuterostoma;Chordata;Vertebrata;Pisces;
cin-miR-184	mir-184	GCGTAATAGAACTTGCCACTTCTTCGCTTTCCATCATTTTGGGGTTAAATCACCCAAGCCATTGATGGACGGAGAACTGATAAGGGCTCTTGCGTTGGTCAA	TGGACGGAGAACTGATAAGGGC	100	0.0008	Ciona intestinalis	Metazoa;Bilateria;Bilateria;Chordata;Urochordata;
bmo-miR-184	mir-184	GTGCAGTGACGTGCCCTTGTCATTCTTCAGGCCCTGTGTATTTACAACTACTGGACGGAGAACTGATAAGGGCACGCCGTGTAC	ACTGGACGGAGAACTGATAAGGGC	100	0.0008	Bombyx mori	Metazoa;Bilateria;Ecdysozoa;Arthropoda;Hexapoda;
tca-miR-184	mir-184	TTTTCTTCCAGTCCCTTGTCATTCTCTCGCCCGGTGTATTTTAACAACTGGACGGAGAACTGATAAGGGCTTGTGGGAA	TGGACGGAGAACTGATAAGGGC	100	0.0008	Tribolium castaneum	Metazoa;Bilateria;Ecdysozoa;Arthropoda;Hexapoda;
dan-miR-184	mir-184	CCGGTGCATTCGTACCCTTATCATTCTCGCGCCCCGTGTGCATAATGAGACAACTGGACGGAGAACTGATAAGGGCTCGTATCACCAA	TGGACGGAGAACTGATAAGGGC	100	0.0008	Drosophila ananassae	Metazoa;Bilateria;Ecdysozoa;Arthropoda;Hexapoda;
der-miR-184	mir-184	CCGGTGCATTCGTACCCTTATCATTCTCTCGCCCCGTGTGCATTTAAAGACAACTGGACGGAGAACTGATAAGGGCTCGTATCACCAA	TGGACGGAGAACTGATAAGGGC	100	0.0008	Drosophila erecta	Metazoa;Bilateria;Ecdysozoa;Arthropoda;Hexapoda;
dgr-miR-184	mir-184	CCGGTGCATTCGTACCCTTATCATTCTCTCGCCCCGTGTGGATAACTATACAACTGGACGGAGAACTGATAAGGGCTCGTATCACCAA	TGGACGGAGAACTGATAAGGGC	100	0.0008	Drosophila grimshawi	Metazoa;Bilateria;Ecdysozoa;Arthropoda;Hexapoda;
dmo-miR-184	mir-184	TTGGCCGGTGCATTCGTACCCTTATCATTCTCGCGCCCCGTGTGCATATCTATACAACTGGACGGAGAACTGATAAGGGCTCGTATCACCAAGTCAAC	TGGACGGAGAACTGATAAGGGC	100	0.0008	Drosophila mojavensis	Metazoa;Bilateria;Ecdysozoa;Arthropoda;Hexapoda;
dpe-miR-184	mir-184	CCGGTGCATTCGTACCCTTATCATTCTCGCGCCCCGTGTGCATTAAAAGACAACTGGACGGAGAACTGATAAGGGCTCGTATCACCAA	TGGACGGAGAACTGATAAGGGC	100	0.0008	Drosophila persimilis	Metazoa;Bilateria;Ecdysozoa;Arthropoda;Hexapoda;
dse-miR-184	mir-184	CCGGTGCATTCGTACCCTTATCATTCTCTCGCCCCGTGTGCATTTAAAGACAACTGGACGGAGAACTGATAAGGGCTCGTATCACCAA	TGGACGGAGAACTGATAAGGGC	100	0.0008	Drosophila sechellia	Metazoa;Bilateria;Ecdysozoa;Arthropoda;Hexapoda;
dsi-miR-184	mir-184	CCGGTGCATTCGTACCCTTATCATTCTCTCGCCCCGTGTGCATTTAAAGACAACTGGACGGAGAACTGATAAGGGCTCGTATCACCAA	TGGACGGAGAACTGATAAGGGC	100	0.0008	Drosophila simulans	Metazoa;Bilateria;Ecdysozoa;Arthropoda;Hexapoda;
dvi-miR-184	mir-184	TTGGCCGGTGCATTCGTACCCTTATCATTCTCGCGCCCCGTGTGCATATCTAGACAACTGGACGGAGAACTGATAAGGGCTCGTATCACCAAGTCAAC	TGGACGGAGAACTGATAAGGGC	100	0.0008	Drosophila virilis	Metazoa;Bilateria;Ecdysozoa;Arthropoda;Hexapoda;
dwi-miR-184	mir-184	CCGGTGCATTCGTACCCTTATCATTCTCGCGCCCCGTGTGCATATCTAGACAACTGGACGGAGAACTGATAAGGGCTCGTATCACCAA	TGGACGGAGAACTGATAAGGGC	100	0.0008	Drosophila willistoni	Metazoa;Bilateria;Ecdysozoa;Arthropoda;Hexapoda;
dya-miR-184	mir-184	CCGGTGCATTCGTACCCTTATCATTCTCTCGCCCCGTGTGCATTGAAGACAACTGGACGGAGAACTGATAAGGGCTCGTATCACCAA	TGGACGGAGAACTGATAAGGGC	100	0.0008	Drosophila yakuba	Metazoa;Bilateria;Ecdysozoa;Arthropoda;Hexapoda;
bfl-miR-184	mir-184	CTCCTGGTTCTGCACGCTCCCTTATCACTTCTTCCGCCGAGCTCGTGTCTCTGAGTCAGCTGGACGGAGAACTGATAAGGGCCCGTGCCGAACACCAATCC	TGGACGGAGAACTGATAAGGG	100	0.0008	Branchiostoma floridae	Metazoa;Bilateria;Deuterostoma;Chordata;Cephalochordata;
cte-miR-184a	mir-184	CATCACTCGATCGCACGATTCCTTACCATTTCTTTGTCCGGTCCGTGTGATTATCATCACTGGACGGAGAACTGATAAGGGCCTGTGACGACCACGAGCCT	TGGACGGAGAACTGATAAGGGC	100	0.0008	Capitella teleta	Metazoa;Bilateria;Lophotrochozoa;Annelida;
lgi-miR-184	mir-184	GCCAATTTAATATCTTTCACGTTTCCTTGTCACTTGTTCGTCTCGTCTAATATAAAGAACTGGACGGAGAACTGATAAGGGCTTGTGGGTGAGATTTCAGC	TGGACGGAGAACTGATAAGGGC	100	0.0008	Lottia gigantea	Metazoa;Bilateria;Lophotrochozoa;Molusca
sko-miR-184	mir-184	TAGAAGATGACGTTTTCCTCAACTCCTTATCATTCCCGCGTCCAGCCCGACATGGGAAGCTGGACGGAGAACTGATAAGGGCTTGTGGTTTACACTAATCA	TGGACGGAGAACTGATAAGGGC	100	0.0008	Saccoglossus kowalevskii	Metazoa;Bilateria;Deuterostoma;Chordata;Hemichordata;
spu-miR-184	mir-184	GTCTTTTATCTTTCTTATCACCCTCTTGCCCGGCCGAATACTATGTTATTGAAATTGCGCTGGACGGAGAACTGATAAGGGCTTATATAAGACACGTGGCA	TGGACGGAGAACTGATAAGGGC	100	0.0008	Strongylocentrotus purpuratus	Metazoa;Bilateria;Deuterostoma;Echinodermata;
isc-miR-184	mir-184	CGGCCTTCCGTTTCCACGTTTCCTTATCATTCGACTGTCCAGACTGCTGTTTTGGAGACCTGGACGGAGAACTGATAAGGGCTTGTGGTTGCATTACTCAA	TGGACGGAGAACTGATAAGGGC	100	0.0008	Ixodes scapularis	Metazoa;Bilateria;Ecdysozoa;Arthropoda;Chelicerata;
api-miR-184a	mir-184	CCTTATCATTCTTCGCCTTGTGTGCAATTTAAACAACTGGACGGAGAACTGATAAGGGCTGGTAT	TGGACGGAGAACTGATAAGGGC	100	0.0008	Acyrthosiphon pisum	Metazoa;Bilateria;Ecdysozoa;Arthropoda;Hexapoda;
aae-miR-184	mir-184	CCGGTGTATTCGTACCCTTATCATTCTTGCGCCCCGTGTTATATTGTTGGCGACTGGACGGAGAACTGATAAGGGCCCGGGTCACCTT	TGGACGGAGAACTGATAAGGGC	100	0.0008	Aedes aegypti	Metazoa;Bilateria;Ecdysozoa;Arthropoda;Hexapoda;
cqu-miR-184	mir-184	GTGTATTCGCACCCTTATCATTCTTTCGCCCCGTGTACTGTTGTTTGCGACTGGACGGAGAACTGATAAGGGCCCGGGTCACCTT	TGGACGGAGAACTGATAAGGGC	100	0.0008	Culex quinquefasciatus	Metazoa;Bilateria;Ecdysozoa;Arthropoda;Hexapoda;
nvi-miR-184	mir-184	AACGTGCCTAAAGCCCCTTATCATTCTCCTGTCGAGTGTTAAAATTCTCTACGACTGGACGGAGAACTGATAAGGGCCCGAGGGTTACAGAT	TGGACGGAGAACTGATAAGGGC	100	0.0008	Nasonia vitripennis	Metazoa;Bilateria;Ecdysozoa;Arthropoda;Hexapoda;
ngi-miR-184	mir-184	CGTGCCTAAAGCCCCTTATCATTCTCCTGTCGAGTGTTAAAATTCTCTACGACTGGACGGAGAACTGATAAGGGCCCGAGGGTTACAGA	TGGACGGAGAACTGATAAGGGC	100	0.0008	Nasonia giraulti	Metazoa;Bilateria;Ecdysozoa;Arthropoda;Hexapoda;
nlo-miR-184	mir-184	CGTGCCTAAAGCCCCTTATCATTCTCCTGTCGAGTGTTAAAATTCTCTACGACTGGACGGAGAACTGATAAGGGCCCGAGGGTTACAGA	TGGACGGAGAACTGATAAGGGC	100	0.0008	Nasonia longicornis	Metazoa;Bilateria;Ecdysozoa;Arthropoda;Hexapoda;
xtr-miR-184	mir-184	CCAGTATCACTTCCTTATCACTTTTCCAGCCCAGCTTTTCATGACAAACTGTTGGACGGAGAACTGATAAGGCTGTGTGACTG	TGGACGGAGAACTGATAAGGCT	95.45	0.002	Xenopus tropicalis	Metazoa;Bilateria;Deuterostoma;Chordata;Vertebrata;Amphibia;
oan-miR-184	mir-184	TCCCAGAAGGCAGACGACGTCCAGGGCCCATCACGTCTCTTTATCACTTTTCCAGCCCAGCTTTCTGGTTCTAGCCGTTGGACGGAGAATTGATAAGGGTACGGGGTCGGCAGGAGCATCCTCCGGGA	TGGACGGAGAATTGATAAGGGT	95.45	0.002	Ornithorhynchus anatinus	Metazoa;Bilateria;Deuterostoma;Chordata;Vertebrata;Mammalia;Prototheria;
api-miR-184b	mir-184	CTTTATCATTCTCTGGTCTTGTGTGAATTTTATACTACTGGACGGAGAACTGATAAAGGA	TGGACGGAGAACTGATAAAGGA	95.24	0.004	Acyrthosiphon pisum	Metazoa;Bilateria;Ecdysozoa;Arthropoda;Hexapoda;
cte-miR-184b	mir-184	TTATGATACATCACGTTCCCTTGTCACTTGTTCGTCCTGTTGGCTGCGTTTTCTCACTGGACGGAGAACTGATAGGGCCCTGTGTGGATCACGTG	TGGACGGAGAACTGATAGGGC	95	0.012	Capitella teleta	Metazoa;Bilateria;Lophotrochozoa;Annelida;
ssc-miR-185	mir-185	GGTGAGGGATTGGAGAGAAAGGCAGTTCCTGATGGTCCCCTCCCCAGGGGCTGGCTTTCCTCTGGTCCTTCCCTCC	TGGAGAGAAAGGCAGTTCCTGA			Sus scrofa	Metazoa;Bilateria;Deuterostoma;Chordata;Vertebrata;Mammalia;suina;
mmu-miR-185	mir-185	AGGGATTGGAGAGAAAGGCAGTTCCTGATGGTCCCCTCCCAGGGGCTGGCTTTCCTCTGGTCCTT	TGGAGAGAAAGGCAGTTCCTGA	100	0.0003	Mus Musculus	Metazoa;Bilateria;Deuterostoma;Chordata;Vertebrata;Mammalia;Rodentia;
hsa-miR-185	mir-185	AGGGGGCGAGGGATTGGAGAGAAAGGCAGTTCCTGATGGTCCCCTCCCCAGGGGCTGGCTTTCCTCTGGTCCTTCCCTCCCA	TGGAGAGAAAGGCAGTTCCTGA	100	0.0003	Homo sapiens	Metazoa;Bilateria;Deuterostoma;Chordata;Vertebrata;Mammalia;Primates;Hominidae;
rno-miR-185	mir-185	GGGGGTGAGGGATTGGAGAGAAAGGCAGTTCCTGATGGTCCCCTCCCAGGGGCTGGCTTTCCTCTGGTCCTTCTCTCCCA	TGGAGAGAAAGGCAGTTCCTGA	100	0.0003	Rattus norvegicus	Metazoa;Bilateria;Deuterostoma;Chordata;Vertebrata;Mammalia;Rodentia;
mml-miR-185	mir-185	AGGGCGCGAGGGATTGGAGAGAAAGGCAGTTCCTGATGGTCCCCTCCTCAGGGGCTGGCTTTCCTCTGGTCCTTCCCTCCCA	TGGAGAGAAAGGCAGTTCCTGA	100	0.0003	Macaca mulatta	Metazoa;Bilateria;Deuterostoma;Chordata;Vertebrata;Mammalia;Primates;Cercopithecidae;
cfa-miR-185	mir-185	TGGAGAGAAAGGCAGTTCCTGATGGTCCCCTCCCCAGGGGCTGGCTTTCCTCTGGT	TGGAGAGAAAGGCAGTTCCTGA	100	0.0003	Canis familiaris	Metazoa;Bilateria;Deuterostoma;Chordata;Vertebrata;Mammalia;Carnivora;
ssc-miR-185	mir-185	GGTGAGGGATTGGAGAGAAAGGCAGTTCCTGATGGTCCCCTCCCCAGGGGCTGGCTTTCCTCTGGTCCTTCCCTCC	TGGAGAGAAAGGCAGTTCCTGA	100	0.0003	Sus scrofa	Metazoa;Bilateria;Deuterostoma;Chordata;Vertebrata;Mammalia;suina;
ptr-miR-185	mir-185	GGGGGCGAGGGATTGGAGAGAAAGGCAGTTCCTGATGGTCCCCTCCCCAGGGGCTGGCTTTCCTCTGGTCCTTCCCTCCCA	TGGAGAGAAAGGCAGTTCCTGA	100	0.0003	Pan troglodytes	Metazoa;Bilateria;Deuterostoma;Chordata;Vertebrata;Mammalia;Primates;Hominidae;
bta-miR-185	mir-185	GGGGGTGAGGGACTGGAGAGAAAGGCAGTTCCTGATGGTCCCCTCCCCAGGGGCTGGCTTTCCTCCGGCCCCTCCTTCC	TGGAGAGAAAGGCAGTTCCTGA	100	0.0003	Bos taurus	Metazoa;Bilateria;Deuterostoma;Chordata;Vertebrata;Mammalia;Ruminantia;
ppy-miR-185	mir-185	AGGGGGCGAGGGATTGGAGAGAAAGGCAGTTCCTGATGGTCCCCTCCCCAGGGGCTGGCTTTCCTCTGGTCCTTCCCTCCCA	TGGAGAGAAAGGCAGTTCCTGA	100	0.0003	Pongo pygmaeus	Metazoa;Bilateria;Deuterostoma;Chordata;Vertebrata;Mammalia;Primates;Hominidae;
ssc-miR-186	mir-186	TGCTTATAACTTTCCAAAGAATTCTCCTTTTGGGCTTTATGATTTTATTTTAAGCCCAAAGGTGAATTTTTTGGGAAGTTTG	CAAAGAATTCTCCTTTTGGGCTT			Sus scrofa	Metazoa;Bilateria;Deuterostoma;Chordata;Vertebrata;Mammalia;suina;
ssc-miR-186	mir-186	TGCTTATAACTTTCCAAAGAATTCTCCTTTTGGGCTTTATGATTTTATTTTAAGCCCAAAGGTGAATTTTTTGGGAAGTTTG	CAAAGAATTCTCCTTTTGGGCTT	100	0.0001	Sus scrofa	Metazoa;Bilateria;Deuterostoma;Chordata;Vertebrata;Mammalia;suina;
ptr-miR-186	mir-186	TGCTTGTAACTTTCCAAAGAATTCTCCTTTTGGGCTTTCTGGTTTTATTTTAAGCCCAAAGGTGAATTTTTTGGGAAGTTTGAGCT	CAAAGAATTCTCCTTTTGGGCTT	100	0.0001	Pan troglodytes	Metazoa;Bilateria;Deuterostoma;Chordata;Vertebrata;Mammalia;Primates;Hominidae;
ggo-miR-186	mir-186	TGCTTGTAACTTTCCAAAGAATTCTCCTTTTGGGCTTTCTGGTTTTATTTTAAGCCCAAAGGTGAATTTTTTGGGAAGTTTGAGCT	CAAAGAATTCTCCTTTTGGGCTT	100	0.0001	Gorilla gorilla	Metazoa;Bilateria;Deuterostoma;Chordata;Vertebrata;Mammalia;Primates;Hominidae;
ppa-miR-186	mir-186	TGCTTGTAACTTTCCAAAGAATTCTCCTTTTGGGCTTTCTGGTTTTATTTTAAGCCCAAAGGTGAATTTTTTGGGAAGTTTGAGCT	CAAAGAATTCTCCTTTTGGGCTT	100	0.0001	Pan paniscus	Metazoa;Bilateria;Deuterostoma;Chordata;Vertebrata;Mammalia;Primates;Hominidae;
mdo-miR-186	mir-186	ACCTTCCAAAGAATTCTCCTTTTGGGCTTTTGATTCTTAATTTCAGCCCAAAGGTGAATTTTTTGGGA	CAAAGAATTCTCCTTTTGGGCTT	100	0.0001	Monodelphis domestica	Metazoa;Bilateria;Deuterostoma;Chordata;Vertebrata;Mammalia;Metatheria;
mmu-miR-186	mir-186	ACTTTCCAAAGAATTCTCCTTTTGGGCTTTCTCATTTTATTTTAAGCCCTAAGGTGAATTTTTTGGGAAGT	CAAAGAATTCTCCTTTTGGGCT	100	0.0003	Mus Musculus	Metazoa;Bilateria;Deuterostoma;Chordata;Vertebrata;Mammalia;Rodentia;
hsa-miR-186	mir-186	TGCTTGTAACTTTCCAAAGAATTCTCCTTTTGGGCTTTCTGGTTTTATTTTAAGCCCAAAGGTGAATTTTTTGGGAAGTTTGAGCT	CAAAGAATTCTCCTTTTGGGCT	100	0.0003	Homo sapiens	Metazoa;Bilateria;Deuterostoma;Chordata;Vertebrata;Mammalia;Primates;Hominidae;
rno-miR-186	mir-186	TGCTTACAACTTTCCAAAGAATTCTCCTTTTGGGCTTTCTCATTTTATTTTAAGCCCAAAGGTGAATTTTTTGGGAAGTTTGAGCT	CAAAGAATTCTCCTTTTGGGCT	100	0.0003	Rattus norvegicus	Metazoa;Bilateria;Deuterostoma;Chordata;Vertebrata;Mammalia;Rodentia;
bta-miR-186	mir-186	TGCTTATAACTTTCCAAAGAATTCTCCTTTTGGGCTTTCTGATTTTATTTTAAGCCCAAAGGTGAATTTTTTGGGAAGTTTGAGCT	CAAAGAATTCTCCTTTTGGGCT	100	0.0003	Bos taurus	Metazoa;Bilateria;Deuterostoma;Chordata;Vertebrata;Mammalia;Ruminantia;
mml-miR-186	mir-186	TGCTTGTAACTTTCCAAAGAATTCTCCTTTTGGGCTTTCTGGTTTTATTTTAAGCCCAAAGGTGAATTTCTTGGGAAGTTTGAGCT	CAAAGAATTCTCCTTTTGGGCT	100	0.0003	Macaca mulatta	Metazoa;Bilateria;Deuterostoma;Chordata;Vertebrata;Mammalia;Primates;Cercopithecidae;
cfa-miR-186	mir-186	CAAAGAATTCTCCTTTTGGGCTTTCTGATTTTATTTTAAGCCCAAAGGTGAATTTTTTGGG	CAAAGAATTCTCCTTTTGGGCT	100	0.0003	Canis familiaris	Metazoa;Bilateria;Deuterostoma;Chordata;Vertebrata;Mammalia;Carnivora;
oan-miR-186	mir-186	GCTCATAACTTTCCAAAGAATTCTCCTTTTGGGCTTTCTATGCTTGGTCACAGCCCAAAGGTGAATTTTTTGGGAAGTTTGAGC	CAAAGAATTCTCCTTTTGGGCT	100	0.0003	Ornithorhynchus anatinus	Metazoa;Bilateria;Deuterostoma;Chordata;Vertebrata;Mammalia;Prototheria;
eca-miR-186	mir-186	ACTTTCCAAAGAATTCTCCTTTTGGGCTTTCTGATTTTATTTTAAGCCCAAAGGTGAATTTTTTGGGAAGT	CAAAGAATTCTCCTTTTGGGCT	100	0.0003	Equus caballus	Metazoa;Bilateria;Deuterostoma;Chordata;Vertebrata;Mammalia;Laurasiatheria;
ppy-miR-186	mir-186	TGCTTGTAACTTTCCAAAGAATTCTCCTTTTGGGCTTTCTGGTTTTATTTTAAGCCCAAAGGTGAATTTTTTGGGAAGTTTGAGCT	CAAAGAATTCTCCTTTTGGGCT	100	0.0003	Pongo pygmaeus	Metazoa;Bilateria;Deuterostoma;Chordata;Vertebrata;Mammalia;Primates;Hominidae;
ssc-miR-196	mir-196	TTGCTCAGCTGATCTGTGGCTTAGGTAGTTTCATGTTGTTGGGATTGAGTTTTGAACTCGGCAACAAGAAACTGCCTGAGTTACATCAGTCGGTTATCGTCGAGGGC	TAGGTAGTTTCATGTTGTTGG			Sus scrofa	Metazoa;Bilateria;Deuterostoma;Chordata;Vertebrata;Mammalia;suina;
hsa-miR-196a	mir-196	GTGAATTAGGTAGTTTCATGTTGTTGGGCCTGGGTTTCTGAACACAACAACATTAAACCACCCGATTCAC	TAGGTAGTTTCATGTTGTTGGG	100	0.0007	Homo sapiens	Metazoa;Bilateria;Deuterostoma;Chordata;Vertebrata;Mammalia;Primates;Hominidae;
mmu-miR-196a	mir-196	TGAGCCGGGACTGTTGAGTGAAGTAGGTAGTTTCATGTTGTTGGGCCTGGCTTTCTGAACACAACGACATCAAACCACCTGATTCATGGCAGTTACTGCTTC	TAGGTAGTTTCATGTTGTTGGG	100	0.0007	Mus Musculus	Metazoa;Bilateria;Deuterostoma;Chordata;Vertebrata;Mammalia;Rodentia;
rno-miR-196a	mir-196	TGTTTGCTCAGCTGATCTGTGGCTTAGGTAGTTTCATGTTGTTGGGATTGAGTTTTGAACTCGGCAACAAGAAACTGCCTGAGTTACATCAGTCGGTTTTCGTCGAGGGC	TAGGTAGTTTCATGTTGTTGGG	100	0.0007	Rattus norvegicus	Metazoa;Bilateria;Deuterostoma;Chordata;Vertebrata;Mammalia;Rodentia;
gga-miR-196	mir-196	AACTGCTCTGTGGTTTAGGTAGTTTCATGTTGTTGGGGCTCCACCTTTCTCTCTACAGCACGAAACTGCCTTAATTACTTCAGTTGATATCATC	TAGGTAGTTTCATGTTGTTGG	100	0.0007	Gallus Gallus	Metazoa;Bilateria;Deuterostoma;Chordata;Vertebrata;Aves;
dre-miR-196a	mir-196	CGCGCGGCTGGTGCGTGGTTTAGGTAGTTTCATGTTGTTGGGATTGGCTTCCTGGCTCGACAACAAGAAACTGCCTTGATTACGTCAGTTCGTCTTCATCAAGGGC	TAGGTAGTTTCATGTTGTTGGG	100	0.0007	Danio rerio	Metazoa;Bilateria;Deuterostoma;Chordata;Vertebrata;Pisces;
mml-miR-196a	mir-196	GTGAATTAGGTAGTTTCATGTTGTTGGGCCTGGGTTTCTGAACACAACAACATTAAACCACCCGATTCAC	TAGGTAGTTTCATGTTGTTGG	100	0.0007	Macaca mulatta	Metazoa;Bilateria;Deuterostoma;Chordata;Vertebrata;Mammalia;Primates;Cercopithecidae;
ggo-miR-196	mir-196	GTGAATTAGGTAGTTTCATGTTGTTGGGCCTGGGTTTCTGAACACAACAACATTAAACCACCCGATTCAC	TAGGTAGTTTCATGTTGTTGG	100	0.0007	Gorilla gorilla	Metazoa;Bilateria;Deuterostoma;Chordata;Vertebrata;Mammalia;Primates;Hominidae;
ppy-miR-196	mir-196	GTGAATTAGGTAGTTTCATGTTGTTGGGCCTGGGTTTCTGAACACAACAACATTAAACCACCCGATTCAC	TAGGTAGTTTCATGTTGTTGG	100	0.0007	Pongo pygmaeus	Metazoa;Bilateria;Deuterostoma;Chordata;Vertebrata;Mammalia;Primates;Hominidae;
ptr-miR-196a	mir-196	TGCTCGCTCAGCTGATCTGTGGCTTAGGTAGTTTCATGTTGTTGGGATTGAGTTTTGAACTCGGCAACAAGAAACTGCCTGAGTTACATCAGTCGGTTTTCGTCGAGGGC	TAGGTAGTTTCATGTTGTTGGG	100	0.0007	Pan troglodytes	Metazoa;Bilateria;Deuterostoma;Chordata;Vertebrata;Mammalia;Primates;Hominidae;
ppy-miR-196-2	mir-196	TGCTCGCTCAGCTGATCTGTGGCTTAGGTAGTTTCATGTTGTTGGGATTGAGTTTTGAACTCGGCAACAAGAAACTGCCTGAGTTACATCAGTCGGTTTTCGTCGAGGGC	TAGGTAGTTTCATGTTGTTGGG	100	0.0007	Pongo pygmaeus	Metazoa;Bilateria;Deuterostoma;Chordata;Vertebrata;Mammalia;Primates;Hominidae;
lla-miR-196	mir-196	TGCTTGCTCAGCTGATCTGTGGCTTAGGTAGTTTCATGTTGTTGGGATTGAGTTTTGAACTCGGCAACAAGAAACTGCCTGAGTTACATCAGTCGGTTTTCGTCGAGGGC	TAGGTAGTTTCATGTTGTTGGG	100	0.0007	Lagothrix lagotricha	Metazoa;Bilateria;Deuterostoma;Chordata;Vertebrata;Mammalia;Primates;Atelidae;
age-miR-196	mir-196	TGCTTGCTCAGCTGATCTGTGGCTTAGGTAGTTTCATGTTGTTGGGATTGAGTTTTGAACTCGGCAACAAGAAACTGCCTGAGTTACATCAGTCGGTTTTCGTCGAGGGG	TAGGTAGTTTCATGTTGTTGGG	100	0.0007	Ateles geoffroyi	Metazoa;Bilateria;Deuterostoma;Chordata;Vertebrata;Mammalia;Primates;Atelidae;
ppa-miR-196	mir-196	TGCTCGCTCAGCTGATCTGTGGCTTAGGTAGTTTCATGTTGTTGGGATTGAGTTTTGAACTCGGCAACAAGAAACTGCCTGAGTTACATCAGTCGGTTTTCGTCGAGGGC	TAGGTAGTTTCATGTTGTTGGG	100	0.0007	Pan paniscus	Metazoa;Bilateria;Deuterostoma;Chordata;Vertebrata;Mammalia;Primates;Hominidae;
fru-miR-196a	mir-196	TCGAGTGGTTTAGGTAGTTTCATGTTGTTGGGGTCCATTTCAAACTCTGCAACATGAAACTGTCTTAATTGCCCCA	TAGGTAGTTTCATGTTGTTGGG	100	0.0007	Fugu rubripes	Metazoa;Bilateria;Deuterostoma;Chordata;Vertebrata;Pisces;
tni-miR-196a	mir-196	TCGAGTGGTTTAGGTAGTTTCATGTTGTTGGGGTCCATTTCAAACTCTGCAACATGAAACTGTCTTAATTGCCCCA	TAGGTAGTTTCATGTTGTTGGG	100	0.0007	Tetraodon nigroviridis	Metazoa;Bilateria;Deuterostoma;Chordata;Vertebrata;Pisces;
xtr-miR-196a	mir-196	TTTGTATCCAGCTGATCTGTGGTTTAGGTAGTTTCATGTTGTTGGGATTGCTTTTTCTTAACGCGGCAACAAGAAACTGCCTTAATTACGTCAGTTCGTCTTCATC	TAGGTAGTTTCATGTTGTTGG	100	0.0007	Xenopus tropicalis	Metazoa;Bilateria;Deuterostoma;Chordata;Vertebrata;Amphibia;
cfa-miR-196a	mir-196	TAGGTAGTTTCATGTTGTTGGGATTGAGTTTTGAACTCGGCAACAAGAAACTGCCTGAG	TAGGTAGTTTCATGTTGTTGGG	100	0.0007	Canis familiaris	Metazoa;Bilateria;Deuterostoma;Chordata;Vertebrata;Mammalia;Carnivora;
oan-miR-196a	mir-196	GCCCGCCTCGCTCAGCTGGTCTGTGGCTTAGGTAGTTTCATGTTGTTGGGATTGAATTTTGAACTCGGCAACAAGAAACTGTCTGAGTTACATCAGTCGGTTTTCGTCGTGGGC	TAGGTAGTTTCATGTTGTTGGG	100	0.0007	Ornithorhynchus anatinus	Metazoa;Bilateria;Deuterostoma;Chordata;Vertebrata;Mammalia;Prototheria;
bta-miR-196a	mir-196	AGCTGATCTGTGGCTTAGGTAGTTTCATGTTGTTGGGATTGAGTTTTGAACTCGGCAACAAGAAACTGCCTGAGTTACATCAGTC	TAGGTAGTTTCATGTTGTTGGG	100	0.0007	Bos taurus	Metazoa;Bilateria;Deuterostoma;Chordata;Vertebrata;Mammalia;Ruminantia;
eca-miR-196a	mir-196	GTGAGTTAGGTAGTTTCATGTTGTTGGGCCTGGATTTCTGAACACAACGACATTAAACCACCCGACTCAC	TAGGTAGTTTCATGTTGTTGGG	100	0.0007	Equus caballus	Metazoa;Bilateria;Deuterostoma;Chordata;Vertebrata;Mammalia;Laurasiatheria;
ssc-miR-199b	mir-199	CCGTCTACCCAGTGTTTAGACTATCTGTTCAGGACTCCCAAATTGTACAGTAGTCTGCACATTGGTTAGGCTGG	TACAGTAGTCTGCACATTGGTT			Sus scrofa	Metazoa;Bilateria;Deuterostoma;Chordata;Vertebrata;Mammalia;suina;
dre-miR-199*	mir-199	TCCTGCTCCGTCATCCCAGTGTTCAGACTACCTGTTCAGGATCATACTGGTGTACAGTAGTCTGCACATTGGTTAGACTGTGCATGG	TACAGTAGTCTGCACATTGGTT	100	0.0003	Danio rerio	Metazoa;Bilateria;Deuterostoma;Chordata;Vertebrata;Pisces;
xtr-miR-199a*	mir-199	AAGAACCTGCTCCGTCGCCCCAGTGTTCAGACTACCTGTTCAGGACAATGCTGTTGTACAGTAGTCTGCACATTGGTTAGACTGGGCATGGGACAG	TACAGTAGTCTGCACATTGGTT	100	0.0003	Xenopus tropicalis	Metazoa;Bilateria;Deuterostoma;Chordata;Vertebrata;Amphibia;
ssc-miR-199b*	mir-199	CCGTCTACCCAGTGTTTAGACTATCTGTTCAGGACTCCCAAATTGTACAGTAGTCTGCACATTGGTTAGGCTGG	TACAGTAGTCTGCACATTGGTT	100	0.0003	Sus scrofa	Metazoa;Bilateria;Deuterostoma;Chordata;Vertebrata;Mammalia;suina;
mmu-miR-199a-3p	mir-199	GCCATCCCAGTGTTCAGACTACCTGTTCAGGAGGCTGGGACATGTACAGTAGTCTGCACATTGGTTAGGC	ACAGTAGTCTGCACATTGGTTA	100	0.0008	Mus Musculus	Metazoa;Bilateria;Deuterostoma;Chordata;Vertebrata;Mammalia;Rodentia;
hsa-miR-199a-3p	mir-199	GCCAACCCAGTGTTCAGACTACCTGTTCAGGAGGCTCTCAATGTGTACAGTAGTCTGCACATTGGTTAGGC	ACAGTAGTCTGCACATTGGTTA	100	0.0008	Homo sapiens	Metazoa;Bilateria;Deuterostoma;Chordata;Vertebrata;Mammalia;Primates;Hominidae;
bta-miR-199a-3p	mir-199	TGGAAGCTTCTGGAGATCCTGCTCCGTCGCCCCAGTGTTCAGACTACCTGTTCAGGACAATGCCGTTGTACAGTAGTCTGCACATTGGTTAGACTGGGCAAGGG	ACAGTAGTCTGCACATTGGTTA	100	0.0008	Bos taurus	Metazoa;Bilateria;Deuterostoma;Chordata;Vertebrata;Mammalia;Ruminantia;
hsa-miR-199b-3p	mir-199	CCAGAGGACACCTCCACTCCGTCTACCCAGTGTTTAGACTATCTGTTCAGGACTCCCAAATTGTACAGTAGTCTGCACATTGGTTAGGCTGGGCTGGGTTAGACCCTCGG	ACAGTAGTCTGCACATTGGTTA	100	0.0008	Homo sapiens	Metazoa;Bilateria;Deuterostoma;Chordata;Vertebrata;Mammalia;Primates;Hominidae;
mmu-miR-199b	mir-199	CCAGAGGATACCTCCACTCCGTCTACCCAGTGTTTAGACTACCTGTTCAGGACTCCCAAATTGTACAGTAGTCTGCACATTGGTTAGGCTGGGCTGGGTTAGACCCTCGG	ACAGTAGTCTGCACATTGGTTA	100	0.0008	Mus Musculus	Metazoa;Bilateria;Deuterostoma;Chordata;Vertebrata;Mammalia;Rodentia;
rno-miR-199a-3p	mir-199	TGGAAGCTTCTGGAGATCCTGCTCCGTCGCCCCAGTGTTCAGACTACCTGTTCAGGACAATGCCGTTGTACAGTAGTCTGCACATTGGTTAGACTGGGCAAGGGCCAGCA	ACAGTAGTCTGCACATTGGTTA	100	0.0008	Rattus norvegicus	Metazoa;Bilateria;Deuterostoma;Chordata;Vertebrata;Mammalia;Rodentia;
mml-miR-199a-3p	mir-199	GCCAACCCAGTGTTCAGACTACCTGTTCAGGAGGCTCTCAACGTGTACAGTAGTCTGCACATTGGTTAGGC	ACAGTAGTCTGCACATTGGTTA	100	0.0008	Macaca mulatta	Metazoa;Bilateria;Deuterostoma;Chordata;Vertebrata;Mammalia;Primates;Cercopithecidae;
cfa-miR-199	mir-199	CCAGTGTTCAGACTACCTGTTCAGGGGGCTCTGAATGTGTACAGTAGTCTGCACATTGGTT	ACAGTAGTCTGCACATTGGTT	100	0.0008	Canis familiaris	Metazoa;Bilateria;Deuterostoma;Chordata;Vertebrata;Mammalia;Carnivora;
oan-miR-199	mir-199	TAGAAGCGTCCGGAGATCCTGCTCCGTCGCCCCAGTGTTCAGACTACCTGTTCAGGACAATGCTGTTGTACAGTAGTCTGCACATTGGTTAGACTGGGCAAGGGAAAGCGGCGAAATG	ACAGTAGTCTGCACATTGGTT	100	0.0008	Ornithorhynchus anatinus	Metazoa;Bilateria;Deuterostoma;Chordata;Vertebrata;Mammalia;Prototheria;
ptr-miR-199b	mir-199	CCAGAGGACACCTCCACTCCGTCTACCCAGTGTTTAGACTATCTGTTCAGGACTCCCAAATTGTACAGTAGTCTGCACATTGGTTAGGCTGGGCTGGGTTAGACCCTCG	ACAGTAGTCTGCACATTGGTTA	100	0.0008	Pan troglodytes	Metazoa;Bilateria;Deuterostoma;Chordata;Vertebrata;Mammalia;Primates;Hominidae;
ptr-miR-199a-3p	mir-199	GCCAACCCAGTGTTCAGACTACCTGTTCAGGAGGCTCTCAATGTGTACAGTAGTCTGCACATTGGTTAGG	ACAGTAGTCTGCACATTGGTTA	100	0.0008	Pan troglodytes	Metazoa;Bilateria;Deuterostoma;Chordata;Vertebrata;Mammalia;Primates;Hominidae;
eca-miR-199b-3p	mir-199	GTCTACCCAGTGTTTAGACTATCTGTTCAGGACTCCCAAATTGTACAGTAGTCTGCACATTGGTTAGGC	ACAGTAGTCTGCACATTGGTTA	100	0.0008	Equus caballus	Metazoa;Bilateria;Deuterostoma;Chordata;Vertebrata;Mammalia;Laurasiatheria;
ssc-miR-199a-3p	mir-199	CCCCGCCAACCCAGTGTTCAGACTACCTGTTCAGGGGGCTCTGAATGTGTACAGTAGTCTGCACATTGGTTAGGCTGGGC	ACAGTAGTCTGCACATTGGTTA	100	0.0008	Sus scrofa	Metazoa;Bilateria;Deuterostoma;Chordata;Vertebrata;Mammalia;suina;
tgu-miR-199-3p	mir-199	GCCCAGTGTTCAGACTACCTGTTCAGGACTACGAGATTGTACAGTAGTCTGCACATTGGTTAGGCTGTGCT	ACAGTAGTCTGCACATTGGTT	100	0.0008	Taeniopygia guttata	Metazoa;Bilateria;Deuterostoma;Chordata;Vertebrata;Aves;
ppy-miR-199a-3p	mir-199	AGGAAGCTTCTGGAGATCCTGCTCCGTCGCCCCAGTGTTCAGACTACCTGTTCAGGACAATGCCGTTGTACAGTAGTCTGCACATTGGTTAGACTGGGCAAGGGAGAGCA	ACAGTAGTCTGCACATTGGTTA	100	0.0008	Pongo pygmaeus	Metazoa;Bilateria;Deuterostoma;Chordata;Vertebrata;Mammalia;Primates;Hominidae;
gga-miR-199*	mir-199	GAAGCGTCCGGAGATCCTGCTCCGTCGCCCCAGTGTTCAGACTACCTGTTCAGGACAATGCTGTTGTACAGTAGTCTGCACATTGGTTAGACTGGGCAAGGGAAAGCA	TACAGTAGTCTGCACATTGG	100	0.002	Gallus Gallus	Metazoa;Bilateria;Deuterostoma;Chordata;Vertebrata;Aves;
bta-miR-199c	undef	ATCAGTGGTTCTTACGGTGTGTTTGCTACTATTGAAACGTCAGTGTACAGTAGTCTGCACATTGGCTTCTTGTGAT	TACAGTAGTCTGCACATTGG	100	0.002	Bos taurus	Metazoa;Bilateria;Deuterostoma;Chordata;Vertebrata;Mammalia;Ruminantia;
eca-miR-199a-3p	mir-199	CCCAGTGTTCAGACTACCTGTTCAGGACAATGCCGTTGTACAGTAGTCTGCACATTGGTAG	ACAGTAGTCTGCACATTGGTAG	100	0.002	Equus caballus	Metazoa;Bilateria;Deuterostoma;Chordata;Vertebrata;Mammalia;Laurasiatheria;
cin-miR-199-3p	undef	TTGATAGGACTTGATGTGGCGGTAAAGGATACACCTGCAGCAACTTTGCGGCACTTCGGCATACGACAGTAGTCTGCACATTGGGTGTCTAGCTGCTACATG	ACAGTAGTCTGCACATTGGGTG	95.24	0.004	Ciona intestinalis	Metazoa;Bilateria;Bilateria;Chordata;Urochordata;
ppy-miR-199b-3p	mir-199	CCAGAGGACACCTCCACTCCGTCTACCTTTGTGTTTAGACTATCTGTTCAGGACTCCCAAATTGTACAGTATTCTGCACATTGGTTAGGCTGGGCTGGGTTAGACCCTCGG	ACAGTATTCTGCACATTGGTTA	95.24	0.004	Pongo pygmaeus	Metazoa;Bilateria;Deuterostoma;Chordata;Vertebrata;Mammalia;Primates;Hominidae;
ssc-miR-19a	mir-19	GCAGTCCTCTGTTAGTTTTGCATAGTTGCACTACAAGAAGAATGTAGTTGTGCAAATCTATGCAAAACTGATGGTGGCCTGC	TGTGCAAATCTATGCAAAACTGA			Sus scrofa	Metazoa;Bilateria;Deuterostoma;Chordata;Vertebrata;Mammalia;suina;
hsa-miR-19a	mir-19	GCAGTCCTCTGTTAGTTTTGCATAGTTGCACTACAAGAAGAATGTAGTTGTGCAAATCTATGCAAAACTGATGGTGGCCTGC	TGTGCAAATCTATGCAAAACTGA	100	0.0001	Homo sapiens	Metazoa;Bilateria;Deuterostoma;Chordata;Vertebrata;Mammalia;Primates;Hominidae;
mmu-miR-19a	mir-19	GCAGCCCTCTGTTAGTTTTGCATAGTTGCACTACAAGAAGAATGTAGTTGTGCAAATCTATGCAAAACTGATGGTGGCCTGC	TGTGCAAATCTATGCAAAACTGA	100	0.0001	Mus Musculus	Metazoa;Bilateria;Deuterostoma;Chordata;Vertebrata;Mammalia;Rodentia;
rno-miR-19a	mir-19	GCAGCCCTCTGTTCGTTTTGCATAGTTGCACTACAAGAAGAATGTAGTTGTGCAAATCTATGCAAAACTGATGGTGGCCTGC	TGTGCAAATCTATGCAAAACTGA	100	0.0001	Rattus norvegicus	Metazoa;Bilateria;Deuterostoma;Chordata;Vertebrata;Mammalia;Rodentia;
gga-miR-19a	mir-19	GCAGTCTTCTGTTAGTTTTGCATAGTTGCACTACAGGAAGAATGTAGTTGTGCAAATCTATGCAAAACTGATGGTGGCCTG	TGTGCAAATCTATGCAAAACTGA	100	0.0001	Gallus Gallus	Metazoa;Bilateria;Deuterostoma;Chordata;Vertebrata;Aves;
dre-miR-19a	mir-19	TGGTGCAGTTCTCTGCTAGTTTTGCATAGTTGCACTACAAGAAAACGGGAGTTGTGCAAATCTATGCAAAACTGATGGTGGCCTGCTGC	TGTGCAAATCTATGCAAAACTGA	100	0.0001	Danio rerio	Metazoa;Bilateria;Deuterostoma;Chordata;Vertebrata;Pisces;
ssc-miR-19a	mir-19	GCAGTCCTCTGTTAGTTTTGCATAGTTGCACTACAAGAAGAATGTAGTTGTGCAAATCTATGCAAAACTGATGGTGGCCTGC	TGTGCAAATCTATGCAAAACTGA	100	0.0001	Sus scrofa	Metazoa;Bilateria;Deuterostoma;Chordata;Vertebrata;Mammalia;suina;
ggo-miR-19a	mir-19	GCAGTCCTCTGTTAGTTTTGCATAGTTGCACTACAAGAAGAATGTAGTTGTGCAAATCTATGCAAAACTGATGGTGGCCTGC	TGTGCAAATCTATGCAAAACTGA	100	0.0001	Gorilla gorilla	Metazoa;Bilateria;Deuterostoma;Chordata;Vertebrata;Mammalia;Primates;Hominidae;
lca-miR-19a	mir-19	GCAGTCCTCTGTTAGTTTTGCATAGTTGCACTACAAGAAGAATGTAGTTGTGCAAATCTATGCAAAACTGATGGTGGCCTGC	TGTGCAAATCTATGCAAAACTGA	100	0.0001	Lemur catta	Metazoa;Bilateria;Deuterostoma;Chordata;Vertebrata;Mammalia;Primates;Lemuridae;
age-miR-19a	mir-19	GCAGTCCTCTGTTAGTTTTGCATAGTTGCACTACAAGAAGCATGTAGTTGTGCAAATCTATGCAAAACTGATGGTGGCCTGC	TGTGCAAATCTATGCAAAACTGA	100	0.0001	Ateles geoffroyi	Metazoa;Bilateria;Deuterostoma;Chordata;Vertebrata;Mammalia;Primates;Atelidae;
ppa-miR-19a	mir-19	GCAGTCCTCTGTTAGTTTTGCATAGTTGCACTACAAGAAGAATGTAGTTGTGCAAATCTATGCAAAACTGATGGTGGCCTGC	TGTGCAAATCTATGCAAAACTGA	100	0.0001	Pan paniscus	Metazoa;Bilateria;Deuterostoma;Chordata;Vertebrata;Mammalia;Primates;Hominidae;
ppy-miR-19a	mir-19	GCAGTCCTCTGTTAGTTTTGCATAGTTGCACTACAAGAAGAATGTAGTTGTGCAAATCTATGCAAAACTGATGGTGGCCTGC	TGTGCAAATCTATGCAAAACTGA	100	0.0001	Pongo pygmaeus	Metazoa;Bilateria;Deuterostoma;Chordata;Vertebrata;Mammalia;Primates;Hominidae;
ptr-miR-19a	mir-19	GCAGTCCTCTGTTAGTTTTGCATAGTTGCACTACAAGAAGAATGTAGTTGTGCAAATCTATGCAAAACTGATGGTGGCCTGC	TGTGCAAATCTATGCAAAACTGA	100	0.0001	Pan troglodytes	Metazoa;Bilateria;Deuterostoma;Chordata;Vertebrata;Mammalia;Primates;Hominidae;
mml-miR-19a	mir-19	GCAGTCCTCTGTTAGTTTTGCATAGTTGCACTACAAGAAGAATGTAGTTGTGCAAATCTATGCAAAACTGATGGTGGCCTGC	TGTGCAAATCTATGCAAAACTGA	100	0.0001	Macaca mulatta	Metazoa;Bilateria;Deuterostoma;Chordata;Vertebrata;Mammalia;Primates;Cercopithecidae;
sla-miR-19a	mir-19	GCAGTCCTCTGTTAGTTTTGCATAGTTGCACTACAAGAAGAATGTAGTTGTGCAAATCTATGCAAAACTGATGGTGGCCTGC	TGTGCAAATCTATGCAAAACTGA	100	0.0001	Saguinus labiatus	Metazoa;Bilateria;Deuterostoma;Chordata;Vertebrata;Mammalia;Primates;Cebidae;
lla-miR-19a	mir-19	GCAGTCCTCTGTTAGTTTTGCATAGTTGCACTACAAGAAGCATGTAGTTGTGCAAATCTATGCAAAACTGATGGTGGCCTGC	TGTGCAAATCTATGCAAAACTGA	100	0.0001	Lagothrix lagotricha	Metazoa;Bilateria;Deuterostoma;Chordata;Vertebrata;Mammalia;Primates;Atelidae
mne-miR-19a	mir-19	GCAGTCCTCTGTTAGTTTTGCATAGTTGCACTACAGGAAGAATGTAGTTGTGCAAATCTATGCAAAACTGATGGTGGCCTGC	TGTGCAAATCTATGCAAAACTGA	100	0.0001	Macaca nemestrina	Metazoa;Bilateria;Deuterostoma;Chordata;Vertebrata;Mammalia;Primates;Cercopithecidae;
fru-miR-19a	mir-19	GCAGTTCTCTGCTAGTTTTGCATAGTTGCACTACAAGAATAGAGGAGTTGTGCAAATCTATGCAAAACTGATGGTGGCCTG	TGTGCAAATCTATGCAAAACTGA	100	0.0001	Fugu rubripes	Metazoa;Bilateria;Deuterostoma;Chordata;Vertebrata;Pisces;
tni-miR-19a	mir-19	GCAGTTCTCTGCTAGTTTTGCATAGTTGCACTACAAGAATAGAGGAGTTGTGCAAATCTATGCAAAACTGATGGTGGCCTG	TGTGCAAATCTATGCAAAACTGA	100	0.0001	Tetraodon nigroviridis	Metazoa;Bilateria;Deuterostoma;Chordata;Vertebrata;Pisces;
xtr-miR-19a	mir-19	GCAGTCTTCTGTTAGTTTTGCATAGTTGCACTACAAGAAAAATGTAGTTGTGCAAATCTATGCAAAACTGATGGCAGCCTG	TGTGCAAATCTATGCAAAACTGA	100	0.0001	Xenopus tropicalis	Metazoa;Bilateria;Deuterostoma;Chordata;Vertebrata;Amphibia;
mdo-miR-19a	mir-19	GCAGTCCTCTGTTAGTTTTGCATAGTTGCACTACAAGAAGAATGTAGTTGTGCAAATCTATGCAAAACTGATGGTGGCCTG	TGTGCAAATCTATGCAAAACTGA	100	0.0001	Monodelphis domestica	Metazoa;Bilateria;Deuterostoma;Chordata;Vertebrata;Mammalia;Metatheria;
bta-miR-19a	mir-19	GCAGTCCTCTGTTAGTTTTGCATAGTTGCACTACAAGAAGAATGTAGTTGTGCAAATCTATGCAAAACTGATGGTGGCCTGC	TGTGCAAATCTATGCAAAACTGA	100	0.0001	Bos taurus	Metazoa;Bilateria;Deuterostoma;Chordata;Vertebrata;Mammalia;Ruminantia;
cfa-miR-19a	mir-19	AGTTTTGCATAGTTGCACTACAAGAAGAATGTAGTTGTGCAAATCTATGCAAAACTGA	TGTGCAAATCTATGCAAAACTGA	100	0.0001	Canis familiaris	Metazoa;Bilateria;Deuterostoma;Chordata;Vertebrata;Mammalia;Carnivora;
oan-miR-19a	mir-19	TTGGGGTGGTCTTGTTTTTGTTTGTTTTTTTTTTTTTTTGTTTGCAGCTCTCTGTTAGTTTTGCATAGTTGCACTACAAGAAGAATGTAGTTGTGCAAATCTATGCAAAACTGACGGTGGCCTGCTATTTCCTACATCGA	TGTGCAAATCTATGCAAAACTGA	100	0.0001	Ornithorhynchus anatinus	Metazoa;Bilateria;Deuterostoma;Chordata;Vertebrata;Mammalia;Prototheria;
eca-miR-19a	mir-19	GCAGTCTTCTGTTAGTTTTGCATAGTTGCACTACAAGAAGAATGTAGTTGTGCAAATCTATGCAAAACTGATGGTGGCCTGC	TGTGCAAATCTATGCAAAACTGA	100	0.0001	Equus caballus	Metazoa;Bilateria;Deuterostoma;Chordata;Vertebrata;Mammalia;Laurasiatheria;
ssc-miR-1a	mir-1	CCGGTTGACGTACCTGCTTGGGGGACATACTTCTTTATGTGCCCATATGGACCTGCTAAGCTATGGAATGTAAAGAAGTATGTATTTCAGGCTGGGAACTCTCACCGG	TGGAATGTAAAGAAGTATGTA			Sus scrofa	Metazoa;Bilateria;Deuterostoma;Chordata;Vertebrata;Mammalia;suina;
cel-miR-1	mir-1	AAAGTGACCGTACCGAGCTGCATACTTCCTTACATGCCCATACTATATCATAAATGGATATGGAATGTAAAGAAGTATGTAGAACGGGGTGGTAGT	TGGAATGTAAAGAAGTATGTA	100	0.0007	Caenorhabditis elegans	Metazoa;Bilateria;Ecdysozoa;Nematoda;
mmu-miR-1	mir-1	GCTTGGGACACATACTTCTTTATATGCCCATATGAACCTGCTAAGCTATGGAATGTAAAGAAGTATGTATTTCAGGC	TGGAATGTAAAGAAGTATGTAT	100	0.0007	Mus Musculus	Metazoa;Bilateria;Deuterostoma;Chordata;Vertebrata;Mammalia;Rodentia;
hsa-miR-1	mir-1	ACCTACTCAGAGTACATACTTCTTTATGTACCCATATGAACATACAATGCTATGGAATGTAAAGAAGTATGTATTTTTGGTAGGC	TGGAATGTAAAGAAGTATGTAT	100	0.0007	Homo sapiens	Metazoa;Bilateria;Deuterostoma;Chordata;Vertebrata;Mammalia;Primates;Hominidae;
cbr-miR-1	mir-1	TGCTGTGCCGAGCTGCATACTTCCTTACATGCCCATACTGTACTGTGAATGGATATGGAATGTAAAGAAGTATGTAGAACGGAATCTAACGGCG	TGGAATGTAAAGAAGTATGTA	100	0.0007	Caenorhabditis briggsae	Metazoa;Bilateria;Ecdysozoa;Nematoda;
gga-miR-1a	mir-1	ACCTGCTCAGAGCACATACTTCTTTATGTACCCATATGAACATACAATGCTATGGAATGTAAAGAAGTATGTATTTTTGGCAGGC	TGGAATGTAAAGAAGTATGTA	100	0.0007	Gallus Gallus	Metazoa;Bilateria;Deuterostoma;Chordata;Vertebrata;Aves;
dre-miR-1	mir-1	GCCTACTTGGTGTACATACTTCTTTATGTGCCCATATGAACATATAAAAGCTATGGAATGTAAAGAAGTATGTATTCTTGGTCAGGT	TGGAATGTAAAGAAGTATGTAT	100	0.0007	Danio rerio	Metazoa;Bilateria;Deuterostoma;Chordata;Vertebrata;Pisces;
ppa-miR-1	mir-1	ACCTACTCAGAGTACATACTTCTTTATGTACCCATATGAACATACAATGCTATGGAATGTAAAGAAGTATGTATTTTTGGTAGGC	TGGAATGTAAAGAAGTATGTA	100	0.0007	Pan paniscus	Metazoa;Bilateria;Deuterostoma;Chordata;Vertebrata;Mammalia;Primates;Hominidae;
fru-miR-1	mir-1	CTTAGTGTACATACTTCTTTATGTACCCATATGGACATATGATAACTATGGAATGTAAAGAAGTATGTATTCTTGG	TGGAATGTAAAGAAGTATGTAT	100	0.0007	Fugu rubripes	Metazoa;Bilateria;Deuterostoma;Chordata;Vertebrata;Pisces;
tni-miR-1	mir-1	ATTACCTCCTTAGTGTACATACTTCTTTATGTACCCATATGAACATATGATAACTATGGAATGTAAAGAAGTATGTATTCTTGGTGAGGTGA	TGGAATGTAAAGAAGTATGTAT	100	0.0007	Tetraodon nigroviridis	Metazoa;Bilateria;Deuterostoma;Chordata;Vertebrata;Pisces;
xtr-miR-1a	mir-1	TGGGAGACATACTTCTTTATATGTCCATATGGAAGTGCCAATGCTATGGAATGTAAAGAAGTATGTATCTC	TGGAATGTAAAGAAGTATGTA	100	0.0007	Xenopus tropicalis	Metazoa;Bilateria;Deuterostoma;Chordata;Vertebrata;Amphibia;
mdo-miR-1	mir-1	ACCTACTCAGAGTACATACTTCTTTATGTACCCATATGAACATACAATGCTATGGAATGTAAAGAAGTATGTATTTTTGGTAGGTG	TGGAATGTAAAGAAGTATGTA	100	0.0007	Monodelphis domestica	Metazoa;Bilateria;Deuterostoma;Chordata;Vertebrata;Mammalia;Metatheria;
mml-miR-1	mir-1	GCTTGGGAAACATACTTCTTTATATGCCCATATGGACCTGCTAAGCTATGGAATGTAAAGAAGTATGTATCTCAGGC	TGGAATGTAAAGAAGTATGTAT	100	0.0007	Macaca mulatta	Metazoa;Bilateria;Deuterostoma;Chordata;Vertebrata;Mammalia;Primates;Cercopithecidae;
cfa-miR-1	mir-1	CATACTTCTTTATATGCCCATATGGACCTGCTAAGCTATGGAATGTAAAGAAGTATGTA	TGGAATGTAAAGAAGTATGTA	100	0.0007	Canis familiaris	Metazoa;Bilateria;Deuterostoma;Chordata;Vertebrata;Mammalia;Carnivora;
oan-miR-1a	mir-1	GGGATGTACACCTGCTCAGAGTACATACTTCTTTATGTACCCATATGAACATAAAAAGCTATGGAATGTAAAGAAGTATGTATTTTTGGCAGGCGCCGACCC	TGGAATGTAAAGAAGTATGTAT	100	0.0007	Ornithorhynchus anatinus	Metazoa;Bilateria;Deuterostoma;Chordata;Vertebrata;Mammalia;Prototheria;
ptr-miR-1	mir-1	GGGAAACATACTTCTTTATATGCCCATATGGACCTGCTAAGCTATGGAATGTAAAGAAGTATGTATCTCA	TGGAATGTAAAGAAGTATGTAT	100	0.0007	Pan troglodytes	Metazoa;Bilateria;Deuterostoma;Chordata;Vertebrata;Mammalia;Primates;Hominidae;
bta-miR-1	mir-1	ACCTACTCAGAGTACATACTTCTTTATGTACCCATATGAACATACAATGCTATGGAATGTAAAGAAGTATGTATTTTTGGTAGGC	TGGAATGTAAAGAAGTATGTAT	100	0.0007	Bos taurus	Metazoa;Bilateria;Deuterostoma;Chordata;Vertebrata;Mammalia;Ruminantia;
bfl-miR-1	mir-1	CCAGGCCTGTTAAGCATAAGTACTTCTTTACTATCCCATACTGAACTCAATTGTATGGAATGTAAAGAAGTATGTATGGTTAGCAGGCTACCACGT	TGGAATGTAAAGAAGTATGTAT	100	0.0007	Branchiostoma floridae	Metazoa;Bilateria;Deuterostoma;Chordata;Cephalochordata;
cte-miR-1	mir-1	ACCGGCGTGCGATTGTGACATACTTCCTTACAACGCCATATTTCCCATATTATTGGTATGGAATGTAAAGAAGTATGTAGCATTCCCATGCACT	TGGAATGTAAAGAAGTATGTAG	100	0.0007	Capitella teleta	Metazoa;Bilateria;Lophotrochozoa;Annelida;
lgi-miR-1	mir-1	GTATCTGTATGCAGACAACATACTTCCTTGCTATCCCATATTTTATATAATGCTATGGAATGTAAAGAAGTATGTATTTTGTGTATGGTTTT	TGGAATGTAAAGAAGTATGTAT	100	0.0007	Lottia gigantea	Metazoa;Bilateria;Lophotrochozoa;Molusca;
spu-miR-1	mir-1	CCATATCCCATGCCATAACATACTTCTTTAGAATTCCATACTGAATCTCCTCAACTCTATGGAATGTAAAGAAGTATGTATTGAAACTGGGACCTC	TGGAATGTAAAGAAGTATGTAT	100	0.0007	Strongylocentrotus purpuratus	Metazoa;Bilateria;Deuterostoma;Echinodermata;
ssc-miR-1	mir-1	CCGGTTGACGTACCTGCTTGGGGGACATACTTCTTTATGTGCCCATATGGACCTGCTAAGCTATGGAATGTAAAGAAGTATGTATTTCAGGCTGGGAACTCTCACCGG	TGGAATGTAAAGAAGTATGTA	100	0.0007	Sus scrofa	Metazoa;Bilateria;Deuterostoma;Chordata;Vertebrata;Mammalia;suina;
eca-miR-1	mir-1	TACTCAGAGTACATACTTCTTTATGTACCCATATGAACATACAATGCTATGGAATGTAAAGAAGTATGTATTTTTGGT	TGGAATGTAAAGAAGTATGTAT	100	0.0007	Equus caballus	Metazoa;Bilateria;Deuterostoma;Chordata;Vertebrata;Mammalia;Laurasiatheria;
tgu-miR-1	mir-1	CACATACTTCTTTATGTACCCATATGAACATACAATGCTATGGAATGTAAAGAAGTATGTATTTTTGGCAGG	TGGAATGTAAAGAAGTATGTAT	100	0.0007	Taeniopygia guttata	Metazoa;Bilateria;Deuterostoma;Chordata;Vertebrata;Aves;
ppy-miR-1	mir-1	TGGGAAACATACTTCTTTATATGCCCATATGGACCTGCTAAGCTATGGAATGTAAAGAAGTATGTATCTCA	TGGAATGTAAAGAAGTATGTAT	100	0.0007	Pongo pygmaeus	Metazoa;Bilateria;Deuterostoma;Chordata;Vertebrata;Mammalia;Primates;Hominidae;
odi-miR-1c	mir-1	TGACATGGCAGCCACGGTTTACGTACTCATTTACATTCTTTAAGACGCTGGTTTTAATTTCCTTATGGAATGTAAAGAAGTATGTGAAAGTGGGATGCCCTT	TGGAATGTAAAGAAGTATGTGA	100	0.002	Oikopleura dioica	Metazoa;Bilateria;Deuterostoma;Chordata;Urochordata;
crm-miR-1	mir-1	GCTGTGCCGAGCTGCATACTTCCTTACATGCCCATACTATATCAGTAATGGATATGGAATGTAAAGAAGTATGTAGAACGGTTTTGAAAAACGGCT	TGGAATGTAAAGAAGTATGT	100	0.002	Caenorhabditis remanei	Metazoa;Bilateria;Ecdysozoa;Nematoda;
ppc-miR-1	mir-1	CTCTCACTCCTCATTCACCGTTCCGTACTTCTTTGCAGCCCCATACTTGCCCGCATGAAGTGGTTATGGAATGTAAAGAAGTATGTAATGGTCGAGGCGAGAGC	TGGAATGTAAAGAAGTATGT	100	0.002	Pristionchus pacificus	Metazoa;Bilateria;Ecdysozoa;Nematoda;
dme-miR-1	mir-1	TTCAGCCTTTGAGAGTTCCATGCTTCCTTGCATTCAATAGTTATATTCAAGCATATGGAATGTAAAGAAGTATGGAGCGAAATCTGGCGAG	TGGAATGTAAAGAAGTATGGAG	95.24	0.004	Drosophila melanogaster	Metazoa;Bilateria;Ecdysozoa;Arthropoda;Hexapoda;
gga-miR-1b	mir-1	ACATACTTCTTCATATGCCCATATGGAGTCGGCCGGCGTTATGGAATGTTAAGAAGTATGTATC	TGGAATGTTAAGAAGTATGTA	95.24	0.004	Gallus Gallus	Metazoa;Bilateria;Deuterostoma;Chordata;Vertebrata;Aves;
dps-miR-1	mir-1	GCCTTTGAGAGTTCCATGCTTCCTTGCATTCAATAGTATAACATAAAGCATATGGAATGTAAAGAAGTATGGAGCGAAATCTGGCAAG	TGGAATGTAAAGAAGTATGGAG	95.24	0.004	Drosophila pseudoobscura	Metazoa;Bilateria;Ecdysozoa;Arthropoda;Hexapoda;
ame-miR-1	mir-1	CCGGGCGATGCTGTTCCGTGCTTCCTTACTTCCCATAGTGGATGCGACGTATGGAATGTAAAGAAGTATGGAGCTGCGCCCGG	TGGAATGTAAAGAAGTATGGAG	95.24	0.004	Apis mellifera	Metazoa;Bilateria;Ecdysozoa;Arthropoda;Hexapoda;
aga-miR-1	mir-1	GAAGCAAAGCTGCGAAAGTTCCATGCTTCCTTGCATTCAATAGTATGTTTGTAAAACCCTATGGAATGTAAAGAAGTATGGAGCGATTGGGCTAGTTC	TGGAATGTAAAGAAGTATGGAG	95.24	0.004	Anopheles gambiae	Metazoa;Bilateria;Ecdysozoa;Arthropoda;Hexapoda;
rno-miR-1	mir-1	TGCCTACTCAGAGCACATACTTCTTTATGTACCCATATGAACATAGAATGCTATGGAATGTAAAGAAGTGTGTATTTTGGGTAGGTA	TGGAATGTAAAGAAGTGTGTAT	95.24	0.004	Rattus norvegicus	Metazoa;Bilateria;Deuterostoma;Chordata;Vertebrata;Mammalia;Rodentia;
xtr-miR-1b	mir-1	GCACATACTTCTTTATATGCCCATACTGAATGAAAATGCTATGGAATGTTAAGAAGTATGTA	TGGAATGTTAAGAAGTATGTA	95.24	0.004	Xenopus tropicalis	Metazoa;Bilateria;Deuterostoma;Chordata;Vertebrata;Amphibia;
bmo-miR-1	mir-1	AGCCTTGCGCAAGTTCCGTGCTTCCTTACTTCCCATAGTCATTGTAATCATATGGAATGTAAAGAAGTATGGAGCTGCGCGGGCG	TGGAATGTAAAGAAGTATGGAG	95.24	0.004	Bombyx mori	Metazoa;Bilateria;Ecdysozoa;Arthropoda;Hexapoda;
tca-miR-1	mir-1	TTCGCGAGTTCCGTGCTTCCTTACTTCCCATAGTGCTTTAAACGTATGGAATGTAAAGAAGTATGGAGCGAA	TGGAATGTAAAGAAGTATGGAG	95.24	0.004	Tribolium castaneum	Metazoa;Bilateria;Ecdysozoa;Arthropoda;Hexapoda;
dan-miR-1	mir-1	AGCCTTTGAGAGTTCCATGCTTCCTTGCATTCAATAGTATAATATCAAGCATATGGAATGTAAAGAAGTATGGAGCGAAATCTGGCAA	TGGAATGTAAAGAAGTATGGAG	95.24	0.004	Drosophila ananassae	Metazoa;Bilateria;Ecdysozoa;Arthropoda;Hexapoda;
der-miR-1	mir-1	CAGCCTGTGAGAGTTCCATGCTTCCTTGCATTCAATAGTTATACTCAAGCATATGGAATGTAAAGAAGTATGGAGCGAAATCTGGCGA	TGGAATGTAAAGAAGTATGGAG	95.24	0.004	Drosophila erecta	Metazoa;Bilateria;Ecdysozoa;Arthropoda;Hexapoda;
dgr-miR-1	mir-1	GCCTTTGAGAGTTCCATGCTTCCTTGCATTCAATAGTATATAAATAAGCATATGGAATGTAAAGAAGTATGGAGCGAAATCTGGCGA	TGGAATGTAAAGAAGTATGGAG	95.24	0.004	Drosophila grimshawi	Metazoa;Bilateria;Ecdysozoa;Arthropoda;Hexapoda;
dmo-miR-1	mir-1	TGCGCCTTTGAGAGTTCCATGCTTCCTTGCATTCAATAGTATTTATATAAGCATATGGAATGTAAAGAAGTATGGAGCGAAATCTGGCGA	TGGAATGTAAAGAAGTATGGAG	95.24	0.004	Drosophila mojavensis	Metazoa;Bilateria;Ecdysozoa;Arthropoda;Hexapoda;
dpe-miR-1	mir-1	GCCTTTGAGAGTTCCATGCTTCCTTGCATTCAATAGTATAACATAAAGCATATGGAATGTAAAGAAGTATGGAGCGAAATCTGGCAA	TGGAATGTAAAGAAGTATGGAG	95.24	0.004	Drosophila persimilis	Metazoa;Bilateria;Ecdysozoa;Arthropoda;Hexapoda;
dse-miR-1	mir-1	CAGCCTTTGAGAGTTCCATGCTTCCTTGCATTCAATAGTTATACTCAAGCATATGGAATGTAAAGAAGTATGGAGCGAAATCTGGCGA	TGGAATGTAAAGAAGTATGGAG	95.24	0.004	Drosophila sechellia	Metazoa;Bilateria;Ecdysozoa;Arthropoda;Hexapoda;
dsi-miR-1	mir-1	CAGCCTTTGAGAGTTCCATGCTTCCTTGCATTCAATAGTTATACTCAAGCATATGGAATGTAAAGAAGTATGGAGCGAAATCTGGCGA	TGGAATGTAAAGAAGTATGGAG	95.24	0.004	Drosophila simulans	Metazoa;Bilateria;Ecdysozoa;Arthropoda;Hexapoda;
dvi-miR-1	mir-1	GCCTTTGAGAGTTCCATGCTTCCTTACATTCAATAGTATTCAAATAAGCATATGGAATGTAAAGAAGTATGGAGCGAAATCTGGCGA	TGGAATGTAAAGAAGTATGGAG	95.24	0.004	Drosophila virilis	Metazoa;Bilateria;Ecdysozoa;Arthropoda;Hexapoda;
dwi-miR-1	mir-1	GCCTCTTGAGAGTTCCATGCTTCCTTGCATTCAATAGTATATTAAATAAGCATATGGAATGTAAAGAAGTATGGAGCGAAATCTGG	TGGAATGTAAAGAAGTATGGAG	95.24	0.004	Drosophila willistoni	Metazoa;Bilateria;Ecdysozoa;Arthropoda;Hexapoda;
dya-miR-1	mir-1	CAGCCTTTGAGAGTTCCATGCTTCCTTGCATTCAATAGTATATACTCAAGCATATGGAATGTAAAGAAGTATGGAGCGAAATCTGGCGA	TGGAATGTAAAGAAGTATGGAG	95.24	0.004	Drosophila yakuba	Metazoa;Bilateria;Ecdysozoa;Arthropoda;Hexapoda;
sko-miR-1	mir-1	GAGGTCTCGTTTACAGAACGTACTTCTTTATAATTCCATACCTTATTCCCATCTGTATGGAATGTAATGAAGTATGTATTGTTAGTCGGGAAAA	TGGAATGTAATGAAGTATGTAT	95.24	0.004	Saccoglossus kowalevskii	Metazoa;Bilateria;Deuterostoma;Chordata;Hemichordata;
xla-miR-1b	mir-1	CATACTTCTTTATATGCCCATACTGAATGCCAATGCTATGGAATGTTAAGAAGTATGTA	TGGAATGTTAAGAAGTATGTA	95.24	0.004	Xenopus laevis	Metazoa;Bilateria;Deuterostoma;Chordata;Vertebrata;Amphibia
dpu-miR-1	mir-1	GCGCCTTGGCGTGGGTTCCGTGCTTCCTTACTTCCCATAGTCAAATGACAAAACGTATGGAATGTAAAGAAGTATGGAGCAAATGCCGGGCCAT	TGGAATGTAAAGAAGTATGGAG	95.24	0.004	Daphnia pulex	Metazoa;Bilateria;Ecdysozoa;Arthropoda;Crustacea;
isc-miR-1	mir-1	TCCGTTCGGATCACCGTGCTTCCTTACTTCCCATATGTGTCCCCTCAGAGCGGTATGGAATGTAAAGAAGTATGGAGTTCCGGTGGACGACA	TGGAATGTAAAGAAGTATGGAG	95.24	0.004	Ixodes scapularis	Metazoa;Bilateria;Ecdysozoa;Arthropoda;Chelicerata;
aae-miR-1	mir-1	CGAAAGTTCCATGCTTCCTTGCATTCAATAGTGATTCTGAAAGCATATGGAATGTAAAGAAGTATGGAGCGCTCGG	TGGAATGTAAAGAAGTATGGAG	95.24	0.004	Aedes aegypti	Metazoa;Bilateria;Ecdysozoa;Arthropoda;Hexapoda;
cqu-miR-1	mir-1	GCGAAAGTTCCATGCTTCCTTGCATTCAATAGTGATCTTTGAAACGTATGGAATGTAAAGAAGTATGGAGCGCTCGG	TGGAATGTAAAGAAGTATGGAG	95.24	0.004	Culex quinquefasciatus	Metazoa;Bilateria;Ecdysozoa;Arthropoda;Hexapoda;
api-miR-1	undef	CCGTACTTCTTGTATGTTCGCATAGTGTGCGCGAGCCATTTGGCCGAATTTTACGACGTATGGAATGTAAAGAAGTATGGAG	TGGAATGTAAAGAAGTATGGAG	95.24	0.004	Acyrthosiphon pisum	Metazoa;Bilateria;Ecdysozoa;Arthropoda;Hexapoda;
nvi-miR-1	mir-1	CCGAGCGTCTGTTCCGTGCTTCCTTACTTCCCATAGTGCACGTGACGTATGGAATGTAAAGAAGTATGGAGCCGCGCTCTG	TGGAATGTAAAGAAGTATGGAG	95.24	0.004	Nasonia vitripennis	Metazoa;Bilateria;Ecdysozoa;Arthropoda;Hexapoda;
ngi-miR-1	mir-1	CTGTTCCGTGCTTCCTTACTTCCCATAGTGCACGTGACGTATGGAATGTAAAGAAGTATGGAGCCGCGC	TGGAATGTAAAGAAGTATGGAG	95.24	0.004	Nasonia giraulti	Metazoa;Bilateria;Ecdysozoa;Arthropoda;Hexapoda;
cin-miR-1-3p	undef	ACCTACTTCTTTACATCTTCATAGACTAAGAATACCGTGGCTGACATTTCAATTGCAGTTCCGGCAACTTATATGGAATGTAAAGAAGTATGCGT	TGGAATGTAAAGAAGTATGCGT	100	0.005	Ciona intestinalis	Metazoa;Bilateria;Bilateria;Chordata;Urochordata;
ssc-miR-20	mir-17	GTAGCACTAAAGTGCTTATAGTGCAGGTAGTGTTTAGTTATCTACTGCATTATGAGCACTTAAAGTACTGC	TAAAGTGCTTATAGTGCAGGTA			Sus scrofa	Metazoa;Bilateria;Deuterostoma;Chordata;Vertebrata;Mammalia;suina;
hsa-miR-20a	mir-17	GTAGCACTAAAGTGCTTATAGTGCAGGTAGTGTTTAGTTATCTACTGCATTATGAGCACTTAAAGTACTGC	TAAAGTGCTTATAGTGCAGGTAG	100	0.0003	Homo sapiens	Metazoa;Bilateria;Deuterostoma;Chordata;Vertebrata;Mammalia;Primates;Hominidae;
mmu-miR-20a	mir-17	GTGTGATGTGACAGCTTCTGTAGCACTAAAGTGCTTATAGTGCAGGTAGTGTGTAGCCATCTACTGCATTACGAGCACTTAAAGTACTGCCAGCTGTAGAACTCCAG	TAAAGTGCTTATAGTGCAGGTAG	100	0.0003	Mus Musculus	Metazoa;Bilateria;Deuterostoma;Chordata;Vertebrata;Mammalia;Rodentia;
rno-miR-20a	mir-17	CAGCTTCTGTAGCACTAAAGTGCTTATAGTGCAGGTAGTGTGTCGTCATCTACTGCATTACGAGCACTTACAGTACTGCCAGCTG	TAAAGTGCTTATAGTGCAGGTAG	100	0.0003	Rattus norvegicus	Metazoa;Bilateria;Deuterostoma;Chordata;Vertebrata;Mammalia;Rodentia;
gga-miR-20a	mir-17	TGACAGCTCTTGTAGCACTAAAGTGCTTATAGTGCAGGTAGTGTTCACTAATCTACTGCATTATAAGCACTTAAAGTACTGCTAGCTGTAGAACTACA	TAAAGTGCTTATAGTGCAGGTAG	100	0.0003	Gallus Gallus	Metazoa;Bilateria;Deuterostoma;Chordata;Vertebrata;Aves;
dre-miR-20a	mir-17	TCTTAAATAAATCTCCTAATGTTGCAGTTGTGTTAGAGTTTCAGCAGTGCTAAAGTGCTTATAGTGCAGGTAGTATTTCTGTCATCTACTGCAGTGTGAGCACTTGAAGTACTTCTAGCTTAATGCGTCTGGGATCCGAAGATTTCTGCTAGA	TAAAGTGCTTATAGTGCAGGTAG	100	0.0003	Danio rerio	Metazoa;Bilateria;Deuterostoma;Chordata;Vertebrata;Pisces;
ssc-miR-20	mir-17	GTAGCACTAAAGTGCTTATAGTGCAGGTAGTGTTTAGTTATCTACTGCATTATGAGCACTTAAAGTACTGC	TAAAGTGCTTATAGTGCAGGTA	100	0.0003	Sus scrofa	Metazoa;Bilateria;Deuterostoma;Chordata;Vertebrata;Mammalia;suina;
ggo-miR-20	mir-17	GTAGCACTAAAGTGCTTATAGTGCAGGTAGTGTTTAGTTATCTACTGCATTATGAGCACTTAAAGTACTGC	TAAAGTGCTTATAGTGCAGGTA	100	0.0003	Gorilla gorilla	Metazoa;Bilateria;Deuterostoma;Chordata;Vertebrata;Mammalia;Primates;Hominidae;
lca-miR-20	mir-17	GTAGCACTAAAGTGCTTATAGTGCAGGTAGTGTTTAGTTATCTACTGCATCATGAGCACTTAAAGTACTGC	TAAAGTGCTTATAGTGCAGGTA	100	0.0003	Lemur catta	Metazoa;Bilateria;Deuterostoma;Chordata;Vertebrata;Mammalia;Primates;Lemuridae;
age-miR-20	mir-17	GTAGCACTAAAGTGCTTATAGTGCAGGTAGTGTTTAGTTATCTACTGCATTATGAGCACTTAAAGTACTGC	TAAAGTGCTTATAGTGCAGGTA	100	0.0003	Ateles geoffroyi	Metazoa;Bilateria;Deuterostoma;Chordata;Vertebrata;Mammalia;Primates;Atelidae;
ppa-miR-20	mir-17	GTAGCACTAAAGTGCTTATAGTGCAGGTAGTGTTTAGTTATCTACTGCATTATGAGCACTTAAAGTACTGC	TAAAGTGCTTATAGTGCAGGTA	100	0.0003	Pan paniscus	Metazoa;Bilateria;Deuterostoma;Chordata;Vertebrata;Mammalia;Primates;Hominidae;
ppy-miR-20	mir-17	GTAGCACTAAAGTGCTTATAGTGCAGGTAGTGTTTAGTTATCTACTGCATTATGAGCACTTAAAGTACTGC	TAAAGTGCTTATAGTGCAGGTA	100	0.0003	Pongo pygmaeus	Metazoa;Bilateria;Deuterostoma;Chordata;Vertebrata;Mammalia;Primates;Hominidae;
ptr-miR-20a	mir-17	GTAGCACTAAAGTGCTTATAGTGCAGGTAGTGTTTAGTTATCTACTGCATTATGAGCACTTAAAGTACTGC	TAAAGTGCTTATAGTGCAGGTA	100	0.0003	Pan troglodytes	Metazoa;Bilateria;Deuterostoma;Chordata;Vertebrata;Mammalia;Primates;Hominidae;
mml-miR-20a	mir-17	GTAGCACTAAAGTGCTTATAGTGCAGGTAGTGTTTAGTTATCTACTGCATTATGAGCACTTAAAGTACTGC	TAAAGTGCTTATAGTGCAGGTA	100	0.0003	Macaca mulatta	Metazoa;Bilateria;Deuterostoma;Chordata;Vertebrata;Mammalia;Primates;Cercopithecidae;
sla-miR-20	mir-17	GTAGCACTAAAGTGCTTATAGTGCAGGTAGTGTTTAGTTATCTACTGCATTATGAGCACTTAAAGTACTGC	TAAAGTGCTTATAGTGCAGGTA	100	0.0003	Saguinus labiatus	Metazoa;Bilateria;Deuterostoma;Chordata;Vertebrata;Mammalia;Primates;Cebidae;
lla-miR-20	mir-17	GTAGCACTAAAGTGCTTATAGTGCAGGTAGTGTTTAGTTATCTACTGCATTATGAGCACTTAAAGTACTGC	TAAAGTGCTTATAGTGCAGGTA	100	0.0003	Lagothrix lagotricha	Metazoa;Bilateria;Deuterostoma;Chordata;Vertebrata;Mammalia;Primates;Atelidae;
mne-miR-20	mir-17	GTAGCACTAAAGTGCTTATAGTGCAGGTAGTGTTTAGTTATCTACTGCATTATGAGCACTTAAAGTACTGC	TAAAGTGCTTATAGTGCAGGTA	100	0.0003	Macaca nemestrina	Metazoa;Bilateria;Deuterostoma;Chordata;Vertebrata;Mammalia;Primates;Cercopithecidae;
fru-miR-20	mir-17	AGCAGTATTAAAGTGCTTATAGTGCAGGTAGTTACTGATGGTCTACTGCAGTGTGAGCACTTCTAGTACTTCTAGATGCA	TAAAGTGCTTATAGTGCAGGTAG	100	0.0003	Fugu rubripes	Metazoa;Bilateria;Deuterostoma;Chordata;Vertebrata;Pisces;
tni-miR-20	mir-17	GCAGTATTAAAGTGCTTATAGTGCAGGTAGTTTTCTCAGGGTCTACTGCAGTATGAGCACTTCTAGTACTTCT	TAAAGTGCTTATAGTGCAGGTAG	100	0.0003	Tetraodon nigroviridis	Metazoa;Bilateria;Deuterostoma;Chordata;Vertebrata;Pisces;
bta-miR-20a	mir-17	GTAGCACTAAAGTGCTTATAGTGCAGGTAGTGTTTAGTTATCTACTGCATTATGAGCACTTAAAGTACTGC	TAAAGTGCTTATAGTGCAGGTAG	100	0.0003	Bos taurus	Metazoa;Bilateria;Deuterostoma;Chordata;Vertebrata;Mammalia;Ruminantia;
xtr-miR-20a	mir-17	GCTAAAGTGGTGCTAAAGTGCTTATAGTGCAGGTAGTTTTTCTGTATTCTACTGCATAATGAGCACTTAAAGTACTCCTAGCTG	TAAAGTGCTTATAGTGCAGGTAG	100	0.0003	Xenopus tropicalis	Metazoa;Bilateria;Deuterostoma;Chordata;Vertebrata;Amphibia;
mdo-miR-20	mir-17	TGAAAGGACAGCTTTTGTAGCACTAAAGTGCTTATAGTGCAGGTAGTGTTTAGTTATCTACTGCATTATGAGCACTTGAAGTACTGCTAGCTGTAGAACTAC	TAAAGTGCTTATAGTGCAGGTAG	100	0.0003	Monodelphis domestica	Metazoa;Bilateria;Deuterostoma;Chordata;Vertebrata;Mammalia;Metatheria;
cfa-miR-20a	mir-17	TAAAGTGCTTATAGTGCAGGTAGTGTTTCGTTATCTACTGCATTATGAGCACTTAAAGT	TAAAGTGCTTATAGTGCAGGTAG	100	0.0003	Canis familiaris	Metazoa;Bilateria;Deuterostoma;Chordata;Vertebrata;Mammalia;Carnivora;
eca-miR-20a	mir-17	GTAGCACTAAAGTGCTTATAGTGCAGGTAGTGTTTAGTTATCTACTGCATTATGAGCACTTAAAGTACTGC	TAAAGTGCTTATAGTGCAGGTAG	100	0.0003	Equus caballus	Metazoa;Bilateria;Deuterostoma;Chordata;Vertebrata;Mammalia;Laurasiatheria;
tgu-miR-20a	mir-17	CTTGTAGCACTAAAGTGCTTATAGTGCAGGTAGTGTTCACTAATCTACTGCATTATAAGCACTTAAAGTACTG	TAAAGTGCTTATAGTGCAGGTAG	100	0.0003	Taeniopygia guttata	Metazoa;Bilateria;Deuterostoma;Chordata;Vertebrata;Aves;
oan-miR-20a	mir-17	GGCTCGCAGATCAAACAGTTCTTGTAGCACTAAAGTGCTTATAGTGCAGGCAATGTTTAGTCGTCTACTGCATTATGAGCACTTCAAGTCCTGCAAGCTGTAGAACTACAACTTCAGTATGTCTTTCAATCAAGCT	TAAAGTGCTTATAGTGCAGG	100	0.002	Ornithorhynchus anatinus	Metazoa;Bilateria;Deuterostoma;Chordata;Vertebrata;Mammalia;Prototheria;
ssc-miR-204	mir-204	GGCTACAGTCCTTCTCATGTGACTCGTGGACTTCCCTTTGTCATCCTATGCCTGAGAATATATGAAGGAGGCTGGGAAGGCAAAGGGACGTTCAATTGTCATCACTGGC	TTCCCTTTGTCATCCTATGCCT			Sus scrofa	Metazoa;Bilateria;Deuterostoma;Chordata;Vertebrata;Mammalia;suina;
mmu-miR-204	mir-204	TGGACTTCCCTTTGTCATCCTATGCCTGAGAATATATGAAGGAGGCTGGGAAGGCAAAGGGACGTTCA	TTCCCTTTGTCATCCTATGCCT	100	0.0003	Mus Musculus	Metazoa;Bilateria;Deuterostoma;Chordata;Vertebrata;Mammalia;Rodentia;
hsa-miR-204	mir-204	GGCTACAGTCTTTCTTCATGTGACTCGTGGACTTCCCTTTGTCATCCTATGCCTGAGAATATATGAAGGAGGCTGGGAAGGCAAAGGGACGTTCAATTGTCATCACTGGC	TTCCCTTTGTCATCCTATGCCT	100	0.0003	Homo sapiens	Metazoa;Bilateria;Deuterostoma;Chordata;Vertebrata;Mammalia;Primates;Hominidae;
rno-miR-204	mir-204	GGCTACAGCCCTTCTTCATGTGACTCGTGGACTTCCCTTTGTCATCCTATGCCTGAGAATATATGAAGGAGGCTGGGAAGGCAAAGGGACGTTCAATTGTCATCACTGGC	TTCCCTTTGTCATCCTATGCCT	100	0.0003	Rattus norvegicus	Metazoa;Bilateria;Deuterostoma;Chordata;Vertebrata;Mammalia;Rodentia;
gga-miR-204	mir-204	CTACTGAGACTGTGTGACCTGTGGGCTTCCCTTTGTCATCCTATGCCTGGAGATCACAGTGAGGCAGGGACAGCAAAGGGATGCTCAGCTGTCGTCTCTTC	TTCCCTTTGTCATCCTATGCCT	100	0.0003	Gallus Gallus	Metazoa;Bilateria;Deuterostoma;Chordata;Vertebrata;Aves;
dre-miR-204	mir-204	TCATGTGACCTGTGGACTTCCCTTTGTCATCCTATGCCTGGAGTAATAGAGGGGGCTGGGAAGTCAAAGGGACGCTCAGGCGTCATCATTCGC	TTCCCTTTGTCATCCTATGCCT	100	0.0003	Danio rerio	Metazoa;Bilateria;Deuterostoma;Chordata;Vertebrata;Pisces;
ssc-miR-204	mir-204	GGCTACAGTCCTTCTCATGTGACTCGTGGACTTCCCTTTGTCATCCTATGCCTGAGAATATATGAAGGAGGCTGGGAAGGCAAAGGGACGTTCAATTGTCATCACTGGC	TTCCCTTTGTCATCCTATGCCT	100	0.0003	Sus scrofa	Metazoa;Bilateria;Deuterostoma;Chordata;Vertebrata;Mammalia;suina;
ptr-miR-204	mir-204	GGCTACAGTCTTTCTTCATGTGACTCGTGGACTTCCCTTTGTCATCCTATGCCTGAGAATATATGAAGGAGGCTGGGAAGGCAAAGGGACGTTCAATTGTCATCACTGGC	TTCCCTTTGTCATCCTATGCCT	100	0.0003	Pan troglodytes	Metazoa;Bilateria;Deuterostoma;Chordata;Vertebrata;Mammalia;Primates;Hominidae;
ggo-miR-204	mir-204	GGCTACAGTCTTTCTTCATGTGACTCGTGGACTTCCCTTTGTCATCCTATGCCTGAGAATATATGAAGGAGGCTGGGAAGGCAAAGGGACGTTCAATTGTCATCACTGGC	TTCCCTTTGTCATCCTATGCCT	100	0.0003	Gorilla gorilla	Metazoa;Bilateria;Deuterostoma;Chordata;Vertebrata;Mammalia;Primates;Hominidae;
ppy-miR-204	mir-204	GGCTACAGTCTTTCTTCATGTGACTCGTGGACTTCCCTTTGTCATCCTATGCCTGAGAATATATGAAGGAGGCTGGGAAGGCAAAGGGACGTTCAATTGTCATCACTGGC	TTCCCTTTGTCATCCTATGCCT	100	0.0003	Pongo pygmaeus	Metazoa;Bilateria;Deuterostoma;Chordata;Vertebrata;Mammalia;Primates;Hominidae;
sla-miR-204	mir-204	GGCTACAGTCTTTCTTCATGTGACTCGTGGACTTCCCTTTGTCATCCTATGCCTGAGAATATATGAAGGAGGCTGGGAAGGCAAAGGGACGTTCAATTGTCATCACTGGC	TTCCCTTTGTCATCCTATGCCT	100	0.0003	Saguinus labiatus	Metazoa;Bilateria;Deuterostoma;Chordata;Vertebrata;Mammalia;Primates;Cebidae;
mne-miR-204	mir-204	GGCTACAGTCTTTCTTCATGTGACTCGTGGACTTCCCTTTGTCATCCTATGCCTGAGAATATATGAAGGAGGCTGGGAAGGCAAAGGGACGTTCAATTGTCATCACTGGC	TTCCCTTTGTCATCCTATGCCT	100	0.0003	Macaca nemestrina	Metazoa;Bilateria;Deuterostoma;Chordata;Vertebrata;Mammalia;Primates;Cercopithecidae;
ppa-miR-204	mir-204	GGCTACAGTCTTTCTTCATGTGACTCGTGGACTTCCCTTTGTCATCCTATGCCTGAGAATATATGAAGGAGGCTGGGAAGGCAAAGGGACGTTCAATTGTCATCACTGGC	TTCCCTTTGTCATCCTATGCCT	100	0.0003	Pan paniscus	Metazoa;Bilateria;Deuterostoma;Chordata;Vertebrata;Mammalia;Primates;Hominidae;
fru-miR-204	mir-204	TGTGACCTGTGGGCTTCCCTTTGTCATCCTATGCCTGGAGCTCGGATAAGGCAGGGACAGCAAAGGGATGCTCAGCTGTCACCACTGACATC	TTCCCTTTGTCATCCTATGCCT	100	0.0003	Fugu rubripes	Metazoa;Bilateria;Deuterostoma;Chordata;Vertebrata;Pisces;
tni-miR-204a	mir-204	TGTGACCTGTGGGCTTCCCTTTGTCATCCTATGCCTGGAGCTCGGATAAGGCAGGGACAGCAAAGGGATGCTCAGCCGTCACCACTGACTTCA	TTCCCTTTGTCATCCTATGCCT	100	0.0003	Tetraodon nigroviridis	Metazoa;Bilateria;Deuterostoma;Chordata;Vertebrata;Pisces;
gga-miR-211	mir-204	CCTGTGAGCTTCCCTTTGTCATCCTATGCCTGAGCGATGCCTGGAGGCTGGGACGGTGAAGGGAGGCCCACGGG	TTCCCTTTGTCATCCTATGCCT	100	0.0003	Gallus Gallus	Metazoa;Bilateria;Deuterostoma;Chordata;Vertebrata;Aves;
xtr-miR-204	mir-204	ATGTGACCTGTGGGCTTCCCTTTGTCATCCTATGCCTGAGAATATATGAAGGGGGCTGGGAAGGCAAAGGGACGTTCAGTTGTCATCA	TTCCCTTTGTCATCCTATGCCT	100	0.0003	Xenopus tropicalis	Metazoa;Bilateria;Deuterostoma;Chordata;Vertebrata;Amphibia;
mdo-miR-204	mir-204	CAACTGACTATGTGACCTGTGGGCTTCCCTTTGTCATCCTATGCCTGGAAATCAGAGTGGGGCAGGGACAGCAAAGGGATGCTCAGCTGTCGTCTTC	TTCCCTTTGTCATCCTATGCCT	100	0.0003	Monodelphis domestica	Metazoa;Bilateria;Deuterostoma;Chordata;Vertebrata;Mammalia;Metatheria;
bta-miR-204	mir-204	TTTCTTCATGTGACTCGTGGACTTCCCTTTGTCATCCTATGCCTGAGAATATATGAAGGAGGCTGGGAAGGCAAAGGGACGTTCAATTGTCATCAC	TTCCCTTTGTCATCCTATGCCT	100	0.0003	Bos taurus	Metazoa;Bilateria;Deuterostoma;Chordata;Vertebrata;Mammalia;Ruminantia;
mml-miR-204	mir-204	GGCTACAGTCTTTCTTCATGTGACTCGTGGACTTCCCTTTGTCATCCTATGCCTGAGAATATATGAAGGAGGCTGGGAAGGCAAAGGGACGTTCAATTGTCATCACTGGC	TTCCCTTTGTCATCCTATGCCT	100	0.0003	Macaca mulatta	Metazoa;Bilateria;Deuterostoma;Chordata;Vertebrata;Mammalia;Primates;Cercopithecidae;
cfa-miR-204	mir-204	TTCCCTTTGTCATCCTATGCCTGAGAATATATGAAGGAGGCTGGGAAGGCAAAGGGACGT	TTCCCTTTGTCATCCTATGCCT	100	0.0003	Canis familiaris	Metazoa;Bilateria;Deuterostoma;Chordata;Vertebrata;Mammalia;Carnivora;
oan-miR-204	mir-204	GACCGCCGGTGATCCTTGTGACTGCTGAGCTTCCCTTTGTCATCCTATGCCTGGAAGTCAAAATGGGGCAGGGACAGCAAAGGGATGATCAACCGTCACCTCCAACACCGAGATGTGTC	TTCCCTTTGTCATCCTATGCCT	100	0.0003	Ornithorhynchus anatinus	Metazoa;Bilateria;Deuterostoma;Chordata;Vertebrata;Mammalia;Prototheria;
eca-miR-204b	mir-204	TGGACTTCCCTTTGTCATCCTATGCCTGAGAATATATGAAGGAGGCTGGGAAGGCAAAGGGACGTTCA	TTCCCTTTGTCATCCTATGCCT	100	0.0003	Equus caballus	Metazoa;Bilateria;Deuterostoma;Chordata;Vertebrata;Mammalia;Laurasiatheria;
tgu-miR-204	mir-204	ACCCGTGGACTTCCCTTTGTCATCCTATGCCTGAGAATATATGAAGGGGGCTGGGGAGGCAAAGGGACGTTC	TTCCCTTTGTCATCCTATGCCT	100	0.0003	Taeniopygia guttata	Metazoa;Bilateria;Deuterostoma;Chordata;Vertebrata;Aves;
ssc-miR-205	mir-205	CTCTTGTCCTTCATTCCACCGGAGTCTGTCTCATACCCAACCAGATTTCAGTGGAGTGAAGCTCAGGAG	TCCTTCATTCCACCGGAGTCTG			Sus scrofa	Metazoa;Bilateria;Deuterostoma;Chordata;Vertebrata;Mammalia;suina;
mmu-miR-205	mir-205	CTCTTGTCCTTCATTCCACCGGAGTCTGTCTTATGCCAACCAGATTTCAGTGGAGTGAAGCTCAGGAG	TCCTTCATTCCACCGGAGTCTG	100	0.0003	Mus Musculus	Metazoa;Bilateria;Deuterostoma;Chordata;Vertebrata;Mammalia;Rodentia;
hsa-miR-205	mir-205	AAAGATCCTCAGACAATCCATGTGCTTCTCTTGTCCTTCATTCCACCGGAGTCTGTCTCATACCCAACCAGATTTCAGTGGAGTGAAGTTCAGGAGGCATGGAGCTGACA	TCCTTCATTCCACCGGAGTCTG	100	0.0003	Homo sapiens	Metazoa;Bilateria;Deuterostoma;Chordata;Vertebrata;Mammalia;Primates;Hominidae;
rno-miR-205	mir-205	AAACAGCCCCAGACAATCCATGGGTCCTCCTGTCCTTCATTCCACCGGAGTCTGTCTTATGCCAACCAGATTTCAGTGGAGTGAAGCTCAGGAGGCATGGAGCTGCCA	TCCTTCATTCCACCGGAGTCTGT	100	0.0003	Rattus norvegicus	Metazoa;Bilateria;Deuterostoma;Chordata;Vertebrata;Mammalia;Rodentia;
gga-miR-205a	mir-205	GACAATCCATGGGTTCTGTTGTCCTTCATTCCACCGGAGTCTGTCTCGTACCTAACCAGATTTCAGTGGAGTGAAGCACAAGAGACATGGAGATGA	TCCTTCATTCCACCGGAGTCTG	100	0.0003	Gallus Gallus	Metazoa;Bilateria;Deuterostoma;Chordata;Vertebrata;Aves;
dre-miR-205	mir-205	AAACTACTGTGCATTCTATCCTTCATTCCACCGGAGTCTGTGTAGTTGTTCAATCAGATTTCAGTGGTGTGAAGTGTAGGAAACACGGA	TCCTTCATTCCACCGGAGTCTG	100	0.0003	Danio rerio	Metazoa;Bilateria;Deuterostoma;Chordata;Vertebrata;Pisces;
ssc-miR-205	mir-205	CTCTTGTCCTTCATTCCACCGGAGTCTGTCTCATACCCAACCAGATTTCAGTGGAGTGAAGCTCAGGAG	TCCTTCATTCCACCGGAGTCTG	100	0.0003	Sus scrofa	Metazoa;Bilateria;Deuterostoma;Chordata;Vertebrata;Mammalia;suina;
ggo-miR-205	mir-205	AAAGATCCTCAGACAATCCATGTGCTTCTCTTGTCCTTCATTCCACCGGAGTCTGTCTCATACCCAACCAGATTTCAGTGGAGTGAAGTTCAGGAGGCATGGAGCTGACA	TCCTTCATTCCACCGGAGTCTG	100	0.0003	Gorilla gorilla	Metazoa;Bilateria;Deuterostoma;Chordata;Vertebrata;Mammalia;Primates;Hominidae;
age-miR-205	mir-205	AAAGATCCTCGGGCAATCCATGTGCTTCTCTTGTCCTTCATTCCACCGGAGTCTGTCTCATACCCAACCAGATTTCAGTGGAGTGAAGTCAGGAGGCATGGAGCTGACG	TCCTTCATTCCACCGGAGTCTG	100	0.0003	Ateles geoffroyi	Metazoa;Bilateria;Deuterostoma;Chordata;Vertebrata;Mammalia;Primates;Atelidae;
ppa-miR-205	mir-205	AAAGATCCTCAGACAATCCATGTGCTTCTCTTGTCCTTCATTCCACCGGAGTCTGTCTCATACCCAACCAGATTTCAGTGGAGTGAAGTTCAGGAGGCATGGAGCTGACA	TCCTTCATTCCACCGGAGTCTG	100	0.0003	Pan paniscus	Metazoa;Bilateria;Deuterostoma;Chordata;Vertebrata;Mammalia;Primates;Hominidae;
ptr-miR-205	mir-205	AAAGATCCTCAGACAATCCATGTGCTTCTCTTGTCCTTCATTCCACCGGAGTCTGTCTCATACCCAACCAGATTTCAGTGGAGTGAAGTTCAGGAGGCATGGAGCTGACA	TCCTTCATTCCACCGGAGTCTG	100	0.0003	Pan troglodytes	Metazoa;Bilateria;Deuterostoma;Chordata;Vertebrata;Mammalia;Primates;Hominidae;
lla-miR-205	mir-205	AAAGATCCTCGGGCAATCCATGTGCTTCTCTTGTCCTTCATTCCACCGGAGTCTGTCTCATACCCAACCAGATTTCAGTGGAGTGAAGTTCAGGAGGCATGGAGCTGACG	TCCTTCATTCCACCGGAGTCTG	100	0.0003	Lagothrix lagotricha	Metazoa;Bilateria;Deuterostoma;Chordata;Vertebrata;Mammalia;Primates;Atelidae;
mne-miR-205	mir-205	AAAGATCCTCAGGCAATCCATGTGCTTCTCTTGTCCTTCATTCCACCGGAGTCTGTCTCATACCCAACCAGATTTCAGTGGAGTGAAGTTCAGGAGGCATGGAGCTGACG	TCCTTCATTCCACCGGAGTCTG	100	0.0003	Macaca nemestrina	Metazoa;Bilateria;Deuterostoma;Chordata;Vertebrata;Mammalia;Primates;Cercopithecidae;
fru-miR-205	mir-205	TGTGTTCTATCCTTCATTCCACCGGAGTCTGTATGTGTATTTAACCAGATTTCAGTGGTGTGAAGTGTAAGAGACATGG	TCCTTCATTCCACCGGAGTCTG	100	0.0003	Fugu rubripes	Metazoa;Bilateria;Deuterostoma;Chordata;Vertebrata;Pisces;
tni-miR-205	mir-205	TATCCTTCATTCCACCGGAGTCTGTAACTGTTTTTAACCAGATTTCAGTGGTGTGAAGTGTAAGAG	TCCTTCATTCCACCGGAGTCTG	100	0.0003	Tetraodon nigroviridis	Metazoa;Bilateria;Deuterostoma;Chordata;Vertebrata;Pisces;
bta-miR-205	mir-205	CTCTTGTCCTTCATTCCACCGGAGTCTGTCTCGTACCCAACCAGATTTCAGTGGAGTGAAGTTCAGGAG	TCCTTCATTCCACCGGAGTCTG	100	0.0003	Bos taurus	Metazoa;Bilateria;Deuterostoma;Chordata;Vertebrata;Mammalia;Ruminantia;
xtr-miR-205a	mir-205	CCACGTGTCCTGCTGTCCTTCATTCCACCGGAGTCTGTCTCATACATAATCAGATTTCAGTGGAGTGAAGCACAAGAGGCATGTAG	TCCTTCATTCCACCGGAGTCTG	100	0.0003	Xenopus tropicalis	Metazoa;Bilateria;Deuterostoma;Chordata;Vertebrata;Amphibia;
mml-miR-205	mir-205	AAAGATCCTCAGGCAATCCATGTGCTTCTCTTGTCCTTCATTCCACCGGAGTCTGTCTCATACCCAACCAGATTTCAGTGGAGTGAAGTTCAGGAGGCATGGAGCTGACG	TCCTTCATTCCACCGGAGTCTG	100	0.0003	Macaca mulatta	Metazoa;Bilateria;Deuterostoma;Chordata;Vertebrata;Mammalia;Primates;Cercopithecidae;
cfa-miR-205	mir-205	CTCTTGTCCTTCATTCCACCGGAGTCTGTCTCGTACCCAACCAGATTTCAGTGGAGTGAAGTTCAGGAG	TCCTTCATTCCACCGGAGTCTG	100	0.0003	Canis familiaris	Metazoa;Bilateria;Deuterostoma;Chordata;Vertebrata;Mammalia;Carnivora;
xla-miR-205	mir-205	CCACGTGTCCTGCTGTCCTTCATTCCACCGGAGTCTGTCTCATACATAATCAGATTTCAGTAGAGTGAAGCACAAGAGGCATGTAG	TCCTTCATTCCACCGGAGTCTG	100	0.0003	Xenopus laevis	Metazoa;Bilateria;Deuterostoma;Chordata;Vertebrata;Amphibia;
mdo-miR-205a	mir-205	CTTGTCCTTCATTCCACCGGAGTCTGTCTCATATCTAATCAGATTTCAGTGGAGTGAAGCATAAGAGGCATG	TCCTTCATTCCACCGGAGTCTG	100	0.0003	Monodelphis domestica	Metazoa;Bilateria;Deuterostoma;Chordata;Vertebrata;Mammalia;Metatheria;
eca-miR-205	mir-205	CTCTTGTCCTTCATTCCACCGGAGTCTGTCTCATACCCAACCAGATTTCAGTGGAGTGAAGTTCAGGAG	TCCTTCATTCCACCGGAGTCTG	100	0.0003	Equus caballus	Metazoa;Bilateria;Deuterostoma;Chordata;Vertebrata;Mammalia;Laurasiatheria;
ppy-miR-205	mir-205	AAAGATCCTCAGACAATCCATGTGCTTCTCTTGTCCTTCATTCCACCGGAGTCTGTCTCATACCCAACCAGATTTCAGTGGAGTGAAGTTCAGGAGGCATGGAGCTGAC	TCCTTCATTCCACCGGAGTCTG	100	0.0003	Pongo pygmaeus	Metazoa;Bilateria;Deuterostoma;Chordata;Vertebrata;Mammalia;Primates;Hominidae;
oan-miR-205	mir-205	GAATTCGGAACGATCCATGGGTTTCTGTTGTCCTTCATTCCACCGGAGTCTGTTTCGTACCTAATCAGATTTCAGTGGAGTGAAGCACAAGAGGCATGGAGTTGAATC	TCCTTCATTCCACCGGAGTCT	100	0.0008	Ornithorhynchus anatinus	Metazoa;Bilateria;Deuterostoma;Chordata;Vertebrata;Mammalia;Prototheria;
gga-miR-205b	mir-205	ATACACTACTAGGGCCTTCCTGATGCCCTTCATTCCACCGGAATCTGTCAGTGCAGAAACCAGATTTCAGTGAAATGAAGCCCATCAGAGAGGCAGCT	CCCTTCATTCCACCGGAATCTG	95.24	0.004	Gallus Gallus	Metazoa;Bilateria;Deuterostoma;Chordata;Vertebrata;Aves;
tgu-miR-205	mir-205	GCCTTCCTGGTGCCCTTCATTCCACCGGAATCTGTCGATGCAGAACCCGGATTTCAGTGAAATGAAGCCCCTCAGAAAGGC	CCCTTCATTCCACCGGAATCTG	95.24	0.004	Taeniopygia guttata	Metazoa;Bilateria;Deuterostoma;Chordata;Vertebrata;Aves;
xtr-miR-205b	mir-205	TGCTGCTGTCCTTCATTCCACCGGATCCTGTGTAAATATAATCCAGATTCCCAGTGGCATGAAGTGCATTAG	TCCTTCATTCCACCGGATCCTG	90.91	0.01	Xenopus tropicalis	Metazoa;Bilateria;Deuterostoma;Chordata;Vertebrata;Amphibia;
ssc-miR-21	mir-21	TGTACCACCTTGTCGGGTAGCTTATCAGACTGATGTTGACTGTTGAATCTCATGGCAACAGCAGTCGATGGGCTGTCTGACATTTTGGTATC	TAGCTTATCAGACTGATGTTGA			Sus scrofa	Metazoa;Bilateria;Deuterostoma;Chordata;Vertebrata;Mammalia;suina;
hsa-miR-21	mir-21	TGTCGGGTAGCTTATCAGACTGATGTTGACTGTTGAATCTCATGGCAACACCAGTCGATGGGCTGTCTGACA	TAGCTTATCAGACTGATGTTGA	100	0.0003	Homo sapiens	Metazoa;Bilateria;Deuterostoma;Chordata;Vertebrata;Mammalia;Primates;Hominidae;
mmu-miR-21	mir-21	TGTACCACCTTGTCGGATAGCTTATCAGACTGATGTTGACTGTTGAATCTCATGGCAACAGCAGTCGATGGGCTGTCTGACATTTTGGTATC	TAGCTTATCAGACTGATGTTGA	100	0.0003	Mus Musculus	Metazoa;Bilateria;Deuterostoma;Chordata;Vertebrata;Mammalia;Rodentia;
rno-miR-21	mir-21	TGTACCACCTTGTCGGGTAGCTTATCAGACTGATGTTGACTGTTGAATCTCATGGCAACAGCAGTCGATGGGCTGTCTGACATTTTGGTATC	TAGCTTATCAGACTGATGTTGA	100	0.0003	Rattus norvegicus	Metazoa;Bilateria;Deuterostoma;Chordata;Vertebrata;Mammalia;Rodentia;
ssc-miR-21	mir-21	TGTACCACCTTGTCGGGTAGCTTATCAGACTGATGTTGACTGTTGAATCTCATGGCAACAGCAGTCGATGGGCTGTCTGACATTTTGGTATC	TAGCTTATCAGACTGATGTTGA	100	0.0003	Sus scrofa	Metazoa;Bilateria;Deuterostoma;Chordata;Vertebrata;Mammalia;suina;
mml-miR-21	mir-21	TGTCGGGTAGCTTATCAGACTGATGTTGACTGTTGAATCTCATGGCAACACCAGTCGATGGGCTGTCTGACA	TAGCTTATCAGACTGATGTTGA	100	0.0003	Macaca mulatta	Metazoa;Bilateria;Deuterostoma;Chordata;Vertebrata;Mammalia;Primates;Cercopithecidae;
ptr-miR-21	mir-21	TGTCGGGTAGCTTATCAGACTGATGTTGACTGTTGAATCTCATGGCAACACCAGTCGATGGGCTGTCTGACA	TAGCTTATCAGACTGATGTTGA	100	0.0003	Pan troglodytes	Metazoa;Bilateria;Deuterostoma;Chordata;Vertebrata;Mammalia;Primates;Hominidae;
ggo-miR-21	mir-21	TGTCGGGTAGCTTATCAGACTGATGTTGACTGTTGAATCTCATGGCAACACCAGTCGATGGGCTGTCTGACA	TAGCTTATCAGACTGATGTTGA	100	0.0003	Gorilla gorilla	Metazoa;Bilateria;Deuterostoma;Chordata;Vertebrata;Mammalia;Primates;Hominidae;
ppy-miR-21	mir-21	TGTCGGGTAGCTTATCAGACTGATGTTGACTGTTGAATCTCATGGCAACACCAGTCGATGGGCTGTCTGACA	TAGCTTATCAGACTGATGTTGA	100	0.0003	Pongo pygmaeus	Metazoa;Bilateria;Deuterostoma;Chordata;Vertebrata;Mammalia;Primates;Hominidae;
mne-miR-21	mir-21	TGTCGGGTAGCTTATCAGACTGATGTTGACTGTTGAATCTCATGGCAACACCAGTCGATGGGCTGTCTGACA	TAGCTTATCAGACTGATGTTGA	100	0.0003	Macaca nemestrina	Metazoa;Bilateria;Deuterostoma;Chordata;Vertebrata;Mammalia;Primates;Cercopithecidae;
age-miR-21	mir-21	TGTCGGGTAGCTTATCAGACTGATGTTGACTGTTGAATCTCATGGCAACACCAGTCGATGGGCTGTCTGACA	TAGCTTATCAGACTGATGTTGA	100	0.0003	Ateles geoffroyi	Metazoa;Bilateria;Deuterostoma;Chordata;Vertebrata;Mammalia;Primates;Atelidae;
ppa-miR-21	mir-21	TGTCGGGTAGCTTATCAGACTGATGTTGACTGTTGAATCTCATGGCAACACCAGTCGATGGGCTGTCTGACA	TAGCTTATCAGACTGATGTTGA	100	0.0003	Pan paniscus	Metazoa;Bilateria;Deuterostoma;Chordata;Vertebrata;Mammalia;Primates;Hominidae;
bta-miR-21	mir-21	TGTCGGGTAGCTTATCAGACTGATGTTGACTGTTGAATCTCATGGCAACAGCAGTCGATGGGCTGTCTGACA	TAGCTTATCAGACTGATGTTGACT	100	0.0003	Bos taurus	Metazoa;Bilateria;Deuterostoma;Chordata;Vertebrata;Mammalia;Ruminantia;
gga-miR-21	mir-21	TGTACCATCCTGTCGGATAGCTTATCAGACTGATGTTGACTGTTGGATCTCATGGCAACAACAGTCGGTAGGCTGTCTGACATTTTGGTATCTCTCA	TAGCTTATCAGACTGATGTTGA	100	0.0003	Gallus Gallus	Metazoa;Bilateria;Deuterostoma;Chordata;Vertebrata;Aves;
mdo-miR-21	mir-21	TGTCGGATAGCTTATCAGACTGATGTTGACTGTTGGATCTCATGGCAACAGCAGTCGATGAGCTGTCTGACATT	TAGCTTATCAGACTGATGTTGA	100	0.0003	Monodelphis domestica	Metazoa;Bilateria;Deuterostoma;Chordata;Vertebrata;Mammalia;Metatheria;
cgr-miR-21	mir-21	TGTACCACCTTGTCGGGTAGCTTATCAGACTGATGTTGACTGTTGAATCTCATGGCAACAGCAGTCGATGGGCTGTCTGACATTTTGGTATC	TAGCTTATCAGACTGATGTTGA	100	0.0003	Cricetulus griseus	Metazoa;Bilateria;Deuterostoma;Chordata;Vertebrata;Mammalia;Rodentia;
cfa-miR-21	mir-21	TAGCTTATCAGACTGATGTTGACTGTTGAATCTCATGGCAACAGCAGTCGATGGGCTGTC	TAGCTTATCAGACTGATGTTGA	100	0.0003	Canis familiaris	Metazoa;Bilateria;Deuterostoma;Chordata;Vertebrata;Mammalia;Carnivora;
oan-miR-21	mir-21	ATCTCCACGACTGGACCATCCTATCGGATAGCTTATCAGACTGATGTTGACTGTTAGATCTCCTGGCAACAGCAGTCGATGGGCTGTCTGACATTTTGGTATCTGTCATCCGAT	TAGCTTATCAGACTGATGTTGA	100	0.0003	Ornithorhynchus anatinus	Metazoa;Bilateria;Deuterostoma;Chordata;Vertebrata;Mammalia;Prototheria;
eca-miR-21	mir-21	TGTCGGGTAGCTTATCAGACTGATGTTGACTGTTGAATCTCATGGCAACAGCAGTCGATGGGCTGTCTGACA	TAGCTTATCAGACTGATGTTGA	100	0.0003	Equus caballus	Metazoa;Bilateria;Deuterostoma;Chordata;Vertebrata;Mammalia;Laurasiatheria;
tgu-miR-21	mir-21	TCCTGTCGGATAGCTTATCAGACTGATGTTGACTGTTGGATCTCATGGCAACAACAGTCGGTAGGCTGTCTG	TAGCTTATCAGACTGATGTTGA	100	0.0003	Taeniopygia guttata	Metazoa;Bilateria;Deuterostoma;Chordata;Vertebrata;Aves;
dre-miR-21	mir-21	TTATGTGTCTTTATTGGCGTGGATATAAGTCTTTCCCAGTGTGTCAGATAGCTTATCAGACTGGTGTTGGCTGTTACATTCGCCCGGCGACAACAGTCTGTAGGCTGTCTGACATTTTGGGCATTTTCTTCTCCGATTAAAAATATGA	TAGCTTATCAGACTGGTGTTGGC	95.24	0.004	Danio rerio	Metazoa;Bilateria;Deuterostoma;Chordata;Vertebrata;Pisces;
fru-miR-21	mir-21	TGTCAAATAGCTTATCAGACTGGTGTTGGCTGTTAAGATTGCAAGGCGACAACAGTCTGTAGGCTGTCTGACA	TAGCTTATCAGACTGGTGTTGGC	95.24	0.004	Fugu rubripes	Metazoa;Bilateria;Deuterostoma;Chordata;Vertebrata;Pisces;
tni-miR-21	mir-21	ATTGTCGTCTTTACATCTGTCACTCTCGGCCTGTCAAATAGCTTATCAGACTGGTGTTGGCTGTTAAGATTGCAAGGCGACAACAGTCTGAAGGCTGTCTGACATTTCGGGCTCTTTCATCT	TAGCTTATCAGACTGGTGTTGGC	95.24	0.004	Tetraodon nigroviridis	Metazoa;Bilateria;Deuterostoma;Chordata;Vertebrata;Pisces;
ssc-miR-210	mir-210	GCGCAGGGCAGCCACTGCCCACCGCACACTGCGCTGCTCCGGACCCACTGTGCGTGTGACAGCGGCTGATCTGTCC	CTGTGCGTGTGACAGCGGCTGA			Sus scrofa	Metazoa;Bilateria;Deuterostoma;Chordata;Vertebrata;Mammalia;suina;
hsa-miR-210	mir-210	ACCCGGCAGTGCCTCCAGGCGCAGGGCAGCCCCTGCCCACCGCACACTGCGCTGCCCCAGACCCACTGTGCGTGTGACAGCGGCTGATCTGTGCCTGGGCAGCGCGACCC	CTGTGCGTGTGACAGCGGCTGA	100	0.0003	Homo sapiens	Metazoa;Bilateria;Deuterostoma;Chordata;Vertebrata;Mammalia;Primates;Hominidae;
mmu-miR-210	mir-210	CCGGGGCAGTCCCTCCAGGCTCAGGACAGCCACTGCCCACCGCACACTGCGTTGCTCCGGACCCACTGTGCGTGTGACAGCGGCTGATCTGTCCCTGGGCAGCGCGAACC	CTGTGCGTGTGACAGCGGCTGA	100	0.0003	Mus Musculus	Metazoa;Bilateria;Deuterostoma;Chordata;Vertebrata;Mammalia;Rodentia;
rno-miR-210	mir-210	CCGGGGCAGTCCCTCCAGGCTCAGGACAGCCACTGCCCACAGCACACTGCGTTGCTCCGGACCCACTGTGCGTGTGACAGCGGCTGATCTGTCCCTGGGCAGCGCGAACC	CTGTGCGTGTGACAGCGGCTGA	100	0.0003	Rattus norvegicus	Metazoa;Bilateria;Deuterostoma;Chordata;Vertebrata;Mammalia;Rodentia;
bta-miR-210	mir-210	CCTCCAGGCGCAGGGCAGCCACTGCCCACCGCACACTGCGCTGCTCCGGACCCACTGTGCGTGTGACAGCGGCTGATCTGTCCCTGGGCAGCGCGACC	ACTGTGCGTGTGACAGCGGCTGA	100	0.0003	Bos taurus	Metazoa;Bilateria;Deuterostoma;Chordata;Vertebrata;Mammalia;Ruminantia;
mml-miR-210	mir-210	ACCCGGCAGTCCCTCCAGGCGCAGGGCAGCCCCTGCCCACCGCACACTGCGCTGCCCCAGACCCACTGTGCGTGTGACAGCGGCTGATCTGTGCCTGGGCAGCGCGACCC	CTGTGCGTGTGACAGCGGCTGA	100	0.0003	Macaca mulatta	Metazoa;Bilateria;Deuterostoma;Chordata;Vertebrata;Mammalia;Primates;Cercopithecidae;
ssc-miR-210	mir-210	GCGCAGGGCAGCCACTGCCCACCGCACACTGCGCTGCTCCGGACCCACTGTGCGTGTGACAGCGGCTGATCTGTCC	CTGTGCGTGTGACAGCGGCTGA	100	0.0003	Sus scrofa	Metazoa;Bilateria;Deuterostoma;Chordata;Vertebrata;Mammalia;suina;
ptr-miR-210	mir-210	ACCCGGCAGTCCCTCCAGGCGCAGGGCAGCCCCTGCCCACCGCACACTGCGCTGCCCCAGACCCACTGTGCGTGTGACAGCGGCTGATCTGTGCCTGGGCAGCGCGACC	CTGTGCGTGTGACAGCGGCTGA	100	0.0003	Pan troglodytes	Metazoa;Bilateria;Deuterostoma;Chordata;Vertebrata;Mammalia;Primates;Hominidae;
bfl-miR-210	undef	ACAGTTGGTCGGTGGCATTCGCCTCTGTTTCGCGCGCAAGATGTGATGTTAGTCCTGCTCCTGTGCGTGTGACAGCGGCTGATGCACCGGCCAAAACGTCG	CTGTGCGTGTGACAGCGGCTGA	100	0.0003	Branchiostoma floridae	Metazoa;Bilateria;Deuterostoma;Chordata;Cephalochordata;
cfa-miR-210	mir-210	CCTCCAGGCGCAGGGCAGCCACTGCCCATCGCACACTGCGCTGCTCCGGACCCACTGTGCGTGTGACAGCGGCTGATCTGTCCCTGGGCAGCGCGACC	ACTGTGCGTGTGACAGCGGCTGA	100	0.0003	Canis familiaris	Metazoa;Bilateria;Deuterostoma;Chordata;Vertebrata;Mammalia;Carnivora;
dre-miR-210	mir-210	GCAGGTAAGCCACTGACTAACGCACATTGCGCCTATTCTCCACTCCACTGTGCGTGTGACAGCGGCTAACCAG	CTGTGCGTGTGACAGCGGCTAA	95.45	0.002	Danio rerio	Metazoa;Bilateria;Deuterostoma;Chordata;Vertebrata;Pisces;
fru-miR-210	mir-210	TCTAAAAGCAGGTGAGCCACTGACTAACGCACATTGCGCCAGTTGACAGTTCCACTGTGCGTGTGACAGCGGCTAACCTGGTTTTGGGAACGCTTCTG	CTGTGCGTGTGACAGCGGCTAA	95.45	0.002	Fugu rubripes	Metazoa;Bilateria;Deuterostoma;Chordata;Vertebrata;Pisces;
tni-miR-210	mir-210	CAGGTGAGCCACTGACTAACGCACATTGTGCCAGTTGACAGTTCCACTGTGCGTGTGACAGCGGCTAACCTGGTTTTGGGGA	CTGTGCGTGTGACAGCGGCTAA	95.45	0.002	Tetraodon nigroviridis	Metazoa;Bilateria;Deuterostoma;Chordata;Vertebrata;Pisces;
xtr-miR-210	mir-210	TCCAGATGCAGGTCAGCCACTGACTAACGCACATTGCGCTGCTCCTAAAATGCCACTGTGCGTGTGACAGCGGCTAACCAGCATCTAGGAA	CTGTGCGTGTGACAGCGGCTAA	95.45	0.002	Xenopus tropicalis	Metazoa;Bilateria;Deuterostoma;Chordata;Vertebrata;Amphibia;
mdo-miR-210	mir-210	CCGGCCGCAGGGGAGCCACTGACTAACGCACATTGCGCTCAGGACCCACTGTGCGTGTGACAGCGGCTACCGTGCAACCGGC	ACTGTGCGTGTGACAGCGGCT	100	0.002	Monodelphis domestica	Metazoa;Bilateria;Deuterostoma;Chordata;Vertebrata;Mammalia;Metatheria;
dme-miR-210	mir-210	AAAGGTGCTTATTGCAGCTGCTGGCCACTGCACAAGATTAGACTTAAGACTCTTGTGCGTGTGACAGCGGCTATTGTAAGAGGCCATAGAAGCAACAGCC	TTGTGCGTGTGACAGCGGCTA	100	0.005	Drosophila melanogaster	Metazoa;Bilateria;Ecdysozoa;Arthropoda;Hexapoda;
dps-miR-210	mir-210	GGTACTTATTGCAGCTGCTGGCCACTGCACAAGATTAGATTTAAGACTCTTGTGCGTGTGACAGCGGCTATTGTAAGAGGCCATATTAGCATCA	TTGTGCGTGTGACAGCGGCTA	100	0.005	Drosophila pseudoobscura	Metazoa;Bilateria;Ecdysozoa;Arthropoda;Hexapoda;
ame-miR-210	mir-210	TGGACCCTAATGCAGCTGCTGGCCACTGCACAAGATTAGACATAAGACTCTTGTGCGTGTGACAGCGGCTATGATGGGGTTTCCA	TTGTGCGTGTGACAGCGGCTA	100	0.005	Apis mellifera	Metazoa;Bilateria;Ecdysozoa;Arthropoda;Hexapoda;
bmo-miR-210	mir-210	AATGAAGTCCAAAGCAGCTGCTGGCCACTGCACAAGATTAGTCAAGTTTATACTCTTGTGCGTGTGACAGCGGCTATTGCGGGCATTTCATT	TTGTGCGTGTGACAGCGGCT	100	0.005	Bombyx mori	Metazoa;Bilateria;Ecdysozoa;Arthropoda;Hexapoda;
tca-miR-210	mir-210	CTCACTGCAGCTGCTGGACGCTGCACAAGATTAGATATTTTAGAACTCTTGTGCGTGTGACAGCGGCTATTGTGGG	TTGTGCGTGTGACAGCGGCTA	100	0.005	Tribolium castaneum	Metazoa;Bilateria;Ecdysozoa;Arthropoda;Hexapoda;
dan-miR-210	mir-210	ACGGTGCTTATTGCAGCTGCTGGCCACTGCACAAGATTAGACTTAAGACTCTTGTGCGTGTGACAGCGGCTATTGTAAGAGGCCAT	TTGTGCGTGTGACAGCGGCTA	100	0.005	Drosophila ananassae	Metazoa;Bilateria;Ecdysozoa;Arthropoda;Hexapoda;
der-miR-210	mir-210	AAGGTGCTTATTGCAGCTGCTGGCCACTGCACAAGATTAGACTTAAGACTCTTGTGCGTGTGACAGCGGCTATTGTAAGAGGCCAT	TTGTGCGTGTGACAGCGGCTA	100	0.005	Drosophila erecta	Metazoa;Bilateria;Ecdysozoa;Arthropoda;Hexapoda;
dgr-miR-210	mir-210	GGAGCTTATTGGAGCTGCTGGCCACTGCACAAGATTAGATTCAAAAGACTCTTGTGCGTGTGACAGCGGCTATTGTAAGAGACCAG	TTGTGCGTGTGACAGCGGCTA	100	0.005	Drosophila grimshawi	Metazoa;Bilateria;Ecdysozoa;Arthropoda;Hexapoda;
dmo-miR-210	mir-210	ACGGTGCTTATTGCAGCTGCTGGCCACTGCACAAGATTAGACTCAAGACTCTTGTGCGTGTGACAGCGGCTATTGTAAGATGCCAG	TTGTGCGTGTGACAGCGGCTA	100	0.005	Drosophila mojavensis	Metazoa;Bilateria;Ecdysozoa;Arthropoda;Hexapoda;
dpe-miR-210	mir-210	GGTACTTATTGCAGCTGCTGGCCACTGCACAAGATTAGATTTAAGACTCTTGTGCGTGTGACAGCGGCTATTGTAAGAGGCCAT	TTGTGCGTGTGACAGCGGCTA	100	0.005	Drosophila persimilis	Metazoa;Bilateria;Ecdysozoa;Arthropoda;Hexapoda;
dse-miR-210	mir-210	AAGGTGCTTATTGCAGCTGCTGGCCACTGCACAAGATTAGACTTAAGACTCTTGTGCGTGTGACAGCGGCTATTGTAAGAGGCCAT	TTGTGCGTGTGACAGCGGCTA	100	0.005	Drosophila sechellia	Metazoa;Bilateria;Ecdysozoa;Arthropoda;Hexapoda;
dsi-miR-210	mir-210	AAGGTGCTTATTGCAGCTGCTGGCCACTGCACAAGATTAGACTTAAGACTCTTGTGCGTGTGACAGCGGCTATTGTAAGAGGCCAT	TTGTGCGTGTGACAGCGGCTA	100	0.005	Drosophila simulans	Metazoa;Bilateria;Ecdysozoa;Arthropoda;Hexapoda;
dvi-miR-210	mir-210	GGTACTTATTGCAGCTGCTGGCCACTGCACAAGATTAGACTCAAGACTCTTGTGCGTGTGACAGCGGCTATTGTAAGAGACCAG	TTGTGCGTGTGACAGCGGCTA	100	0.005	Drosophila virilis	Metazoa;Bilateria;Ecdysozoa;Arthropoda;Hexapoda;
dwi-miR-210	mir-210	ACGGTACTTATTGCAGCTGCTGGCCACTGCACAAGATTAGACTTAAGACTCTTGTGCGTGTGACAGCGGCTATTGTAAGAGGCCAG	TTGTGCGTGTGACAGCGGCTA	100	0.005	Drosophila willistoni	Metazoa;Bilateria;Ecdysozoa;Arthropoda;Hexapoda;
dya-miR-210	mir-210	AAGGTACTTATTGCAGCTGCTGGCCACTGCACAAGATTAGACTTAAGACTCTTGTGCGTGTGACAGCGGCTATTGTAAGAGGCCAT	TTGTGCGTGTGACAGCGGCTA	100	0.005	Drosophila yakuba	Metazoa;Bilateria;Ecdysozoa;Arthropoda;Hexapoda;
lmi-miR-210	mir-210	AGCTGCTGGACACTGCACAAGATTAGCGATTAAAAGACTCTTGTGCGTGTGACAGCGGCTAT	CTTGTGCGTGTGACAGCGGCTAT	100	0.005	Locusta migratoria	Metazoa;Bilateria;Ecdysozoa;Arthropoda;Hexapoda;
nvi-miR-210	mir-210	TGGACCCCAGTGCAGCTGCTGGCCACTGCACAAGATTAGACATAAGACTCTTGTGCGTGTGACAGCGGCTATGATGGGGCTTCCG	TTGTGCGTGTGACAGCGGCTA	100	0.005	Nasonia vitripennis	Metazoa;Bilateria;Ecdysozoa;Arthropoda;Hexapoda;
ngi-miR-210	mir-210	TGGACCCCAGTGCAGCTGCTGGCCACTGCACAAGATTAGACATAAGACTCTTGTGCGTGTGACAGCGGCTATGGTGGGGCTTCCA	TTGTGCGTGTGACAGCGGCTA	100	0.005	Nasonia giraulti	Metazoa;Bilateria;Ecdysozoa;Arthropoda;Hexapoda;
spu-miR-210	undef	CTCGTTAGTTGCTGTCACGCGGCACAAGAGAGCAATCATGTCTATACACTCTTGTGCGTGCGACAGCGACTGATACA	TTGTGCGTGCGACAGCGACTGA	90.91	0.025	Strongylocentrotus purpuratus	Metazoa;Bilateria;Deuterostoma;Echinodermata;
ssc-miR-214	mir-214	GGCCTGGCTGGACGGAGTTGTCATGTGTCTGCCTGTCTACACTTGCTGTGCAGAACATCCGCTCACCTGTACAGCAGGCACAGACAGGCAGTCACATGACAACCCAGCCT	ACAGCAGGCACAGACAGGCAG			Sus scrofa	Metazoa;Bilateria;Deuterostoma;Chordata;Vertebrata;Mammalia;suina;
hsa-miR-214	mir-214	GGCCTGGCTGGACAGAGTTGTCATGTGTCTGCCTGTCTACACTTGCTGTGCAGAACATCCGCTCACCTGTACAGCAGGCACAGACAGGCAGTCACATGACAACCCAGCCT	ACAGCAGGCACAGACAGGCAGT	100	0.0007	Homo sapiens	Metazoa;Bilateria;Deuterostoma;Chordata;Vertebrata;Mammalia;Primates;Hominidae;
mmu-miR-214	mir-214	GGCCTGGCTGGACAGAGTTGTCATGTGTCTGCCTGTCTACACTTGCTGTGCAGAACATCCGCTCACCTGTACAGCAGGCACAGACAGGCAGTCACATGACAACCCAGCCT	ACAGCAGGCACAGACAGGCAGT	100	0.0007	Mus Musculus	Metazoa;Bilateria;Deuterostoma;Chordata;Vertebrata;Mammalia;Rodentia;
rno-miR-214	mir-214	GTCCTGGATGGACAGAGTTGTCATGTGTCTGCCTGTCTACACTTGCTGTGCAGAACATCCGCTCACCTGTACAGCAGGCACAGACAGGCAGTCACATGACAACCCAGCCT	ACAGCAGGCACAGACAGGCAG	100	0.0007	Rattus norvegicus	Metazoa;Bilateria;Deuterostoma;Chordata;Vertebrata;Mammalia;Rodentia;
dre-miR-214	mir-214	TGACTGAGAGCGTTGTCTGTCTGCCTGTCTACACTTGCTGTGCAGAACTTCCTGCACCTGTACAGCAGGCACAGACAGGCAGACAGATGGCAGCCCGCCT	ACAGCAGGCACAGACAGGCAG	100	0.0007	Danio rerio	Metazoa;Bilateria;Deuterostoma;Chordata;Vertebrata;Pisces;
ssc-miR-214	mir-214	GGCCTGGCTGGACGGAGTTGTCATGTGTCTGCCTGTCTACACTTGCTGTGCAGAACATCCGCTCACCTGTACAGCAGGCACAGACAGGCAGTCACATGACAACCCAGCCT	ACAGCAGGCACAGACAGGCAG	100	0.0007	Sus scrofa	Metazoa;Bilateria;Deuterostoma;Chordata;Vertebrata;Mammalia;suina;
ggo-miR-214	mir-214	GGCCTGGCTGGACAGAGTTGTCATGTGTCTGCCTGTCTACACTTGCTGTGCAGAACATCCGCTCACCTGTACAGCAGGCACAGACAGGCAGTCACATGACAACCCAGCCT	ACAGCAGGCACAGACAGGCAG	100	0.0007	Gorilla gorilla	Metazoa;Bilateria;Deuterostoma;Chordata;Vertebrata;Mammalia;Primates;Hominidae;
age-miR-214	mir-214	GGCCTGGCTGGACAGAGTTGTCATGTGTCTGCCTGTCTACACTTGCTGTGCAGAACATCCGCTCACCTGTACAGCAGGCACAGACAGGCAGTCACATGACAACCCAGCCT	ACAGCAGGCACAGACAGGCAG	100	0.0007	Ateles geoffroyi	Metazoa;Bilateria;Deuterostoma;Chordata;Vertebrata;Mammalia;Primates;Atelidae;
ppa-miR-214	mir-214	GGCCTGGCTGGACAGAGTTGTCATGTGTCTGCCTGTCTACACTTGCTGTGCAGAACATCCGCTCACCTGTACAGCAGGCACAGACAGGCAGTCACATGACAACCCAGCCT	ACAGCAGGCACAGACAGGCAG	100	0.0007	Pan paniscus	Metazoa;Bilateria;Deuterostoma;Chordata;Vertebrata;Mammalia;Primates;Hominidae;
ppy-miR-214	mir-214	GGCCTGGCTGGACAGAGTTGTCATGTGTCTGCCTGTCTACACTTGCTGTGCAGAACATCCGCTCACCTGTACAGCAGGCACAGACAGGCAGTCACATGACAACCCAGCCT	ACAGCAGGCACAGACAGGCAG	100	0.0007	Pongo pygmaeus	Metazoa;Bilateria;Deuterostoma;Chordata;Vertebrata;Mammalia;Primates;Hominidae;
ptr-miR-214	mir-214	GGCCTGGCTGGACAGAGTTGTCATGTGTCTGCCTGTCTACACTTGCTGTGCAGAACATCCGCTCACCTGTACAGCAGGCACAGACAGGCAGTCACATGACAACCCAGCCT	ACAGCAGGCACAGACAGGCAG	100	0.0007	Pan troglodytes	Metazoa;Bilateria;Deuterostoma;Chordata;Vertebrata;Mammalia;Primates;Hominidae;
mml-miR-214	mir-214	GGCCTGGCTGGACAGAGTTGTCATGTGTCTGCCTGTCTACACTTGCTGTGCAGAACATCCGCTCACCTGTACAGCAGGCACAGACAGGCAGTCACATGACAACCCAGCCT	ACAGCAGGCACAGACAGGCAG	100	0.0007	Macaca mulatta	Metazoa;Bilateria;Deuterostoma;Chordata;Vertebrata;Mammalia;Primates;Cercopithecidae;
sla-miR-214	mir-214	GGCCTGGCTGGACAGAGTTGTCATGTGTCTGCCTGTCTACACTTGCTGTGCAGAACATCCGCTCACCTGTACAGCAGGCACAGACAGGCAGTCACATGACAACCCAGCCT	ACAGCAGGCACAGACAGGCAG	100	0.0007	Saguinus labiatus	Metazoa;Bilateria;Deuterostoma;Chordata;Vertebrata;Mammalia;Primates;Cebidae;
mne-miR-214	mir-214	GGCCTGGCTGGACAGAGTTGTCATGTGTCTGCCTGTCTACACTTGCTGTGCAGAACATCCGCTCACCTGTACAGCAGGCACAGACAGGCAGTCACATGACAACCCAGCCT	ACAGCAGGCACAGACAGGCAG	100	0.0007	Macaca nemestrina	Metazoa;Bilateria;Deuterostoma;Chordata;Vertebrata;Mammalia;Primates;Cercopithecidae;
fru-miR-214	mir-214	CAGGATGAGACTGTTGTGGTGTGTCTGCCTGTCTACACTTGCTGTGCAGACCTTCTGCTCCTGTACAGCAGGCACAGACAGGCAGACAGATGGCAGCCC	ACAGCAGGCACAGACAGGCAG	100	0.0007	Fugu rubripes	Metazoa;Bilateria;Deuterostoma;Chordata;Vertebrata;Pisces;
tni-miR-214	mir-214	GTGGTGTGTCTGCCTGTCTACACTTGCTGTGCAGACCTTCTGCTCCTGTACAGCAGGCACAGACAGGCAGACAGATGGCAGCCCCACT	ACAGCAGGCACAGACAGGCAG	100	0.0007	Tetraodon nigroviridis	Metazoa;Bilateria;Deuterostoma;Chordata;Vertebrata;Pisces;
xtr-miR-214	mir-214	TTGGCTGGAAGGAGTTGTCATGTGTCTGCCTGTCTACACTTGCTGTGCAGAACATCCTCTCACCTGTACAGCAGGCACAGACAGGCAGTCACATGACAACCCAGCCT	ACAGCAGGCACAGACAGGCAG	100	0.0007	Xenopus tropicalis	Metazoa;Bilateria;Deuterostoma;Chordata;Vertebrata;Amphibia;
bta-miR-214	mir-214	GGCCTGGCTGGACGGAGTTGTCATGTGTCTGCCTGTCTACACTTGCTGTGCAGAACATCCGCTCACCTGTACAGCAGGCACAGACAGGCAGTCACATGACAACCCAGCCT	ACAGCAGGCACAGACAGGCAGT	100	0.0007	Bos taurus	Metazoa;Bilateria;Deuterostoma;Chordata;Vertebrata;Mammalia;Ruminantia;
mdo-miR-214	mir-214	GGGCTGGCTGGACGGAGTTGTCATGTGTCTGCCTGTCTACACTTGCTGTGCAGAACATCCTCTCACCTGTACAGCAGGCACAGACAGGCAGTCACATGACAACCCAGCCT	ACAGCAGGCACAGACAGGCAG	100	0.0007	Monodelphis domestica	Metazoa;Bilateria;Deuterostoma;Chordata;Vertebrata;Mammalia;Metatheria;
oan-miR-214	mir-214	TGGGACTGGCTGGACGGAGTTGTCACGTGTCTGCCTGTCTACACTTGCTGTGCAGAACATCCTCTCACCTGTACAGCAGGCACAGACAGGCAGTCACATGACAACCCAGCCTGACTGA	ACAGCAGGCACAGACAGGCAGT	100	0.0007	Ornithorhynchus anatinus	Metazoa;Bilateria;Deuterostoma;Chordata;Vertebrata;Mammalia;Prototheria;
cfa-miR-214	mir-214	GGCCTGGCTGGACGGAGTTGTCATGTGTCTGCCTGTCTACACTTGCTGTGCAGAACATCCGCTCACCTGTACAGCAGGCACAGACAGGCAGTCACATGACAACCCAGCCT	ACAGCAGGCACAGACAGGCAGT	100	0.0007	Canis familiaris	Metazoa;Bilateria;Deuterostoma;Chordata;Vertebrata;Mammalia;Carnivora;
eca-miR-214	mir-214	TCTGCCTGTCTACACTTGCTGTGCAGAACATCCGCTCACCTGTACAGCAGGCACAGACAGGCAGT	ACAGCAGGCACAGACAGGCAGT	100	0.0007	Equus caballus	Metazoa;Bilateria;Deuterostoma;Chordata;Vertebrata;Mammalia;Laurasiatheria;
tgu-miR-214	mir-214	GACGGAGTTGTCATGTGTCTGCCTGTCTACACTTGCTGTGCAGAACATCCTCTCACCTGTACAGCAGGCACAGACAGGCAGTCGCATGACAA	ACAGCAGGCACAGACAGGCAGT	100	0.0007	Taeniopygia guttata	Metazoa;Bilateria;Deuterostoma;Chordata;Vertebrata;Aves;
gga-miR-214	mir-214	GGACTGGCTGTTCGGAGTTGTCATGTGTCTGTCTGTCTACACTTGCTGTCCATAACATCCACTCACCTGTACAGCGGGAACAGACAGGCAGTCACCTGACAACCCAGCCT	ACAGCGGGAACAGACAGGCAG	90.48	0.023	Gallus Gallus	Metazoa;Bilateria;Deuterostoma;Chordata;Vertebrata;Aves;
ssc-miR-215	mir-192	AGAGATGGTGTACAGGAAAATGACCTATGAATTGACAGACAATGTGGCTAAATCTGTCTGTCATTTCTGTAGGCCAATATTCTGTATATCTCTGCT	ATGACCTATGAATTGACAGAC			Sus scrofa	Metazoa;Bilateria;Deuterostoma;Chordata;Vertebrata;Mammalia;suina;
hsa-miR-215	mir-192	ATCATTCAGAAATGGTATACAGGAAAATGACCTATGAATTGACAGACAATATAGCTGAGTTTGTCTGTCATTTCTTTAGGCCAATATTCTGTATGACTGTGCTACTTCAA	ATGACCTATGAATTGACAGAC	100	0.0007	Homo sapiens	Metazoa;Bilateria;Deuterostoma;Chordata;Vertebrata;Mammalia;Primates;Hominidae;
gga-miR-215	mir-192	TCAGTAAGAACTGGTGTCCAGGAAAATGACCTATGAATTGACAGACTGCTTTCAAAATGTGCCTGTCATTTCTATAGGCCAATATTCTGTGCACTTTTCCTACTT	ATGACCTATGAATTGACAGAC	100	0.0007	Gallus Gallus	Metazoa;Bilateria;Deuterostoma;Chordata;Vertebrata;Aves;
mml-miR-215	mir-192	ATCATTAAGAAATGGTATACAGGAAAATGACCTATGAATTGACAGACACTATAGCTGAGTTTGTCTGTCATTTCTTTAGGCCAATATTCTGTATGACTGTGCTACTTCAA	ATGACCTATGAATTGACAGAC	100	0.0007	Macaca mulatta	Metazoa;Bilateria;Deuterostoma;Chordata;Vertebrata;Mammalia;Primates;Cercopithecidae;
ptr-miR-215	mir-192	ATCATTCAGAAATGGTATACGGGAAAATGACCTATGAATTGACAGACAATATAGCTGAGTTTGTCTGTCATTTCTTTAGGCCAATATTCTGTATGACTGTGCTACTTCAA	ATGACCTATGAATTGACAGAC	100	0.0007	Pan troglodytes	Metazoa;Bilateria;Deuterostoma;Chordata;Vertebrata;Mammalia;Primates;Hominidae;
ppy-miR-215	mir-192	ATCATTCAGAAATGGTATACAGGAAAATGACCTATGAATTGACAGACAATACAGCTGAGTTTGTCTGTCATTTCTTTAGGCCAATATTCTGTACAACTGTGCTACTTCAA	ATGACCTATGAATTGACAGAC	100	0.0007	Pongo pygmaeus	Metazoa;Bilateria;Deuterostoma;Chordata;Vertebrata;Mammalia;Primates;Hominidae;
ggo-miR-215	mir-192	ATCATTCAGAAATGGTATACGGGAAAATGACCTATGAATTGACAGACAATATAGCTGAGTTTGTCTGTCATTTCTTTAGACCAATATTCTGTATGACTGTGCTACTTCAA	ATGACCTATGAATTGACAGAC	100	0.0007	Gorilla gorilla	Metazoa;Bilateria;Deuterostoma;Chordata;Vertebrata;Mammalia;Primates;Hominidae;
mne-miR-215	mir-192	ATCATTAAGAAATGGTATACAGGAAAATGACCTATGAATTGACAGACACTATAGCTGAGTTTGTCTGTCATTTCTTTAGGCCAATATTCTGTATGACTGTGCTACTTCAA	ATGACCTATGAATTGACAGAC	100	0.0007	Macaca nemestrina	Metazoa;Bilateria;Deuterostoma;Chordata;Vertebrata;Mammalia;Primates;Cercopithecidae;
bta-miR-215	mir-192	TGTACAGGAAAATGACCTATGAATTGACAGACAACGTGACTAAGTCTGTCTGTCATTTCTGTAGGCCAATGTTCTGTAT	ATGACCTATGAATTGACAGACA	100	0.0007	Bos taurus	Metazoa;Bilateria;Deuterostoma;Chordata;Vertebrata;Mammalia;Ruminantia;
oan-miR-215	mir-192	CAATCCAGGAAGAAATGGTGTACAGGAAAATGACCTATGAATTGACAGACAGTATATTTAGATTGTCTGTCATTTCTGTAGGCCAAAGTTCTGCATGCCTTCACTGCTCCGGCGCCAG	ATGACCTATGAATTGACAGAC	100	0.0007	Ornithorhynchus anatinus	Metazoa;Bilateria;Deuterostoma;Chordata;Vertebrata;Mammalia;Prototheria;
ssc-miR-215	mir-192	AGAGATGGTGTACAGGAAAATGACCTATGAATTGACAGACAATGTGGCTAAATCTGTCTGTCATTTCTGTAGGCCAATATTCTGTATATCTCTGCT	ATGACCTATGAATTGACAGAC	100	0.0007	Sus scrofa	Metazoa;Bilateria;Deuterostoma;Chordata;Vertebrata;Mammalia;suina;
mdo-miR-215	mir-192	GTAAGAAATGGTGTGTAGGAAAATGACCTATGAATTGACAGACATTATATTTAAAGTTTGTCTGTCATTTCTGTAGGCCAATGCCTTGTATGTCTGTGCTGCT	ATGACCTATGAATTGACAGACA	100	0.0007	Monodelphis domestica	Metazoa;Bilateria;Deuterostoma;Chordata;Vertebrata;Mammalia;Metatheria;
eca-miR-215	mir-192	ATCATTAAGAAATGGTATACAGGAAAATGACCTATGAATTGACAGACAATATGACTAAGTTTGTCTGTCATTTCTGTAGGCCAATATTCTGTATATCTCTGCTACTTCAA	ATGACCTATGAATTGACAGAC	100	0.0007	Equus caballus	Metazoa;Bilateria;Deuterostoma;Chordata;Vertebrata;Mammalia;Laurasiatheria;
tgu-miR-215	mir-192	GTCCAGGAAAATGACCTATGAATTGACAGACTGTCTTTTGCATTTGCCTGTCACTTCTATAGGCCAATATT	ATGACCTATGAATTGACAGAC	100	0.0007	Taeniopygia guttata	Metazoa;Bilateria;Deuterostoma;Chordata;Vertebrata;Aves;
mmu-miR-215	mir-192	AGCTCTCAGCATCAACGGTGTACAGGAGAATGACCTATGATTTGACAGACCGTGCAGCTGTGTATGTCTGTCATTCTGTAGGCCAATATTCTGTATGTCACTGCTACTTAAA	ATGACCTATGATTTGACAGAC	95.24	0.004	Mus Musculus	Metazoa;Bilateria;Deuterostoma;Chordata;Vertebrata;Mammalia;Rodentia;
ssc-miR-216	mir-216	GATGGCTGTGAGTTGGCTTAATCTCAGCTGGCAACTGTGAGATGTTCATACAATCCCCCACAGTGGTCTCTGGGATTATGCTAAACAGAGCAATTTCCTTGCCCT	TAATCTCAGCTGGCAACTGTGA			Sus scrofa	Metazoa;Bilateria;Deuterostoma;Chordata;Vertebrata;Mammalia;suina;
hsa-miR-216a	mir-216	GATGGCTGTGAGTTGGCTTAATCTCAGCTGGCAACTGTGAGATGTTCATACAATCCCTCACAGTGGTCTCTGGGATTATGCTAAACAGAGCAATTTCCTAGCCCTCACGA	TAATCTCAGCTGGCAACTGTGA	100	0.0003	Homo sapiens	Metazoa;Bilateria;Deuterostoma;Chordata;Vertebrata;Mammalia;Primates;Hominidae;
mmu-miR-216a	mir-216	TTGGTTTAATCTCAGCTGGCAACTGTGAGATGTCCCTATCATTCCTCACAGTGGTCTCTGGGATTATGCTAA	TAATCTCAGCTGGCAACTGTGA	100	0.0003	Mus Musculus	Metazoa;Bilateria;Deuterostoma;Chordata;Vertebrata;Mammalia;Rodentia;
rno-miR-216a	mir-216	GTTAGCTATGAGTTAGTTTAATCTCAGCTGGCAACTGTGAGATGTCCCTATCATTCCTCACAGTGGTCTCTGGGATTATGCTAAACAGAGCAATTTCCTTGACCTC	TAATCTCAGCTGGCAACTGTGA	100	0.0003	Rattus norvegicus	Metazoa;Bilateria;Deuterostoma;Chordata;Vertebrata;Mammalia;Rodentia;
dre-miR-216a	mir-216	GCTGATTTTTGGCATAATCTCAGCTGGCAACTGTGAGTAGTGTTTTCATCCCTCTCACAGGCGCTGCTGGGGTTCTGTCACACACAGCA	TAATCTCAGCTGGCAACTGTGA	100	0.0003	Danio rerio	Metazoa;Bilateria;Deuterostoma;Chordata;Vertebrata;Pisces;
mml-miR-216a	mir-216	GATGGCTGTGAGTTGGCTTAATCTCAGCTGGCAACTGTGAGATGTTCATACAATCCCTCACAGTGGTCTCTGGGATTACGCTAAACAGAGCAATTTCCTTGCCCTCGCGA	TAATCTCAGCTGGCAACTGTGA	100	0.0003	Macaca mulatta	Metazoa;Bilateria;Deuterostoma;Chordata;Vertebrata;Mammalia;Primates;Cercopithecidae;
oan-miR-216	mir-216	GATCGACATCGGATGGCTGTGAATCGGCTTAATCTCAGCTGGCAACTGTGAGATGCTAACCAATTCTCCCACAGTGGCATCTGGGATTATGCTAAACACAGCAATTGCTTACCTCTGAGAATC	TAATCTCAGCTGGCAACTGTGA	100	0.0003	Ornithorhynchus anatinus	Metazoa;Bilateria;Deuterostoma;Chordata;Vertebrata;Mammalia;Prototheria;
bta-miR-216a	mir-216	GATGGCTGTGAGTTGGCTTAATCTCAGCTGGCAACTGTGAGATGTTCATACAGTCCTCCACAGTGGTCTCTGGGATTATGCTAAACAGAGCAATCTCCTTGCCCTCATG	TAATCTCAGCTGGCAACTGTGA	100	0.0003	Bos taurus	Metazoa;Bilateria;Deuterostoma;Chordata;Vertebrata;Mammalia;Ruminantia;
bfl-miR-216	mir-216	TGGTTGTGTAATCTCAGCTGGCAACTGTGAGTCTAACTTCACATCCTCACGGTGCAAGCTGGGATCGCTCAAACT	TAATCTCAGCTGGCAACTGTGAG	100	0.0003	Branchiostoma floridae	Metazoa;Bilateria;Deuterostoma;Chordata;Cephalochordata;
eca-miR-216a	mir-216	TAATCTCAGCTGGCAACTGTGAGATGTTCATAAATCCCCACAGTGGTCTCTGGGATTA	TAATCTCAGCTGGCAACTGTGA	100	0.0003	Equus caballus	Metazoa;Bilateria;Deuterostoma;Chordata;Vertebrata;Mammalia;Laurasiatheria;
tgu-miR-216a	mir-216	TGAGTTGGCTTAATCTCAGCTGGCAACTGTGAGCAGTTAATAACTCTCTCACAGTTGTAGCTGGGATTATGC	TAATCTCAGCTGGCAACTGTGA	100	0.0003	Taeniopygia guttata	Metazoa;Bilateria;Deuterostoma;Chordata;Vertebrata;Aves;
gga-miR-216	mir-216	GATGGCTGTGAATTGGCTTAATCTCAGCTGGCAACTGTGAGCAGTTAATAATTCTCACAGTGGTATCTGGGATTATGCTAAACACAGCAATTTCTTTGCTCTAATG	TAATCTCAGCTGGCAACTGTG	100	0.0008	Gallus Gallus	Metazoa;Bilateria;Deuterostoma;Chordata;Vertebrata;Aves;
ssc-miR-216	mir-216	GATGGCTGTGAGTTGGCTTAATCTCAGCTGGCAACTGTGAGATGTTCATACAATCCCCCACAGTGGTCTCTGGGATTATGCTAAACAGAGCAATTTCCTTGCCCT	TAATCTCAGCTGGCAACTGTG	100	0.0008	Sus scrofa	Metazoa;Bilateria;Deuterostoma;Chordata;Vertebrata;Mammalia;suina;
lca-miR-216	mir-216	GATGGCTGTGAGTTGGCTTAATCTCAGCTGGCAACTGTGAGATGTTCATACAATCCCTCACAGTGGTCTCTGGGATTATGCTAAACAGAGCAATTTCCTAGCCCTCACGA	TAATCTCAGCTGGCAACTGTG	100	0.0008	Lemur catta	Metazoa;Bilateria;Deuterostoma;Chordata;Vertebrata;Mammalia;Primates;Lemuridae;
ggo-miR-216	mir-216	GATGGCTGTGAGTTGGCTTAATCTCAGCTGGCAACTGTGAGATGTTCATACAATCCCTCACAGTGGTCTCTGGGATTATGCTAAACAGAGCAATTTCCTAGCCCTCACGA	TAATCTCAGCTGGCAACTGTG	100	0.0008	Gorilla gorilla	Metazoa;Bilateria;Deuterostoma;Chordata;Vertebrata;Mammalia;Primates;Hominidae;
ppy-miR-216	mir-216	GATGGCTGTGAGTTGGCTTAATCTCAGCTGGCAACTGTGAGATGTTCATACAATCCCTCACAGTGGTCTCTGGGATTATGCTAAACAGAGCAATTTCCTTGCCCTCACGA	TAATCTCAGCTGGCAACTGTG	100	0.0008	Pongo pygmaeus	Metazoa;Bilateria;Deuterostoma;Chordata;Vertebrata;Mammalia;Primates;Hominidae;
ppa-miR-216	mir-216	GATGGCTGTGAGTTGGCTTAATCTCAGCTGGCAACTGTGAGATGTTCATACAATCCCTCACAGTGGTCTCTGGGATTATGCTAAACAGAGCAATTTCCTAGCCCTCACGA	TAATCTCAGCTGGCAACTGTG	100	0.0008	Pan paniscus	Metazoa;Bilateria;Deuterostoma;Chordata;Vertebrata;Mammalia;Primates;Hominidae;
fru-miR-216a	mir-216	TTGGTAAAATCTCAGCTGGCAACTGTGAGTCGTTCACTAGCTGCTCTCACAATGGCCTCTGGGATTATGCTAA	AAATCTCAGCTGGCAACTGTGA	100	0.0008	Fugu rubripes	Metazoa;Bilateria;Deuterostoma;Chordata;Vertebrata;Pisces;
tni-miR-216a	mir-216	TTGGTGAAATCTCAGCTGGCAACTGTGAGTCGTTCACTAGCTGCTCTCACAATGGCCTCTGGGATTATGCTAA	AAATCTCAGCTGGCAACTGTGA	100	0.0008	Tetraodon nigroviridis	Metazoa;Bilateria;Deuterostoma;Chordata;Vertebrata;Pisces;
xtr-miR-216	mir-216	TGGCTGTGAATTGGCTTAATCTCAGCTGGCAACTGTGAGCAGTTAATAAATTATCTCACAGTGGTCTCTGGGATTATACTAAACACAGCAA	TAATCTCAGCTGGCAACTGTG	100	0.0008	Xenopus tropicalis	Metazoa;Bilateria;Deuterostoma;Chordata;Vertebrata;Amphibia;
mdo-miR-216	mir-216	GATGGCTGTGAATTGGCTTAATCTCAGCTGGCAACTGTGAGATGTTAATAAATTCCCTCACAGTGGTCTCTGGGATTATGCTAAACAGAGCAATTTC	TAATCTCAGCTGGCAACTGTG	100	0.0008	Monodelphis domestica	Metazoa;Bilateria;Deuterostoma;Chordata;Vertebrata;Mammalia;Metatheria;
cfa-miR-216a	mir-216	GATGGCTGTGAGTTGGCTTAATCTCAGCTGGCAACTGTGAGATGTTCATACAATCCCCCACAGTGGTCTCTGGGATTATGCTAAACAGAGCAATATCCTTGCCCT	TAATCTCAGCTGGCAACTGTG	100	0.0008	Canis familiaris	Metazoa;Bilateria;Deuterostoma;Chordata;Vertebrata;Mammalia;Carnivora;
ptr-miR-216a	mir-216	GATGGCTGTGAGTTGGCTTATCTCAGCTGGCAACTGTGAGATGTTCATACAATCCCTCACAGTGGTCTCTGGGATTAAACTAAACAGAGCAATTTCCTAGCCCTCACGA	TTATCTCAGCTGGCAACTGTG	95.24	0.004	Pan troglodytes	Metazoa;Bilateria;Deuterostoma;Chordata;Vertebrata;Mammalia;Primates;Hominidae;
dre-miR-216b	mir-216	ACTGACTGGGTAATCTCTGCAGGCAACTGTGATGTGATTACAGTCTCACATTGACCTGAAGAGGTTGAGCAGTCTGT	TAATCTCTGCAGGCAACTGTGA	90.91	0.01	Danio rerio	Metazoa;Bilateria;Deuterostoma;Chordata;Vertebrata;Pisces;
fru-miR-216b	mir-216	TGACTGTTTAATCTCTGCAGGCAACTGTGATGGTGTTTTATATTCTCACAATCACCTGGAGAGATTCTGCAGTTTAT	TAATCTCTGCAGGCAACTGTGA	90.91	0.01	Fugu rubripes	Metazoa;Bilateria;Deuterostoma;Chordata;Vertebrata;Pisces;
tni-miR-216b	mir-216	TGACTGTTTAATCTCTGCAGGCAACTGTGATGGTGATTTTTATTCTCACAATCACCTGGAGAGATTCTGCAGTTTAT	TAATCTCTGCAGGCAACTGTGA	90.91	0.01	Tetraodon nigroviridis	Metazoa;Bilateria;Deuterostoma;Chordata;Vertebrata;Pisces;
csa-miR-216b	undef	GTGACGCTTGTCGTCTAATCTCTGCAGGCAACTGTGATGTCATAGTCACATATGTGTGCAGAGGTTGGATGAAATGTAGTC	TAATCTCTGCAGGCAACTGTGA	90.91	0.01	Ciona savignyi	Metazoa;Bilateria;Deuterostoma;Chordata;Urochordata;
lgi-miR-216a	undef	TCTTGATGTTTGTGTAATCTCAGCTGGTAATTCTGAGTTCTAATAAATACTAATTTTCTCAAGTTACTTGCCGAGATTATATAAATATTACGT	TAATCTCAGCTGGTAATTCTGAG	90.91	0.054	Lottia gigantea	Metazoa;Bilateria;Lophotrochozoa;Molusca;
ssc-miR-217	mir-217	ATAATTATTACAGAGTTTTTGATGTCGCAGATACTGCATCAGGAACTGATTGGATAAGAATTGGTCACCATCAGTTCTTAATGCATTGCCTTCAGCATCTAAACAAG	TACTGCATCAGGAACTGATTGGA			Sus scrofa	Metazoa;Bilateria;Deuterostoma;Chordata;Vertebrata;Mammalia;suina;
hsa-miR-217	mir-217	AGTATAATTATTACATAGTTTTTGATGTCGCAGATACTGCATCAGGAACTGATTGGATAAGAATCAGTCACCATCAGTTCCTAATGCATTGCCTTCAGCATCTAAACAAG	TACTGCATCAGGAACTGATTGGA	100	0.0001	Homo sapiens	Metazoa;Bilateria;Deuterostoma;Chordata;Vertebrata;Mammalia;Primates;Hominidae;
gga-miR-217	mir-217	AAAGTCACTGCAGAGTTCTTGATGTCGCAGATACTGCATCAGGAACTGATTGGATAATAATCAGTCACCATCAGTTCCTAATGCATTGCCTTCAGCATCTAAACAAG	TACTGCATCAGGAACTGATTGGA	100	0.0001	Gallus Gallus	Metazoa;Bilateria;Deuterostoma;Chordata;Vertebrata;Aves;
ssc-miR-217	mir-217	ATAATTATTACAGAGTTTTTGATGTCGCAGATACTGCATCAGGAACTGATTGGATAAGAATTGGTCACCATCAGTTCTTAATGCATTGCCTTCAGCATCTAAACAAG	TACTGCATCAGGAACTGATTGGA	100	0.0001	Sus scrofa	Metazoa;Bilateria;Deuterostoma;Chordata;Vertebrata;Mammalia;suina;
ggo-miR-217	mir-217	AGTATAATTATTACATAGTTTTTGATGTCGCAGATACTGCATCAGGAACTGATTGGATAAGAATCAGTCACCATCAGTTCCTAATGCATTGCCTTCAGCATCTAAACAAG	TACTGCATCAGGAACTGATTGGA	100	0.0001	Gorilla gorilla	Metazoa;Bilateria;Deuterostoma;Chordata;Vertebrata;Mammalia;Primates;Hominidae;
ppa-miR-217	mir-217	AGTATAATTATTACATAGTTTTTGATGTCGCAGATACTGCATCAGGAACTGATTGGATAAGAATCAGTCACCATCAGTTCCTAATGCATTGCCTTCAGCATCTAAACAAG	TACTGCATCAGGAACTGATTGGA	100	0.0001	Pan paniscus	Metazoa;Bilateria;Deuterostoma;Chordata;Vertebrata;Mammalia;Primates;Hominidae;
xtr-miR-217	mir-217	TTGATGTTGTAGATACTGCATCAGGAACTGATTGGATCCCAGGGAGCAGCCATCAGTTCCTAATGCACTGCCTTCGGCATCTA	TACTGCATCAGGAACTGATTGGA	100	0.0001	Xenopus tropicalis	Metazoa;Bilateria;Deuterostoma;Chordata;Vertebrata;Amphibia;
mdo-miR-217	mir-217	TTGATGTCGTAGATACTGCATCAGGAACTGATTGGATAATATTCAGGCACCATCAGTTCCTAATGCATTGCCTTCAGCATCT	TACTGCATCAGGAACTGATTGGA	100	0.0001	Monodelphis domestica	Metazoa;Bilateria;Deuterostoma;Chordata;Vertebrata;Mammalia;Metatheria;
oan-miR-217	mir-217	CCGAGCCGAGTTTTTGATGTCGCAGATACTGCATCAGGAACTGATTGGATAATAATCAGTCACCATCAGTTCCTAATGCATTGCCTTCAGCATCTAAACAAGCTTCCATG	TACTGCATCAGGAACTGATTGGA	100	0.0001	Ornithorhynchus anatinus	Metazoa;Bilateria;Deuterostoma;Chordata;Vertebrata;Mammalia;Prototheria;
ptr-miR-217	mir-217	AGTATAATTATTACATAGTTTTTGATGTCGCAGATACTGCATCAGGAACTGATTGGATAAGAATCAGTCACCATCAGTTCCTAATGCATTGCCTTCAGCATCTAAACAA	TACTGCATCAGGAACTGATTGGA	100	0.0001	Pan troglodytes	Metazoa;Bilateria;Deuterostoma;Chordata;Vertebrata;Mammalia;Primates;Hominidae;
bta-miR-217	mir-217	AATATAATTAACACAGAGTTTTTGATGTCGCAGATACTGCATCAGGAACTGATTGGATAAGAATCGGTCACCATCAGTTCCTCATGCATTGCCTTCAGCATCTAAACAAG	TACTGCATCAGGAACTGATTGGA	100	0.0001	Bos taurus	Metazoa;Bilateria;Deuterostoma;Chordata;Vertebrata;Mammalia;Ruminantia;
bfl-miR-217	mir-217	CTGGGACTACTGCATCAGGAACTGATTGGATGGGATACAAATCAATCTGTTCCTCATGCATGGCTCAC	TACTGCATCAGGAACTGATTGGA	100	0.0001	Branchiostoma floridae	Metazoa;Bilateria;Deuterostoma;Chordata;Cephalochordata;
cfa-miR-217	mir-217	TTGATGTCGCAGATACTGCATCAGGAACTGATTGGATAAGAATGGGTCACCATCAGTTCCTAATGCATTGCCTTCAGCATCT	TACTGCATCAGGAACTGATTGGA	100	0.0001	Canis familiaris	Metazoa;Bilateria;Deuterostoma;Chordata;Vertebrata;Mammalia;Carnivora;
eca-miR-217	mir-217	TACTGCATCAGGAACTGATTGGATAAGAATCAGTCACCATCAGTTCCTAATGCATTG	TACTGCATCAGGAACTGATTGGA	100	0.0001	Equus caballus	Metazoa;Bilateria;Deuterostoma;Chordata;Vertebrata;Mammalia;Laurasiatheria;
ppy-miR-217	mir-217	AGTATAATTATTACATAGTTTTTGATGTCGCAGATACTGCATCAGGAACTGATTGGATAAGAATCAGCCACCATCAGTTCCTAATGCATTGCCTTCAGCATCTAAACAAG	TACTGCATCAGGAACTGATTGGA	100	0.0001	Pongo pygmaeus	Metazoa;Bilateria;Deuterostoma;Chordata;Vertebrata;Mammalia;Primates;Hominidae;
dre-miR-217	mir-217	ATGAGAACTTTCTGATGTTGGTGATACTGCATCAGGAACTGATTGGATGATATTCAGGAGCCATCAGTTCCTGATGCACTCCCATCAGCATCGAAAGA	TACTGCATCAGGAACTGATTGG	100	0.0003	Danio rerio	Metazoa;Bilateria;Deuterostoma;Chordata;Vertebrata;Pisces;
fru-miR-217	mir-217	ATGAAGAGCCTTCTTGATGCGGATGATACTGCATCAGGAACTGATTGGCTGATGCTTTTTACCCAACAGTACCTGATGCATTGCCTTCAGCATTGAAAGA	TACTGCATCAGGAACTGATTGG	100	0.0003	Fugu rubripes	Metazoa;Bilateria;Deuterostoma;Chordata;Vertebrata;Pisces;
tni-miR-217	mir-217	TCTTGATGTGGATGATACTGCATCAGGAACTGATTGGCTGATGCTTAGTACCCAACAGTACCTGATGCATTGCCTTCAGCATTGAAAGA	TACTGCATCAGGAACTGATTGG	100	0.0003	Tetraodon nigroviridis	Metazoa;Bilateria;Deuterostoma;Chordata;Vertebrata;Pisces;
mmu-miR-217	mir-217	AAACATAGTCATTACAGTTTTTGATGTTGCAGATACTGCATCAGGAACTGACTGGATAAGACTTAATCCCCATCAGTTCCTAATGCATTGCCTTCAGCATCTAAACAA	TACTGCATCAGGAACTGACTGGA	95.65	0.0006	Mus Musculus	Metazoa;Bilateria;Deuterostoma;Chordata;Vertebrata;Mammalia;Rodentia;
mml-miR-217	mir-217	AATATAATTATTACATAGTTTTTGATGTCGCAGATTCTGCATCAGGAACTGATTGGATAAGAATCAGTCACCATCAGTTCCTAATGCATTGCCTTCAGCATCTAAACAAG	TTCTGCATCAGGAACTGATTGGA	95.65	0.0006	Macaca mulatta	Metazoa;Bilateria;Deuterostoma;Chordata;Vertebrata;Mammalia;Primates;Cercopithecidae;
tgu-miR-217	mir-217	ATGTCGCAGATACTGCATCAGGAACTGATTGGATAATAATCACTCACCATCAGTTCCTAATGCATTGCCTTCA	ATACTGCATCAGGAACTGATTG	100	0.0007	Taeniopygia guttata	Metazoa;Bilateria;Deuterostoma;Chordata;Vertebrata;Aves;
rno-miR-217	mir-217	ACCACAGTCATTGTAGTTTTGATGTCGCAGATACTGCATCAGGAACTGACTGGATAAGACTCAGTCACCATCAGTTCCTAATGCATTGCCTTCAGCATCTAAACA	TACTGCATCAGGAACTGACTGG	95.45	0.002	Rattus norvegicus	Metazoa;Bilateria;Deuterostoma;Chordata;Vertebrata;Mammalia;Rodentia;
cin-miR-217	undef	ATAGTTGTCGTGATTTACTGCATTAGGAACTGATTGGTCCAAAAACCTCCAATCATATCCTTGTGCATTATATTTCGGGAACGACTCACTTCAAAGTTAAACA	TACTGCATTAGGAACTGATTGG	95.45	0.002	Ciona intestinalis	Metazoa;Bilateria;Deuterostoma;Chordata;Urochordata;
csa-miR-217	undef	GAAAGTGGGGCGAGATACTGCATTAGGAACTGATTGGTTGTTAATTTCACTCAGTTTCAGGTGCATTAAATTGCTACACTATATGTCATCCACCAGTATGAG	TACTGCATTAGGAACTGATTGG	95.45	0.002	Ciona savignyi	Metazoa;Bilateria;Deuterostoma;Chordata;Urochordata;
ssc-miR-221	mir-221	TGAACCTGGCATACAATGTAGATTTCTGTGTTTGTTGGGCAACAGCTACATTGTCTGCTGGGTTTCAGGC	AGCTACATTGTCTGCTGGGTTT			Sus scrofa	Metazoa;Bilateria;Deuterostoma;Chordata;Vertebrata;Mammalia;suina;
hsa-miR-221	mir-221	TGAACATCCAGGTCTGGGGCATGAACCTGGCATACAATGTAGATTTCTGTGTTCGTTAGGCAACAGCTACATTGTCTGCTGGGTTTCAGGCTACCTGGAAACATGTTCTC	AGCTACATTGTCTGCTGGGTTTC	100	0.0003	Homo sapiens	Metazoa;Bilateria;Deuterostoma;Chordata;Vertebrata;Mammalia;Primates;Hominidae;
mmu-miR-221	mir-221	ATCCAGGTCTGGGGCATGAACCTGGCATACAATGTAGATTTCTGTGTTTGTTAGGCAACAGCTACATTGTCTGCTGGGTTTCAGGCTACCTGGAA	AGCTACATTGTCTGCTGGGTTTC	100	0.0003	Mus Musculus	Metazoa;Bilateria;Deuterostoma;Chordata;Vertebrata;Mammalia;Rodentia;
rno-miR-221	mir-221	TGAATATCCAGGTCTGGGGCATGAACCTGGCATACAATGTAGATTTCTGTGTTTGTTAGGCAACAGCTACATTGTCTGCTGGGTTTCAGGCTACCTGGAAGCATTTCTC	AGCTACATTGTCTGCTGGGTTTC	100	0.0003	Rattus norvegicus	Metazoa;Bilateria;Deuterostoma;Chordata;Vertebrata;Mammalia;Rodentia;
gga-miR-221	mir-221	GACTGTCCAGGTTTGGGGCATGAACCTGGCATACAATGTAGATTTCTGTGTTTGTTAAGCAACAGCTACATTGTCTGCTGGGTTTCCAGCTGCCTGGAA	AGCTACATTGTCTGCTGGGTTTC	100	0.0003	Gallus Gallus	Metazoa;Bilateria;Deuterostoma;Chordata;Vertebrata;Aves;
dre-miR-221	mir-221	GTCGTGAACCTGGCATACAATGTAGATTTCTGTGTGGTACTATCTACAGCTACATTGTCTGCTGGGTTTCAGGCCAGCAGAATAATTCTGCTC	AGCTACATTGTCTGCTGGGTTTC	100	0.0003	Danio rerio	Metazoa;Bilateria;Deuterostoma;Chordata;Vertebrata;Pisces;
mml-miR-221	mir-221	TGAACATCCAGGTCTGGGGCATGAACCTGGCATACAATGTAGATTTCTGTGTTCGTTAGGCAACAGCTACATTGTCTGCTGGGTTTCAGGCTACCTGGAAACATGTTCTC	AGCTACATTGTCTGCTGGGTTTC	100	0.0003	Macaca mulatta	Metazoa;Bilateria;Deuterostoma;Chordata;Vertebrata;Mammalia;Primates;Cercopithecidae;
ggo-miR-221	mir-221	TGAACATCCAGGTCTGGGGCATGAACCTGGCATACAATGTAGATTTCTGTGTTCGTTAGGCAACAGCTACATTGTCTGCTGGGTTTCAGGCTACCTGGAAACATGTTCTC	AGCTACATTGTCTGCTGGGTTTC	100	0.0003	Gorilla gorilla	Metazoa;Bilateria;Deuterostoma;Chordata;Vertebrata;Mammalia;Primates;Hominidae;
ppy-miR-221	mir-221	TGAACATCCAGGTCTGGGGCATGAACCTGGCATACAATGTAGATTTCTGTGTTCGTTAGGCAACAGCTACATTGTCTGCTGGGTTTCAGGCTACCTGGAAACATGTTCTC	AGCTACATTGTCTGCTGGGTTTC	100	0.0003	Pongo pygmaeus	Metazoa;Bilateria;Deuterostoma;Chordata;Vertebrata;Mammalia;Primates;Hominidae;
ppa-miR-221	mir-221	TGAACATCCAGGTCTGGGGCATGAACCTGGCATACAATGTAGATTTCTGTGTTCGTTAGGCAACAGCTACATTGTCTGCTGGGTTTCAGGCTACCTGGAAACATGTTCTC	AGCTACATTGTCTGCTGGGTTTC	100	0.0003	Pan paniscus	Metazoa;Bilateria;Deuterostoma;Chordata;Vertebrata;Mammalia;Primates;Hominidae;
fru-miR-221	mir-221	TGAACATCCAGGTCTGGGGCATGAACCTGGCATACAATGTAGATTTCTGTGTTCGTTAGGCAACAGCTACATTGTCTGCTGGGTTTCAGGCTACCTGGAAACATGTTCTC	AGCTACATTGTCTGCTGGGTTTC	100	0.0003	Fugu rubripes	Metazoa;Bilateria;Deuterostoma;Chordata;Vertebrata;Pisces;
tni-miR-221	mir-221	CCTGAACCTGGCATACAATGTAGATTTCTGTGTGCTTGGATTCTACAGCTACATTGTCTGCTGGGTTTC	AGCTACATTGTCTGCTGGGTTTC	100	0.0003	Tetraodon nigroviridis	Metazoa;Bilateria;Deuterostoma;Chordata;Vertebrata;Pisces;
bta-miR-221	mir-221	CCAACATCCAGGTCTAGGGCATGAACCTGGCATACAATGTAGATTTCTGTGTTTGTTGAGCAACAGCTACATTGTCTGCTGGGTTTCAGGCTACCTGGAAACACGTTCTT	AGCTACATTGTCTGCTGGGTTT	100	0.0003	Bos taurus	Metazoa;Bilateria;Deuterostoma;Chordata;Vertebrata;Mammalia;Ruminantia;
xtr-miR-221	mir-221	ACCCAGACTTTGGCGTGCACCTGGCATACAATGTAGAAAACTGTGTTTGCAAAGCAACAGCTACATTGTCTGCTGGGTTTCATGCTGAATGGA	AGCTACATTGTCTGCTGGGTTTC	100	0.0003	Xenopus tropicalis	Metazoa;Bilateria;Deuterostoma;Chordata;Vertebrata;Amphibia;
mdo-miR-221	mir-221	GCATGAACCTGGCATACAATGTAGAATTCTGTGTTTATTAAGTAACAGCTACATTGTCTGCTGGGTTTCAGGCT	AGCTACATTGTCTGCTGGGTTTC	100	0.0003	Monodelphis domestica	Metazoa;Bilateria;Deuterostoma;Chordata;Vertebrata;Mammalia;Metatheria;
cfa-miR-221	mir-221	ACCTGGCATACAATGTAGATTTCTGTGTTTGTTGGGCAACAGCTACATTGTCTGCTGGGTTT	AGCTACATTGTCTGCTGGGTTT	100	0.0003	Canis familiaris	Metazoa;Bilateria;Deuterostoma;Chordata;Vertebrata;Mammalia;Carnivora;
oan-miR-221	mir-221	TTCAGGTTTGAGGCATGAACCTGGCATACAATGTAGAATTCTGTATTTGTTAAGCAACAGCTACATTGTCTGCTGGGTTTCAAGCTACCTGGA	AGCTACATTGTCTGCTGGGTTT	100	0.0003	Ornithorhynchus anatinus	Metazoa;Bilateria;Deuterostoma;Chordata;Vertebrata;Mammalia;Prototheria;
ssc-miR-221	mir-221	TGAACCTGGCATACAATGTAGATTTCTGTGTTTGTTGGGCAACAGCTACATTGTCTGCTGGGTTTCAGGC	AGCTACATTGTCTGCTGGGTTT	100	0.0003	Sus scrofa	Metazoa;Bilateria;Deuterostoma;Chordata;Vertebrata;Mammalia;suina;
ptr-miR-221	mir-221	TGAACATCCAGGTCTGGGGCATGAACCTGGCATACAATGTAGATTTCTGTGTTCGTTAGGCAACAGCTACATTGTCTGCTGGGTTTCAGGCTACCTGGAAACATGTTCT	AGCTACATTGTCTGCTGGGTTTC	100	0.0003	Pan troglodytes	Metazoa;Bilateria;Deuterostoma;Chordata;Vertebrata;Mammalia;Primates;Hominidae;
eca-miR-221	mir-221	CCAACATCCAGGTCTGGGGCATGAACCTGGCATACAATGTAGATTTCTGTGTTTCTTGGGCAACAGCTACATTGTCTGCTGGGTTTCAGGCTACCTGGAAACATGTTCTC	AGCTACATTGTCTGCTGGGTTTC	100	0.0003	Equus caballus	Metazoa;Bilateria;Deuterostoma;Chordata;Vertebrata;Mammalia;Laurasiatheria;
tgu-miR-221	mir-221	ACCTGGCATACAATGTAGATTTCTGTGTTTGTTAAGCAACAGCTACATTGTCTGCTGGGTTTCCAGCTGCCTG	AGCTACATTGTCTGCTGGGTTTC	100	0.0003	Taeniopygia guttata	Metazoa;Bilateria;Deuterostoma;Chordata;Vertebrata;Aves;
ssc-miR-224	mir-224	GGGCTTTCAAGTCACTAGTGGTTCCGTTTAGTAGAAGGTTTTGCATTGTTTCAAAATGGTGCCCTAGTGACTACAAAGCCC	CAAGTCACTAGTGGTTCCGTTTA			Sus scrofa	Metazoa;Bilateria;Deuterostoma;Chordata;Vertebrata;Mammalia;suina;
ssc-miR-224	mir-224	GGGCTTTCAAGTCACTAGTGGTTCCGTTTAGTAGAAGGTTTTGCATTGTTTCAAAATGGTGCCCTAGTGACTACAAAGCCC	CAAGTCACTAGTGGTTCCGTTTA	100	0.0001	Sus scrofa	Metazoa;Bilateria;Deuterostoma;Chordata;Vertebrata;Mammalia;suina;
mml-miR-224	mir-224	GGGCTTTCAAGTCACTAGTGGTTCCGTTTAGTAGATGATTGTGCATTGTTTCAAAATGGTGCCCTAGTGACTACAAAGCCC	CAAGTCACTAGTGGTTCCGTTTA	100	0.0001	Macaca mulatta	Metazoa;Bilateria;Deuterostoma;Chordata;Vertebrata;Mammalia;Primates;Cercopithecidae;
ptr-miR-224	mir-224	GGGCTTTCAAGTCACTAGTGGTTCCGTTTAGTAGATGATTGTGCATTGTTTCAAAATGGTGCCCTAGTGACTACAAAGCCC	CAAGTCACTAGTGGTTCCGTTTA	100	0.0001	Pan troglodytes	Metazoa;Bilateria;Deuterostoma;Chordata;Vertebrata;Mammalia;Primates;Hominidae;
ggo-miR-224	mir-224	GGGCTTTCAAGTCACTAGTGGTTCCGTTTAGTAGATGATTGTGCATTGTTTCAAAATGGTGCCCTAGTGACTACAAAGCCC	CAAGTCACTAGTGGTTCCGTTTA	100	0.0001	Gorilla gorilla	Metazoa;Bilateria;Deuterostoma;Chordata;Vertebrata;Mammalia;Primates;Hominidae;
ppy-miR-224	mir-224	GGGCTTTCAAGTCACTAGTGGTTCCGTTTAGTAGATGATTGTGCATTGTTTCAAAATGGTGCCCTAGTGACTACAAAGCCC	CAAGTCACTAGTGGTTCCGTTTA	100	0.0001	Pongo pygmaeus	Metazoa;Bilateria;Deuterostoma;Chordata;Vertebrata;Mammalia;Primates;Hominidae;
mne-miR-224	mir-224	GGGCTTTCAAGTCACTAGTGGTTCCGTTTAGTAGATGATTGTGCATTGTTTCAAAATGGTGCCCTAGTGACTACAAAGCCC	CAAGTCACTAGTGGTTCCGTTTA	100	0.0001	Macaca nemestrina	Metazoa;Bilateria;Deuterostoma;Chordata;Vertebrata;Mammalia;Primates;Cercopithecidae;
ppa-miR-224	mir-224	GGGCTTTCAAGTCACTAGTGGTTCCGTTTAGTAGATGATTGTGCATTGTTTCAAAATGGTGCCCTAGTGACTACAAAGCCC	CAAGTCACTAGTGGTTCCGTTTA	100	0.0001	Pan paniscus	Metazoa;Bilateria;Deuterostoma;Chordata;Vertebrata;Mammalia;Primates;Hominidae;
bta-miR-224	mir-224	GGGCTTTCAAGTCACTAGTGGTTCCGTTTAGTAGATGGTTGTACATTGTTTCAAAATGGTACCCTAGTGACTACAAAGCCC	CAAGTCACTAGTGGTTCCGTTTA	100	0.0001	Bos taurus	Metazoa;Bilateria;Deuterostoma;Chordata;Vertebrata;Mammalia;Ruminantia;
rno-miR-224	mir-224	GGGCTTTCAAGTCACTAGTGGTTCCGTTTAGTAGATGGTTTTTGCATTGTTTCAAAATGGTGCCCTAGTGACTACAAAGCCC	CAAGTCACTAGTGGTTCCGTTT	100	0.0003	Rattus norvegicus	Metazoa;Bilateria;Deuterostoma;Chordata;Vertebrata;Mammalia;Rodentia;
cfa-miR-224	mir-224	CAAGTCACTAGTGGTTCCGTTTAGTAGATGATTATGCATTGTTTCAAAATGGTGCCCTAGTGACTGCAA	CAAGTCACTAGTGGTTCCGTTT	100	0.0003	Canis familiaris	Metazoa;Bilateria;Deuterostoma;Chordata;Vertebrata;Mammalia;Carnivora;
hsa-miR-224	mir-224	GGGCTTTCAAGTCACTAGTGGTTCCGTTTAGTAGATGATTGTGCATTGTTTCAAAATGGTGCCCTAGTGACTACAAAGCCC	CAAGTCACTAGTGGTTCCGTT	100	0.0007	Homo sapiens	Metazoa;Bilateria;Deuterostoma;Chordata;Vertebrata;Mammalia;Primates;Hominidae;
eca-miR-224	mir-224	GGGCTTTCAAGTCACTAGTGGTTCCGTTTAGTAGATGGTTGTGCATTGTTTCAAAATGGTGCCCTAGTGACTACAAAGCCC	CAAGTCACTAGTGGTTCCGTT	100	0.0007	Equus caballus	Metazoa;Bilateria;Deuterostoma;Chordata;Vertebrata;Mammalia;Laurasiatheria;
mmu-miR-224	mir-224	GGGCTTTTAAGTCACTAGTGGTTCCGTTTAGTAGATGGTTTGTGCATTGTTTCAAAATGGTGCCCTAGTGACTACAAAGCCC	AAGTCACTAGTGGTTCCGTTT	100	0.002	Mus Musculus	Metazoa;Bilateria;Deuterostoma;Chordata;Vertebrata;Mammalia;Rodentia;
ssc-miR-23a	mir-23	CGGCTGGGGTTCCTGGGGATGGGATTTGCTGCCTGTCACAAATCACATTGCCAGGGATTTCCAATCGACC	ATCACATTGCCAGGGATTTCC			Sus scrofa	Metazoa;Bilateria;Deuterostoma;Chordata;Vertebrata;Mammalia;suina;
hsa-miR-23a	mir-23	GGCCGGCTGGGGTTCCTGGGGATGGGATTTGCTTCCTGTCACAAATCACATTGCCAGGGATTTCCAACCGACC	ATCACATTGCCAGGGATTTCC	100	0.0007	Homo sapiens	Metazoa;Bilateria;Deuterostoma;Chordata;Vertebrata;Mammalia;Primates;Hominidae;
mmu-miR-23a	mir-23	CGGACGGCTGGGGTTCCTGGGGATGGGATTTGATGCCAGTCACAAATCACATTGCCAGGGATTTCCAACTGACCC	ATCACATTGCCAGGGATTTCC	100	0.0007	Mus Musculus	Metazoa;Bilateria;Deuterostoma;Chordata;Vertebrata;Mammalia;Rodentia;
rno-miR-23a	mir-23	CGGCCGGCTGGGGTTCCTGGGGATGGGATTTGATGCCAGTCACAAATCACATTGCCAGGGATTTCCAACTGACCC	ATCACATTGCCAGGGATTTCC	100	0.0007	Rattus norvegicus	Metazoa;Bilateria;Deuterostoma;Chordata;Vertebrata;Mammalia;Rodentia;
dre-miR-23a	mir-23	GCTGTGGCGGGGAGGGTTCCTGGCACCGTGATTTGGTGGATAAACAGAAATGAAAATCACATTGCCAGGGATTTCCACTCCTGCACGGT	ATCACATTGCCAGGGATTTCCA	100	0.0007	Danio rerio	Metazoa;Bilateria;Deuterostoma;Chordata;Vertebrata;Pisces;
ssc-miR-23a	mir-23	CGGCTGGGGTTCCTGGGGATGGGATTTGCTGCCTGTCACAAATCACATTGCCAGGGATTTCCAATCGACC	ATCACATTGCCAGGGATTTCC	100	0.0007	Sus scrofa	Metazoa;Bilateria;Deuterostoma;Chordata;Vertebrata;Mammalia;suina;
ggo-miR-23a	mir-23	GGCCGGCTGGGGTTCCTGGGGATGGGATTTGCTTCCTGTCACAAATCACATTGCCAGGGATTTCCAACCGACC	ATCACATTGCCAGGGATTTCC	100	0.0007	Gorilla gorilla	Metazoa;Bilateria;Deuterostoma;Chordata;Vertebrata;Mammalia;Primates;Hominidae;
age-miR-23a	mir-23	GGCCGGCTGGGGTTCCTGGGGATGGGATTTGCTGCCTATCACAAATCACATTGCCAGGGATTTCCAACCGACC	ATCACATTGCCAGGGATTTCC	100	0.0007	Ateles geoffroyi	Metazoa;Bilateria;Deuterostoma;Chordata;Vertebrata;Mammalia;Primates;Atelidae;
ppa-miR-23a	mir-23	GGCCGGCTGGGGTTCCTGGGGATGGGATTTGCTTCCTGTCACAAATCACATTGCCAGGGATTTCCAACCGACC	ATCACATTGCCAGGGATTTCC	100	0.0007	Pan paniscus	Metazoa;Bilateria;Deuterostoma;Chordata;Vertebrata;Mammalia;Primates;Hominidae;
lca-miR-23a	mir-23	GGCCGGCTGGGGTTCCTGGGGATGGGATTTGCTACCTATCACAAATCACATTGCCAGGGATTTCCAACCGACC	ATCACATTGCCAGGGATTTCC	100	0.0007	Lemur catta	Metazoa;Bilateria;Deuterostoma;Chordata;Vertebrata;Mammalia;Primates;Lemuridae;
ppy-miR-23a	mir-23	GGCCGGCTGGGGTTCCTGGGGATGGGATTTGCTTCCTGTCACAAATCACATTGCCAGGGATTTCCAACCGACC	ATCACATTGCCAGGGATTTCC	100	0.0007	Pongo pygmaeus	Metazoa;Bilateria;Deuterostoma;Chordata;Vertebrata;Mammalia;Primates;Hominidae;
ptr-miR-23a	mir-23	GGCCGGCTGGGGTTCCTGGGGATGGGATTTGCTTCCTGTCACAAATCACATTGCCAGGGATTTCCAACCGACC	ATCACATTGCCAGGGATTTCC	100	0.0007	Pan troglodytes	Metazoa;Bilateria;Deuterostoma;Chordata;Vertebrata;Mammalia;Primates;Hominidae;
mml-miR-23a	mir-23	GGCCGGCTGGGGTTCCTGGGGATGGGATTTGCTTCCTGTCACAAATCACATTGCCAGGGATTTCCAACCGACC	ATCACATTGCCAGGGATTTCC	100	0.0007	Macaca mulatta	Metazoa;Bilateria;Deuterostoma;Chordata;Vertebrata;Mammalia;Primates;Cercopithecidae;
sla-miR-23a	mir-23	GGCCGGCTGGGGTTCCTGGGGATGGGATTTGCTGCCTATCACAAATCACATTGCCAGGGATTTCCAACCGACC	ATCACATTGCCAGGGATTTCC	100	0.0007	Saguinus labiatus	Metazoa;Bilateria;Deuterostoma;Chordata;Vertebrata;Mammalia;Primates;Cebidae;
mne-miR-23a	mir-23	GGCCGGCTGGGGTTCCTGGGGATGGGATTTGCTTCCTGTCACAAATCACATTGCCAGGGATTTCCAACCGACC	ATCACATTGCCAGGGATTTCC	100	0.0007	Macaca nemestrina	Metazoa;Bilateria;Deuterostoma;Chordata;Vertebrata;Mammalia;Primates;Cercopithecidae;
fru-miR-23a	mir-23	AGCTGGAGGGATTCCTGGCAGAGTGATTTGGCTGTGATGTAATGTAAATCACATTGCCAGGGATTTCCAACCAGCTG	ATCACATTGCCAGGGATTTCCA	100	0.0007	Fugu rubripes	Metazoa;Bilateria;Deuterostoma;Chordata;Vertebrata;Pisces;
tni-miR-23a	mir-23	AGCTGGAGGGATTCCTGGCAGAGTGATTTGGCTGTGATGTAATGTAAATCACATTGCCAGGGATTTCCAACCAGCT	ATCACATTGCCAGGGATTTCCA	100	0.0007	Tetraodon nigroviridis	Metazoa;Bilateria;Deuterostoma;Chordata;Vertebrata;Pisces;
xtr-miR-23a	mir-23	CTGTGGCTGGTAGGATTCCTGGCAGAGTGATTTGGAAATGTATGGTACAAAATCACATTGCCAGGGATTTCCAATCAGTCCCG	ATCACATTGCCAGGGATTTCC	100	0.0007	Xenopus tropicalis	Metazoa;Bilateria;Deuterostoma;Chordata;Vertebrata;Amphibia;
bta-miR-23a	mir-23	GGCCGGCTGGGGTTCCTGGGGATGGGATTTGCTGCCTGTCACAAATCACATTGCCAGGGATTTCCAACCGACC	ATCACATTGCCAGGGATTTCCA	100	0.0007	Bos taurus	Metazoa;Bilateria;Deuterostoma;Chordata;Vertebrata;Mammalia;Ruminantia;
oan-miR-23a	mir-23	TGCCGCCGGCGGCTGGGGTTCCTGGTGATGCGATTTTCTTGTGCTCGCCAAAATCACATTGCCAGGGATTTCCAACTGGCGGCG	ATCACATTGCCAGGGATTTCCA	100	0.0007	Ornithorhynchus anatinus	Metazoa;Bilateria;Deuterostoma;Chordata;Vertebrata;Mammalia;Prototheria;
xla-miR-23a	mir-23	CCGACAGCGGGGGATTCCTGGAGATGGGATTTTATTTTTGCAGCCAATAAATCACATTGCCAGGGATTTCCAACTGTC	ATCACATTGCCAGGGATTTCC	100	0.0007	Xenopus laevis	Metazoa;Bilateria;Deuterostoma;Chordata;Vertebrata;Amphibia;
eca-miR-23a	mir-23	GGCCGGCTGGGGTTCCTGGGGATGGGATTTGCTGCTTGTCACAAATCACATTGCCAGGGATTTCCAACCGACC	ATCACATTGCCAGGGATTTCC	100	0.0007	Equus caballus	Metazoa;Bilateria;Deuterostoma;Chordata;Vertebrata;Mammalia;Laurasiatheria;
mdo-miR-23a	mir-23	CGGCTGGGGTTCCTGGGGATGGGATTTGATTACTGCCACAAATCACATTGCCAGGGATTTCCAACTGACCACT	ATCACATTGCCAGGGATTTC	100	0.002	Monodelphis domestica	Metazoa;Bilateria;Deuterostoma;Chordata;Vertebrata;Mammalia;Metatheria;
ssc-miR-24	mir-24	CTCTGCCTCCCGTGCCTACTGAGCTGAAACACAGTTGATTTGTGCAGACTGGCTCAGTTCAGCAGGAACAGG	TGGCTCAGTTCAGCAGGAACAG			Sus scrofa	Metazoa;Bilateria;Deuterostoma;Chordata;Vertebrata;Mammalia;suina;
hsa-miR-24	mir-24	CTCCGGTGCCTACTGAGCTGATATCAGTTCTCATTTTACACACTGGCTCAGTTCAGCAGGAACAGGAG	TGGCTCAGTTCAGCAGGAACAG	100	0.0003	Homo sapiens	Metazoa;Bilateria;Deuterostoma;Chordata;Vertebrata;Mammalia;Primates;Hominidae;
mmu-miR-24	mir-24	CTCCGGTGCCTACTGAGCTGATATCAGTTCTCATTTCACACACTGGCTCAGTTCAGCAGGAACAGGAG	TGGCTCAGTTCAGCAGGAACAG	100	0.0003	Mus Musculus	Metazoa;Bilateria;Deuterostoma;Chordata;Vertebrata;Mammalia;Rodentia;
rno-miR-24	mir-24	CTCCGGTGCCTACTGAGCTGATATCAGTTCTCATTTCACACACTGGCTCAGTTCAGCAGGAACAGGAG	TGGCTCAGTTCAGCAGGAACAG	100	0.0003	Rattus norvegicus	Metazoa;Bilateria;Deuterostoma;Chordata;Vertebrata;Mammalia;Rodentia;
gga-miR-24	mir-24	CTCCGGTGCCTACTGAGCTGATATCAGTTCTGATTTTACATACTGGCTCAGTTCAGCAGGAACAGGAG	TGGCTCAGTTCAGCAGGAACAG	100	0.0003	Gallus Gallus	Metazoa;Bilateria;Deuterostoma;Chordata;Vertebrata;Aves;
dre-miR-24	mir-24	GAGGGCTGTTCCCACTTGTGCCTGCTAAACTGGTATCAGTATGTTGATTTAGTGCTGGCTCAGTTCAGCAGGAACAGGTGTGAAGTCCTC	TGGCTCAGTTCAGCAGGAACAG	100	0.0003	Danio rerio	Metazoa;Bilateria;Deuterostoma;Chordata;Vertebrata;Pisces;
ssc-miR-24	mir-24	CTCTGCCTCCCGTGCCTACTGAGCTGAAACACAGTTGATTTGTGCAGACTGGCTCAGTTCAGCAGGAACAGG	TGGCTCAGTTCAGCAGGAACAG	100	0.0003	Sus scrofa	Metazoa;Bilateria;Deuterostoma;Chordata;Vertebrata;Mammalia;suina;
mml-miR-24	mir-24	CTCCGGTGCCTACTGAGCTGATATCAGTTCTCATTTTACACACTGGCTCAGTTCAGCAGGAACAGGAG	TGGCTCAGTTCAGCAGGAACAG	100	0.0003	Macaca mulatta	Metazoa;Bilateria;Deuterostoma;Chordata;Vertebrata;Mammalia;Primates;Cercopithecidae;
ppy-miR-24	mir-24	CTCCGGTGCCTACTGAGCTGATATCAGTTCTCATTTTACACACTGGCTCAGTTCAGCAGGAACAGGAG	TGGCTCAGTTCAGCAGGAACAG	100	0.0003	Pongo pygmaeus	Metazoa;Bilateria;Deuterostoma;Chordata;Vertebrata;Mammalia;Primates;Hominidae;
mne-miR-24	mir-24	CTCCGGTGCCTACTGAGCTGATATCAGTTCTCATTTTACACACTGGCTCAGTTCAGCAGGAACAGGAG	TGGCTCAGTTCAGCAGGAACAG	100	0.0003	Macaca nemestrina	Metazoa;Bilateria;Deuterostoma;Chordata;Vertebrata;Mammalia;Primates;Cercopithecidae;
ppa-miR-24	mir-24	CTCCGGTGCCTACTGAGCTGATATCAGTTCTCATTTTACACACTGGCTCAGTTCAGCAGGAACAGGAG	TGGCTCAGTTCAGCAGGAACAG	100	0.0003	Pan paniscus	Metazoa;Bilateria;Deuterostoma;Chordata;Vertebrata;Mammalia;Primates;Hominidae;
ggo-miR-24	mir-24	CTCTGCCTCCCGTGCCTACTGAGCTGAAACACAGTTGGTTTGTGTACACTGGCTCAGTTCAGCAGGAACAGGG	TGGCTCAGTTCAGCAGGAACAG	100	0.0003	Gorilla gorilla	Metazoa;Bilateria;Deuterostoma;Chordata;Vertebrata;Mammalia;Primates;Hominidae;
ptr-miR-24	mir-24	CTCTGCCTCCCGTGCCTACTGAGCTGAAACACAGTTGGTTTGTGTACACTGGCTCAGTTCAGCAGGAACAGGG	TGGCTCAGTTCAGCAGGAACAG	100	0.0003	Pan troglodytes	Metazoa;Bilateria;Deuterostoma;Chordata;Vertebrata;Mammalia;Primates;Hominidae;
fru-miR-24	mir-24	GGGTTGTGCCCTCCTGTGCCTACTGAACTGGTATCAGTGTCATACTGGAAAACTGGCTCAGTTCAGCAGGAACAGGAGT	TGGCTCAGTTCAGCAGGAACAGT	100	0.0003	Fugu rubripes	Metazoa;Bilateria;Deuterostoma;Chordata;Vertebrata;Pisces;
tni-miR-24	mir-24	CTTCCTGTGCCTACTGAGCTGATATGCAGTTGTACAGAACCACTGGCTCAGTTCAGCAGGAACAGGAGTC	TGGCTCAGTTCAGCAGGAACAG	100	0.0003	Tetraodon nigroviridis	Metazoa;Bilateria;Deuterostoma;Chordata;Vertebrata;Pisces;
xtr-miR-24a	mir-24	CTCTTGTGCCTACTGAACTGATATCAGTTCTATTTCACACACTGGCTCAGTTCAGCAGGAACAGGAG	TGGCTCAGTTCAGCAGGAACAGT	100	0.0003	Xenopus tropicalis	Metazoa;Bilateria;Deuterostoma;Chordata;Vertebrata;Amphibia;
bta-miR-24-3p	mir-24	CTCTGCCTCCCGTGCCTACTGAGCTGAAACACAGTTGATTTGTGCACACTGGCTCAGTTCAGCAGGAACAGG	TGGCTCAGTTCAGCAGGAACAG	100	0.0003	Bos taurus	Metazoa;Bilateria;Deuterostoma;Chordata;Vertebrata;Mammalia;Ruminantia;
cfa-miR-24	mir-24	GGTGCCTACTGAGCTGATATCAGTTCTCATTGTACACACTGGCTCAGTTCAGCAGGAACAGG	TGGCTCAGTTCAGCAGGAACAGG	100	0.0003	Canis familiaris	Metazoa;Bilateria;Deuterostoma;Chordata;Vertebrata;Mammalia;Carnivora;
oan-miR-24	mir-24	GGACTGACCCTCCAGTGCCTACTGAGCTGATATCAGTTCTCGTTGACCCACTGGCTCAGTTCAGCAGGAACAGGAGTGCGGCCC	TGGCTCAGTTCAGCAGGAACAG	100	0.0003	Ornithorhynchus anatinus	Metazoa;Bilateria;Deuterostoma;Chordata;Vertebrata;Mammalia;Prototheria;
eca-miR-24	mir-24	CTCCCGTGCCTACTGAGCTGAAACACAGTTGGTTTGTGCAGACTGGCTCAGTTCAGCAGGAACAGGAG	TGGCTCAGTTCAGCAGGAACAG	100	0.0003	Equus caballus	Metazoa;Bilateria;Deuterostoma;Chordata;Vertebrata;Mammalia;Laurasiatheria;
tgu-miR-24	mir-24	CCAGTCGGAAACAACTTACAGCTGCTGCTGTTGTTCCAGGCTGTTGATGGACCCGTCCTCCGGTGCCTACTGAGCTGATATCAGTTCTGATTTTACACACTGGCTCAGTTCAGCAGGAACAGGAGTCGAGCC	TGGCTCAGTTCAGCAGGAACAG	100	0.0003	Taeniopygia guttata	Metazoa;Bilateria;Deuterostoma;Chordata;Vertebrata;Aves;
ssc-miR-26a	mir-26	GGCTGTGGCTGGATTCAAGTAATCCAGGATAGGCTGTTTCCATCTGTGAGGCCTATTCTTGATTACTTGTTTCTGGAGGCAGCT	TTCAAGTAATCCAGGATAGGCT			Sus scrofa	Metazoa;Bilateria;Deuterostoma;Chordata;Vertebrata;Mammalia;suina;
hsa-miR-26a	mir-26	GTGGCCTCGTTCAAGTAATCCAGGATAGGCTGTGCAGGTCCCAATGGGCCTATTCTTGGTTACTTGCACGGGGACGC	TTCAAGTAATCCAGGATAGGCT	100	0.0003	Homo sapiens	Metazoa;Bilateria;Deuterostoma;Chordata;Vertebrata;Mammalia;Primates;Hominidae;
mmu-miR-26a	mir-26	AAGGCCGTGGCCTCGTTCAAGTAATCCAGGATAGGCTGTGCAGGTCCCAAGGGGCCTATTCTTGGTTACTTGCACGGGGACGCGGGCCTG	TTCAAGTAATCCAGGATAGGCT	100	0.0003	Mus Musculus	Metazoa;Bilateria;Deuterostoma;Chordata;Vertebrata;Mammalia;Rodentia;
rno-miR-26a	mir-26	AAGGCCGTGGCCTTGTTCAAGTAATCCAGGATAGGCTGTGCAGGTCCCAAGGGGCCTATTCTTGGTTACTTGCACGGGGACGCGGGCCTG	TTCAAGTAATCCAGGATAGGCT	100	0.0003	Rattus norvegicus	Metazoa;Bilateria;Deuterostoma;Chordata;Vertebrata;Mammalia;Rodentia;
dre-miR-26a	mir-26	TTTGGCCTGGTTCAAGTAATCCAGGATAGGCTTGTGATGTCCGGAAAGCCTATTCGGGATGACTTGGTTCAGGAATGA	TTCAAGTAATCCAGGATAGGCT	100	0.0003	Danio rerio	Metazoa;Bilateria;Deuterostoma;Chordata;Vertebrata;Pisces;
ssc-miR-26a	mir-26	GGCTGTGGCTGGATTCAAGTAATCCAGGATAGGCTGTTTCCATCTGTGAGGCCTATTCTTGATTACTTGTTTCTGGAGGCAGCT	TTCAAGTAATCCAGGATAGGCT	100	0.0003	Sus scrofa	Metazoa;Bilateria;Deuterostoma;Chordata;Vertebrata;Mammalia;suina;
ptr-miR-26a	mir-26	GTGGCCTCGTTCAAGTAATCCAGGATAGGCTGTGCAGGTCCCAATGGGCCTATTCTTGGTTACTTGCACGGGGACGC	TTCAAGTAATCCAGGATAGGCT	100	0.0003	Pan troglodytes	Metazoa;Bilateria;Deuterostoma;Chordata;Vertebrata;Mammalia;Primates;Hominidae;
ggo-miR-26a	mir-26	GTGGCCTCGTTCAAGTAATCCAGGATAGGCTGTGCAGGTCCCAATGGGCCTATTCTTGGTTACTTGCACGGGGACGC	TTCAAGTAATCCAGGATAGGCT	100	0.0003	Gorilla gorilla	Metazoa;Bilateria;Deuterostoma;Chordata;Vertebrata;Mammalia;Primates;Hominidae;
ppy-miR-26a	mir-26	GTGGCCTCGTTCAAGTAATCCAGGATAGGCTGTGCAGGTCCCAATGGGCCTATTCTTGGTTACTTGCACGGGGACGC	TTCAAGTAATCCAGGATAGGCT	100	0.0003	Pongo pygmaeus	Metazoa;Bilateria;Deuterostoma;Chordata;Vertebrata;Mammalia;Primates;Hominidae;
lla-miR-26a	mir-26	GTGGCCTCGTTCAAGTAATCCAGGATAGGCTGTGCAGGTCCCAATGGGCCTATTCTTGGTTACTTGCACGGGGACGC	TTCAAGTAATCCAGGATAGGCT	100	0.0003	Lagothrix lagotricha	Metazoa;Bilateria;Deuterostoma;Chordata;Vertebrata;Mammalia;Primates;Atelidae;
mne-miR-26a	mir-26	GTGGCCTCGTTCAAGTAATCCAGGATAGGCTGTGCAGGTCCCAATGGGCCTATTCTTGATTACTTGCACGGGGACGC	TTCAAGTAATCCAGGATAGGCT	100	0.0003	Macaca nemestrina	Metazoa;Bilateria;Deuterostoma;Chordata;Vertebrata;Mammalia;Primates;Cercopithecidae;
mml-miR-26a	mir-26	GTGGCCTCGTTCAAGTAATCCAGGATAGGCTGTGCAGGTCCCAATGGGCCTATTCTTGGTTACTTGCACGGGGACGC	TTCAAGTAATCCAGGATAGGCT	100	0.0003	Macaca mulatta	Metazoa;Bilateria;Deuterostoma;Chordata;Vertebrata;Mammalia;Primates;Cercopithecidae;
ppa-miR-26a	mir-26	GTGGCCTCGTTCAAGTAATCCAGGATAGGCTGTGCAGGTCCCAATGGGCCTATTCTTGGTTACTTGCACGGGGACGC	TTCAAGTAATCCAGGATAGGCT	100	0.0003	Pan paniscus	Metazoa;Bilateria;Deuterostoma;Chordata;Vertebrata;Mammalia;Primates;Hominidae;
fru-miR-26	mir-26	AGGCCTCGGCCTGGTTCAAGTAATCCAGGATAGGCTGGTTAACCCTGCACGGCCTATTCTTGATTACTTGTGTCAGGAAGTGGCCGTG	TTCAAGTAATCCAGGATAGGCT	100	0.0003	Fugu rubripes	Metazoa;Bilateria;Deuterostoma;Chordata;Vertebrata;Pisces;
tni-miR-26	mir-26	GCGTTAGGCCTCGGCCTGGTTCAAGTAATCCAGGATAGGCTGGTTAACCCTGCACGGCCTATTCTTGATTACTTGTGTCAGGAAGTGGCCGCCAGC	TTCAAGTAATCCAGGATAGGCT	100	0.0003	Tetraodon nigroviridis	Metazoa;Bilateria;Deuterostoma;Chordata;Vertebrata;Pisces;
bta-miR-26a	mir-26	GGCTGTGGCTGGATTCAAGTAATCCAGGATAGGCTGTTTCCATCTGTGAGGCCTATTCTTGATTACTTGTTTCTGGAGGCAGCT	TTCAAGTAATCCAGGATAGGCT	100	0.0003	Bos taurus	Metazoa;Bilateria;Deuterostoma;Chordata;Vertebrata;Mammalia;Ruminantia;
cfa-miR-26a	mir-26	TTCAAGTAATCCAGGATAGGCTGTTTCCGTCTGTGAGGCCTATTCTTGATTACTTGTTTC	TTCAAGTAATCCAGGATAGGCT	100	0.0003	Canis familiaris	Metazoa;Bilateria;Deuterostoma;Chordata;Vertebrata;Mammalia;Carnivora;
oan-miR-26	mir-26	GGCTCCCGCCCGGTTCAAGTAATCCAGGATAGGCTGTCGGCACCACGGCCTGTCCTCGGTTACTTGTCTCGGGAGGTGGCC	TTCAAGTAATCCAGGATAGGCT	100	0.0003	Ornithorhynchus anatinus	Metazoa;Bilateria;Deuterostoma;Chordata;Vertebrata;Mammalia;Prototheria;
eca-miR-26a	mir-26	GGCTGTGGCTGGATTCAAGTAATCCAGGATAGGCTGTTTCCATCTGTGAGGCCTATTCTTGATTACTTGTTTCTGGAGGCAGCT	TTCAAGTAATCCAGGATAGGCT	100	0.0003	Equus caballus	Metazoa;Bilateria;Deuterostoma;Chordata;Vertebrata;Mammalia;Laurasiatheria;
tgu-miR-26	mir-26	TGTGGCCTGGTTCAAGTAATCCAGGATAGGCTGTATCCATTCTAACTCGCCTATTCTTGGTTACTTGCACTG	TTCAAGTAATCCAGGATAGGCT	100	0.0003	Taeniopygia guttata	Metazoa;Bilateria;Deuterostoma;Chordata;Vertebrata;Aves;
gga-miR-26a	mir-26	GTCACCTGGTTCAAGTAATCCAGGATAGGCTGTATCCATTCCTGCTGGCCTATTCTTGGTTACTTGCACTGGGAGGC	TTCAAGTAATCCAGGATAGGC	100	0.0008	Gallus Gallus	Metazoa;Bilateria;Deuterostoma;Chordata;Vertebrata;Aves;
xtr-miR-26	mir-26	GGCTGCTGCCTGGTTCAAGTAATCCAGGATAGGCTGTTTCCTCAAAGCACGGCCTACTCTTGATTACTTGTTTCAGGAAGTAGCT	TTCAAGTAATCCAGGATAGGC	100	0.0008	Xenopus tropicalis	Metazoa;Bilateria;Deuterostoma;Chordata;Vertebrata;Amphibia;
mdo-miR-26	mir-26	CCGTTTCAAGTAATCCAGGATAGGCTGTTTTCTCTTCAGCCTGTTCTCCATTACTTGGTTCGGGGGCC	TTCAAGTAATCCAGGATAGGC	100	0.0008	Monodelphis domestica	Metazoa;Bilateria;Deuterostoma;Chordata;Vertebrata;Mammalia;Metatheria;
ssc-miR-27a	mir-27	TGGCCTGGGGAGCAGGGCTTAGCTGCTTGTGAGCAGGTCCACAGCAAGTCGTGTTCACAGTGGCTAAGTTCCGCCCCCTGGA	TTCACAGTGGCTAAGTTCCGC			Sus scrofa	Metazoa;Bilateria;Deuterostoma;Chordata;Vertebrata;Mammalia;suina;
hsa-miR-27a	mir-27	CTGAGGAGCAGGGCTTAGCTGCTTGTGAGCAGGGTCCACACCAAGTCGTGTTCACAGTGGCTAAGTTCCGCCCCCCAG	TTCACAGTGGCTAAGTTCCGC	100	0.0007	Homo sapiens	Metazoa;Bilateria;Deuterostoma;Chordata;Vertebrata;Mammalia;Primates;Hominidae;
mmu-miR-27a	mir-27	TGGCCTGAGGAGCAGGGCTTAGCTGCTTGTGAGCAAGGTCCACAGCAAAGTCGTGTTCACAGTGGCTAAGTTCCGCCCCCTGGACCC	TTCACAGTGGCTAAGTTCCGC	100	0.0007	Mus Musculus	Metazoa;Bilateria;Deuterostoma;Chordata;Vertebrata;Mammalia;Rodentia;
rno-miR-27a	mir-27	TGGCCTGTGGAGCAGGGCTTAGCTGCTTGTGAGCAAGGTCTACAGCAAAGTCGTGTTCACAGTGGCTAAGTTCCGCCCCCTGGACCC	TTCACAGTGGCTAAGTTCCGC	100	0.0007	Rattus norvegicus	Metazoa;Bilateria;Deuterostoma;Chordata;Vertebrata;Mammalia;Rodentia;
dre-miR-27a	mir-27	TCTGGATATGATGTCTGCTGAAGTTTCGTGAGGTGCAGGACTTAGCTCACTCTGTGAACAGATCTCGGATATCCTATGTTCACAGTGGCTAAGTTCCGCTCCTCTGAGGCCCACACTCGAAATCAGCCAGG	TTCACAGTGGCTAAGTTCCGCT	100	0.0007	Danio rerio	Metazoa;Bilateria;Deuterostoma;Chordata;Vertebrata;Pisces;
ssc-miR-27a	mir-27	TGGCCTGGGGAGCAGGGCTTAGCTGCTTGTGAGCAGGTCCACAGCAAGTCGTGTTCACAGTGGCTAAGTTCCGCCCCCTGGA	TTCACAGTGGCTAAGTTCCGC	100	0.0007	Sus scrofa	Metazoa;Bilateria;Deuterostoma;Chordata;Vertebrata;Mammalia;suina;
ggo-miR-27a	mir-27	CTGAGGAGCAGGGCTTAGCTGCTTGTGAGCAGGGTCCACACCAAGTCGTGTTCACAGTGGCTAAGTTCCGCCCCCCAG	TTCACAGTGGCTAAGTTCCGCC	100	0.0007	Gorilla gorilla	Metazoa;Bilateria;Deuterostoma;Chordata;Vertebrata;Mammalia;Primates;Hominidae;
age-miR-27a	mir-27	CTGAGGAGCAGGGCTTAGCTGCTTGTGAGCAGGGTTCACTCCAAGTCATGTTCACAGTGGCTAAGTTCCGCCCCCCAG	TTCACAGTGGCTAAGTTCCGCC	100	0.0007	Ateles geoffroyi	Metazoa;Bilateria;Deuterostoma;Chordata;Vertebrata;Mammalia;Primates;Atelidae;
ppa-miR-27a	mir-27	CTGAGGAGCAGGGCTTAGCTGCTTGTGAGCAGGGTCCACACCAAGTCGTGTTCACAGTGGCTAAGTTCCGCCCCCCAG	TTCACAGTGGCTAAGTTCCGCC	100	0.0007	Pan paniscus	Metazoa;Bilateria;Deuterostoma;Chordata;Vertebrata;Mammalia;Primates;Hominidae;
lca-miR-27a	mir-27	CTGAGGAGCAGGGCTTAGCTGCTTGTGAGCAGGGTCCACACCAAATCATGTTCACAGTGGCTAAGTTCCGCCCCCCGG	TTCACAGTGGCTAAGTTCCGCC	100	0.0007	Lemur catta	Metazoa;Bilateria;Deuterostoma;Chordata;Vertebrata;Mammalia;Primates;Lemuridae;
ppy-miR-27a	mir-27	CTGAGGAGCAGGGCTTAGCTGCTTGTGAGCAGGGTCCACACCAAGTTGTGTTCACAGTGGCTAAGTTCCGCCCCCCAG	TTCACAGTGGCTAAGTTCCGCC	100	0.0007	Pongo pygmaeus	Metazoa;Bilateria;Deuterostoma;Chordata;Vertebrata;Mammalia;Primates;Hominidae;
ptr-miR-27a	mir-27	CTGAGGAGCAGGGCTTAGCTGCTTGTGAGCAGGGTCCACACCAAGTCGTGTTCACAGTGGCTAAGTTCCGCCCCCCAG	TTCACAGTGGCTAAGTTCCGCC	100	0.0007	Pan troglodytes	Metazoa;Bilateria;Deuterostoma;Chordata;Vertebrata;Mammalia;Primates;Hominidae;
mml-miR-27a	mir-27	CTGAGGAGCAGGGCTTAGCTGCTTGTGAGCAGGGTCCACACCAAGTCGTGTTCACAGTGGCTAAGTTCCGCCCCCCAG	TTCACAGTGGCTAAGTTCCGCC	100	0.0007	Macaca mulatta	Metazoa;Bilateria;Deuterostoma;Chordata;Vertebrata;Mammalia;Primates;Cercopithecidae;
sla-miR-27a	mir-27	CTGAGGAGCAGGGCTTAGCTGCTTGTGAGCAGGGTTCACTCCAAGTCATGTTCACAGTGGCTAAGTTCCGCCCCCCAG	TTCACAGTGGCTAAGTTCCGCC	100	0.0007	Saguinus labiatus	Metazoa;Bilateria;Deuterostoma;Chordata;Vertebrata;Mammalia;Primates;Cebidae;
mne-miR-27a	mir-27	CTGAGGAGCAGGGCTTAGCTGCTTGTGAGCAGGGTCCACACCAAGTCGTGTTCACAGTGGCTAAGTTCCGCCCCCCCAG	TTCACAGTGGCTAAGTTCCGCC	100	0.0007	Macaca nemestrina	Metazoa;Bilateria;Deuterostoma;Chordata;Vertebrata;Mammalia;Primates;Cercopithecidae;
xtr-miR-27a	mir-27	CGGCGGCCCAGGGCTTAGCTGTATTGTGAGCACTGTCACTCTCGCACCTGTTCACAGTGGCTAAGTTCCGCGCCTC	TTCACAGTGGCTAAGTTCCGC	100	0.0007	Xenopus tropicalis	Metazoa;Bilateria;Deuterostoma;Chordata;Vertebrata;Amphibia;
mdo-miR-27a	mir-27	TGGCTTGAGGAGCAGGACTTAGCTGCCTTGTGAACAGAGTCAGCATCATATTGTGTTCACAGTGGCTAAGTTCCGCTCCCCTTGCC	TTCACAGTGGCTAAGTTCCGC	100	0.0007	Monodelphis domestica	Metazoa;Bilateria;Deuterostoma;Chordata;Vertebrata;Mammalia;Metatheria;
oan-miR-27a	mir-27	GGTCCGGCGGAGCAGGGCTTAGCTGGCCTGTGAACAGTTAGTTCCCTGCGTGTTCACAGTGGCTAAGTTCCGCCCCTCCAGGGCC	TTCACAGTGGCTAAGTTCCGC	100	0.0007	Ornithorhynchus anatinus	Metazoa;Bilateria;Deuterostoma;Chordata;Vertebrata;Mammalia;Prototheria;
eca-miR-27a	mir-27	CTGGGGAGCAGGGCTTAGCTGCTTGTGAGCAGGGTCCACACCGAGTCATGTTCACAGTGGCTAAGTTCCGCCCCCCG	TTCACAGTGGCTAAGTTCCGC	100	0.0007	Equus caballus	Metazoa;Bilateria;Deuterostoma;Chordata;Vertebrata;Mammalia;Laurasiatheria;
bta-miR-27a-3p	mir-27	TGGCCTGGGGAGCAGGGCTTAGCTGCTTGTGAGCAGGTCCACATCAAATCGTGTTCACAGTGGCTAAGTTCCGCCCCC	TTCACAGTGGCTAAGTTCCG	100	0.002	Bos taurus	Metazoa;Bilateria;Deuterostoma;Chordata;Vertebrata;Mammalia;Ruminantia;
cfa-miR-27a	mir-27	GGGCTTAGCTGCTTGTGAGCAGAGTCCACACCAAGTCGTGTTCACAGTGGCTAAGTTCCG	TTCACAGTGGCTAAGTTCCG	100	0.002	Canis familiaris	Metazoa;Bilateria;Deuterostoma;Chordata;Vertebrata;Mammalia;Carnivora;
ssc-miR-28	mir-28	GGTCCTTGCCCTCAAGGAGCTCACACTCTATTGAGTTGCCTTTCTGTCTTCCCCACTAGATTGTGAGCTCCTGGAGGGCAGGCACT	AAGGAGCTCACACTCTATTG			Sus scrofa	Metazoa;Bilateria;Deuterostoma;Chordata;Vertebrata;Mammalia;suina;
ssc-miR-28-5p	mir-28	GGTCCTTGCCCTCAAGGAGCTCACACTCTATTGAGTTGCCTTTCTGTCTTCCCCACTAGATTGTGAGCTCCTGGAGGGCAGGCACT	AAGGAGCTCACACTCTATTGAG	100	0.002	Sus scrofa	Metazoa;Bilateria;Deuterostoma;Chordata;Vertebrata;Mammalia;suina;
hsa-miR-28-5p	mir-28	GGTCCTTGCCCTCAAGGAGCTCACAGTCTATTGAGTTACCTTTCTGACTTTCCCACTAGATTGTGAGCTCCTGGAGGGCAGGCACT	AAGGAGCTCACAGTCTATTGAG	95	0.012	Homo sapiens	Metazoa;Bilateria;Deuterostoma;Chordata;Vertebrata;Mammalia;Primates;Hominidae;
mmu-miR-28	mir-28	GGTCCCTACCTTCAAGGAGCTCACAGTCTATTGAGTTGCCTTTCTGATTCTCCCACTAGATTGTGAGCTGCTGGAGGGCAGGCACT	AAGGAGCTCACAGTCTATTGAG	95	0.012	Mus Musculus	Metazoa;Bilateria;Deuterostoma;Chordata;Vertebrata;Mammalia;Rodentia;
rno-miR-28	mir-28	GGTCCCTACCCGCAAGGAGCTCACAGTCTATTGAGTTCCTTTTCTGATTCTCCCACTAGATTGTGAGCTCCTGGAGGGCAGGCACT	AAGGAGCTCACAGTCTATTGAG	95	0.012	Rattus norvegicus	Metazoa;Bilateria;Deuterostoma;Chordata;Vertebrata;Mammalia;Rodentia;
age-miR-28	mir-28	GGTCCTTGCCCTCAAGGAGCTCACAGTCTATTGAGTTGCCTTTCTGACTTTCCCACTAGATTGTGAGCTCCTGGAGGGCAGGCACT	AAGGAGCTCACAGTCTATTGAG	95	0.012	Ateles geoffroyi	Metazoa;Bilateria;Deuterostoma;Chordata;Vertebrata;Mammalia;Primates;Atelidae;
mml-miR-28	mir-28	GGTCCTTGCCCTCAAGGAGCTCACAGTCTATTGAGTTTCCTTTGTGACTTTCCCACTAGATTGTGAGCTCCTGGAGGGCAGGCACT	AAGGAGCTCACAGTCTATTGAG	95	0.012	Macaca mulatta	Metazoa;Bilateria;Deuterostoma;Chordata;Vertebrata;Mammalia;Primates;Cercopithecidae;
ptr-miR-28	mir-28	GGTCCTTGCCCTCAAGGAGCTCACAGTCTATTGAGTTACCTTTCTGACTTTCCCACTAGATTGTGAGCTCCTGGAGGGCAGGCACT	AAGGAGCTCACAGTCTATTGAG	95	0.012	Pan troglodytes	Metazoa;Bilateria;Deuterostoma;Chordata;Vertebrata;Mammalia;Primates;Hominidae;
ggo-miR-28	mir-28	GGTCCTTGCCCTCAAGGAGCTCACAGTCTATTGAGTTACCTTTCTGACTTTCCCACTAGATTGTGAGCTCCTGGAGGGCAGGCACT	AAGGAGCTCACAGTCTATTGAG	95	0.012	Gorilla gorilla	Metazoa;Bilateria;Deuterostoma;Chordata;Vertebrata;Mammalia;Primates;Hominidae;
ppy-miR-28	mir-28	GGTCCTTGCCCTCAAGGAGCTCACAGTCTATTGAGTTACCTTTCTGATTTTCCCACTAGATTGTGAGCTCCTGGAGGGCAGGCACT	AAGGAGCTCACAGTCTATTGAG	95	0.012	Pongo pygmaeus	Metazoa;Bilateria;Deuterostoma;Chordata;Vertebrata;Mammalia;Primates;Hominidae;
mne-miR-28	mir-28	GGTCCTTGCCCTCAAGGAGCTCACAGTCTATTGAGTTTCCTTTCTGACTTTCCCACTAGATTGTGAGCTCCTGGAGGGCAGGCACT	AAGGAGCTCACAGTCTATTGAG	95	0.012	Macaca nemestrina	Metazoa;Bilateria;Deuterostoma;Chordata;Vertebrata;Mammalia;Primates;Cercopithecidae;
sla-miR-28	mir-28	GGTCCTTGCCCTCAAGGAGCTCACAGTCTATTGAGTTGCCTTTCTAACTTTCCCACTAGATTGTAAGCTCCTGGAGGGCAGGCACT	AAGGAGCTCACAGTCTATTGAG	95	0.012	Saguinus labiatus	Metazoa;Bilateria;Deuterostoma;Chordata;Vertebrata;Mammalia;Primates;Cebidae;
lla-miR-28	mir-28	GGTCCTTGCCCTCAAGGAGCTCACAGTCTATTGAGTTGCCTTTCTGACTTTCCCACTAGATTGTGAGCTCCTGGAGGGCAGGCACT	AAGGAGCTCACAGTCTATTGAG	95	0.012	Lagothrix lagotricha	Metazoa;Bilateria;Deuterostoma;Chordata;Vertebrata;Mammalia;Primates;Atelidae;
ppa-miR-28	mir-28	GGTCCTTGCCCTCAAGGAGCTCACAGTCTATTGAGTTACCTTTCTGACTTTCCCACTAGATTGTGAGCTCCTGGAGGGCAGGCACT	AAGGAGCTCACAGTCTATTGAG	95	0.012	Pan paniscus	Metazoa;Bilateria;Deuterostoma;Chordata;Vertebrata;Mammalia;Primates;Hominidae;
bta-miR-28	mir-28	GGTCCTTGCCCTCAAGGAGCTCACAGTCTATTGAGTTGCCTTTCTGACTTTCCCACTAGATTGAGAGCTCCTGGAGGGCAGGCACT	AAGGAGCTCACAGTCTATTGAG	95	0.012	Bos taurus	Metazoa;Bilateria;Deuterostoma;Chordata;Vertebrata;Mammalia;Ruminantia;
eca-miR-28-5p	mir-28	GGTCCTTGCCCTCAAGGAGCTCACAGTCTATTGAGTTGCCTTTCTGACTTTCCCACTAGATTGTGAGCTCCTGGAGGGCAGGCACT	AAGGAGCTCACAGTCTATTGAG	95	0.012	Equus caballus	Metazoa;Bilateria;Deuterostoma;Chordata;Vertebrata;Mammalia;Laurasiatheria;
ssc-miR-29b	mir-29	CTTCAGGAAGCTGGTTTCATATGGTGGTTTAGATTTAAAAAGTGATTGTCTAGCACCATTTGAAATCAGTGTTCTTGGGGG	TAGCACCATTTGAAATCAGT			Sus scrofa	Metazoa;Bilateria;Deuterostoma;Chordata;Vertebrata;Mammalia;suina;
hsa-miR-29b	mir-29	CTTCAGGAAGCTGGTTTCATATGGTGGTTTAGATTTAAATAGTGATTGTCTAGCACCATTTGAAATCAGTGTTCTTGGGGG	TAGCACCATTTGAAATCAGTGTT	100	0.002	Homo sapiens	Metazoa;Bilateria;Deuterostoma;Chordata;Vertebrata;Mammalia;Primates;Hominidae;
mmu-miR-29b	mir-29	AGGAAGCTGGTTTCATATGGTGGTTTAGATTTAAATAGTGATTGTCTAGCACCATTTGAAATCAGTGTTCT	TAGCACCATTTGAAATCAGTGTT	100	0.002	Mus Musculus	Metazoa;Bilateria;Deuterostoma;Chordata;Vertebrata;Mammalia;Rodentia;
rno-miR-29b	mir-29	CTTCTGGAAGCTGGTTTCACATGGTGGCTTAGATTTTTCCATCTTTGTATCTAGCACCATTTGAAATCAGTGTTTTAGGAG	TAGCACCATTTGAAATCAGTGTT	100	0.002	Rattus norvegicus	Metazoa;Bilateria;Deuterostoma;Chordata;Vertebrata;Mammalia;Rodentia;
gga-miR-29b	mir-29	CCTCAGGAAGCTGGTTTCATATGGTGGTTTAGATTTAACTATTCATTGTCTAGCACCATTTGAAATCAGTGTTCTTGGAGG	TAGCACCATTTGAAATCAGTGTT	100	0.002	Gallus Gallus	Metazoa;Bilateria;Deuterostoma;Chordata;Vertebrata;Aves;
dre-miR-29b	mir-29	CTGCTCCTGGAAGCTGAATTCAGATGGTGCCATAGAGTATTTTATGGCATCTAGCACCATTTGAAATCAGTGTTCCTGGGCCG	TAGCACCATTTGAAATCAGTGT	100	0.002	Danio rerio	Metazoa;Bilateria;Deuterostoma;Chordata;Vertebrata;Pisces;
ssc-miR-29b	mir-29	CTTCAGGAAGCTGGTTTCATATGGTGGTTTAGATTTAAAAAGTGATTGTCTAGCACCATTTGAAATCAGTGTTCTTGGGGG	TAGCACCATTTGAAATCAGT	100	0.002	Sus scrofa	Metazoa;Bilateria;Deuterostoma;Chordata;Vertebrata;Mammalia;suina;
ppy-miR-29b	mir-29	CTTCAGGAAGCTGGTTTCATATGGTGGTTTAGATTTAAATAGTGATTGTCTAGCACCATTTGAAATCAGTGTTCTTGGGGG	TAGCACCATTTGAAATCAGT	100	0.002	Pongo pygmaeus	Metazoa;Bilateria;Deuterostoma;Chordata;Vertebrata;Mammalia;Primates;Hominidae;
ptr-miR-29b	mir-29	CTTCAGGAAGCTGGTTTCATATGGTGGTTTAGATTTAAATAGTGATTGTCTAGCACCATTTGAAATCAGTGTTCTTGGGGG	TAGCACCATTTGAAATCAGT	100	0.002	Pan troglodytes	Metazoa;Bilateria;Deuterostoma;Chordata;Vertebrata;Mammalia;Primates;Hominidae;
ggo-miR-29b	mir-29	CTTCAGGAAGCTGGTTTCATATGGTGGTTTAGATTTAAATAGTGATTGTCTAGCACCATTTGAAATCAGTGTTCTTGGGGG	TAGCACCATTTGAAATCAGT	100	0.002	Gorilla gorilla	Metazoa;Bilateria;Deuterostoma;Chordata;Vertebrata;Mammalia;Primates;Hominidae;
lla-miR-29b	mir-29	CTTCAGGAAGCTGGTTTCATATGGTGGTTTAGATTTAAATAGTGATTGTCTAGCACCATTTGAAATCAGTGTTCTTGGGGG	TAGCACCATTTGAAATCAGT	100	0.002	Lagothrix lagotricha	Metazoa;Bilateria;Deuterostoma;Chordata;Vertebrata;Mammalia;Primates;Atelidae;
age-miR-29b	mir-29	CTTCAGGAAGCTGGTTTCATATGGTGGTTTAGATTTAAATAGTGATTGTCTAGCACCATTTGAAATCAGTGTTCTTGGGGG	TAGCACCATTTGAAATCAGT	100	0.002	Ateles geoffroyi	Metazoa;Bilateria;Deuterostoma;Chordata;Vertebrata;Mammalia;Primates;Atelidae;
ppa-miR-29b	mir-29	CTTCAGGAAGCTGGTTTCATATGGTGGTTTAGATTTAAATAGTGATTGTCTAGCACCATTTGAAATCAGTGTTCTTGGGGG	TAGCACCATTTGAAATCAGT	100	0.002	Pan paniscus	Metazoa;Bilateria;Deuterostoma;Chordata;Vertebrata;Mammalia;Primates;Hominidae;
sla-miR-29b	mir-29	CTTCTGGAAGCTGGTTTCACATGGTGGCTTAGATTTTTCCATCTTTGTATCTAGCACCATTTGAAATCAGTGTTTTAGGAG	TAGCACCATTTGAAATCAGT	100	0.002	Saguinus labiatus	Metazoa;Bilateria;Deuterostoma;Chordata;Vertebrata;Mammalia;Primates;Cebidae;
mne-miR-29b	mir-29	CTTCTGGAAGCTGGTTTCACATGGTGGCTTAGATTTTTCCATCTTTGTATCTAGCACCATTTGAAATCAGTGTTTTAGGAG	TAGCACCATTTGAAATCAGT	100	0.002	Macaca nemestrina	Metazoa;Bilateria;Deuterostoma;Chordata;Vertebrata;Mammalia;Primates;Cercopithecidae;
fru-miR-29b	mir-29	TGGAAGCTGGTTTCAGGTGGTGGCTTAGAGTATTGTCATCTATCTAGCACCATTTGAAATCAGTGTTCTTGGGG	TAGCACCATTTGAAATCAGTGT	100	0.002	Fugu rubripes	Metazoa;Bilateria;Deuterostoma;Chordata;Vertebrata;Pisces;
tni-miR-29b	mir-29	CTCTTGGAAGCTGGTTTCAGGTGGTGGCTTAGAGTATTGTCATCTATCTAGCACCATTTGAAATCAGTGTTCTTGGGG	TAGCACCATTTGAAATCAGTGT	100	0.002	Tetraodon nigroviridis	Metazoa;Bilateria;Deuterostoma;Chordata;Vertebrata;Pisces;
xtr-miR-29b	mir-29	TCCCGGAAGCTGGTTTCTTGTGGTGACTTAGATTTATCCATCGCTGCATCTAGCACCATTTGAAATCAGTGTTCTAGGAG	TAGCACCATTTGAAATCAGTGTT	100	0.002	Xenopus tropicalis	Metazoa;Bilateria;Deuterostoma;Chordata;Vertebrata;Amphibia;
bta-miR-29b	mir-29	CTTCTGGAAGCTGGTTTCACATGGTGGCTTAGATTTTTCCATCTTTGTATCTAGCACCATTTGAAATCAGTGTTTTAGGAG	TAGCACCATTTGAAATCAGTGTT	100	0.002	Bos taurus	Metazoa;Bilateria;Deuterostoma;Chordata;Vertebrata;Mammalia;Ruminantia;
mdo-miR-29b	mir-29	GCTTCTTCAGGAAGCTGGTTTCATATGGTGGTTTAGATTTAACTACTGAGTGTCTAGCACCATTTGAAATCAGTGTTCTTGGAGGA	TAGCACCATTTGAAATCAGT	100	0.002	Monodelphis domestica	Metazoa;Bilateria;Deuterostoma;Chordata;Vertebrata;Mammalia;Metatheria;
ame-miR-29b	mir-29	ATTTAAAGACAATAAGAAGATAGAGGTACTGACTTCTATGCGTGCTGGGGTTTGTGCTAAATCTCCTAGCACCATTTGAAATCAGTACTACTCTTCTTAG	TAGCACCATTTGAAATCAGT	100	0.002	Apis mellifera	Metazoa;Bilateria;Ecdysozoa;Arthropoda;Hexapoda;
mml-miR-29b	mir-29	CTTCAGGAAGCTGGTTTCATATGGTGGTTTAGATTTAAATAGTGATTGTCTAGCACCATTTGAAATCAGTGTTCTTGGGGG	TAGCACCATTTGAAATCAGTGTT	100	0.002	Macaca mulatta	Metazoa;Bilateria;Deuterostoma;Chordata;Vertebrata;Mammalia;Primates;Cercopithecidae;
cfa-miR-29b	mir-29	AGCTGGTTTCATATGGTGGTTTAGATTTAAATAGTGATTGTCTAGCACCATTTGAAATCAGTGT	TAGCACCATTTGAAATCAGTGTT	100	0.002	Canis familiaris	Metazoa;Bilateria;Deuterostoma;Chordata;Vertebrata;Mammalia;Carnivora;
oan-miR-29b	mir-29	GAGGTAGACCACGATTTTAAAGCTCCTTCAGGAAGCTGGTTTCATATGGTGGTTTAGATTTAACTACTGAGTGTCTAGCACCATTTGAAATCAGTGTTCTTGGTGGAGAACGGCTGCACTT	TAGCACCATTTGAAATCAGTGT	100	0.002	Ornithorhynchus anatinus	Metazoa;Bilateria;Deuterostoma;Chordata;Vertebrata;Mammalia;Prototheria;
cte-miR-29a	mir-29	AATGGGGCTCTGGAATCCTGGTTTTCTCTGGTGCATAGATTAACGCTTTGAATTTGTGTCTAGCACCATTTGAAATCAGTTTTCCTGGGTGCTCAC	TAGCACCATTTGAAATCAGTTT	100	0.002	Capitella teleta	Metazoa;Bilateria;Lophotrochozoa;Annelida;
cte-miR-29b	mir-29	GGAGGCTCGGCGCCTGGTCTCACATGGTGGATAGAGTTGGCTTCGGCGCCATTGAACCTTTAGCACCATTTGAAATCAGTGCTTCTGGCTCTCCTC	TAGCACCATTTGAAATCAGTG	100	0.002	Capitella teleta	Metazoa;Bilateria;Lophotrochozoa;Annelida;
lgi-miR-29	mir-29	TTCAGATATGTTACCATTACGGGGTCTGCTTTCAAATGATGTATAGATTCATAATTCCTCTAGCACCATTTGAAATCAGTTTCTCAAGATGGCACACCAAC	TAGCACCATTTGAAATCAGTTT	100	0.002	Lottia gigantea	Metazoa;Bilateria;Lophotrochozoa;Molusca;
sko-miR-29b	mir-29	TGAACTCTCTGACCTTAGGAACCTGATTTCAAACGGTGGATAGATTCCATAGCAACAGTCTAGCACCATTTGAAATCAGTGTTCCTAGTTCAAGAA	TAGCACCATTTGAAATCAGTGT	100	0.002	Saccoglossus kowalevskii	Metazoa;Bilateria;Deuterostoma;Chordata;Hemichordata;
eca-miR-29b	mir-29	CTTCAGGAAGCTGGTTTCATATGGTGGTTTAGATTTAAATAGTGATTGTCTAGCACCATTTGAAATCAGTGTTCTTGGGGG	TAGCACCATTTGAAATCAGTGTT	100	0.002	Equus caballus	Metazoa;Bilateria;Deuterostoma;Chordata;Vertebrata;Mammalia;Laurasiatheria;
tgu-miR-29b	mir-29	CTGGTTTCATATGGTGGTTTAGATTTAACTATTCATTGTCTAGCACCATTTGAAATCAGTGTTCTTGGAGG	TAGCACCATTTGAAATCAGTG	100	0.002	Taeniopygia guttata	Metazoa;Bilateria;Deuterostoma;Chordata;Vertebrata;Aves;
nvi-miR-29b	mir-29	ACACGAAGAATTAAGATAGCAGAGGTACTGACTTCGGTGCGTGCTGGGGTTACCGATCAAGCGCCTAGCACCATTTGAAATCAGTACTACTCGTCTTAG	TAGCACCATTTGAAATCAGT	100	0.002	Nasonia vitripennis	Metazoa;Bilateria;Ecdysozoa;Arthropoda;Hexapoda;
ngi-miR-29b	mir-29	AAGAATTAAGATAGCAGAGGTACTGACTTCGGTGCGTGCTGGGGTTACCGATCAAGCGCCTAGCACCATTTGAAATCAGTACTACTCGTCTTAG	TAGCACCATTTGAAATCAGT	100	0.002	Nasonia giraulti	Metazoa;Bilateria;Ecdysozoa;Arthropoda;Hexapoda;
bfl-miR-29b	mir-29	CACTGCAGGTTTTCTATCCTGGAAGACTGGTTCCAAGTGGTGGGTAGATGGCACTGAGATCTAGCACCATTTGAAATCAGTGCTTTCAGGACTAG	AGCACCATTTGAAATCAGTGCTT	100	0.005	Branchiostoma floridae	Metazoa;Bilateria;Deuterostoma;Chordata;Cephalochordata;
ssc-miR-29c	mir-29	ATCTCTTACACAGGCTGACCGATTTCTCCTGGTGTTCAGAGTCTGTTTTTGTCTAGCACCATTTGAAATCGGTTATGATGTAGGGGGA	TAGCACCATTTGAAATCGGTTA			Sus scrofa	Metazoa;Bilateria;Deuterostoma;Chordata;Vertebrata;Mammalia;suina;
mmu-miR-29c	mir-29	ATCTCTTACACAGGCTGACCGATTTCTCCTGGTGTTCAGAGTCTGTTTTTGTCTAGCACCATTTGAAATCGGTTATGATGTAGGGGGA	TAGCACCATTTGAAATCGGTTA	100	0.0003	Mus Musculus	Metazoa;Bilateria;Deuterostoma;Chordata;Vertebrata;Mammalia;Rodentia;
hsa-miR-29c	mir-29	ATCTCTTACACAGGCTGACCGATTTCTCCTGGTGTTCAGAGTCTGTTTTTGTCTAGCACCATTTGAAATCGGTTATGATGTAGGGGGA	TAGCACCATTTGAAATCGGTTA	100	0.0003	Homo sapiens	Metazoa;Bilateria;Deuterostoma;Chordata;Vertebrata;Mammalia;Primates;Hominidae;
rno-miR-29c	mir-29	ATCTCTTACACAGGCTGACCGATTTCTCCTGGTGTTCAGAGTCTGTTTTTGTCTAGCACCATTTGAAATCGGTTATGATGTAGGGGGA	TAGCACCATTTGAAATCGGTTA	100	0.0003	Rattus norvegicus	Metazoa;Bilateria;Deuterostoma;Chordata;Vertebrata;Mammalia;Rodentia;
dre-miR-29a	mir-29	TGAAGACCCTCATCTCTCTCTCTCTCTCCCCACCAAACGATGACTGATTTCCTTTGGTGCTTAGAGTCCCATCTGTCATCTAGCACCATTTGAAATCGGTTATAATGACTGGGGATCAATTCTTCA	TAGCACCATTTGAAATCGGTTA	100	0.0003	Danio rerio	Metazoa;Bilateria;Deuterostoma;Chordata;Vertebrata;Pisces;
ssc-miR-29c	mir-29	ATCTCTTACACAGGCTGACCGATTTCTCCTGGTGTTCAGAGTCTGTTTTTGTCTAGCACCATTTGAAATCGGTTATGATGTAGGGGGA	TAGCACCATTTGAAATCGGTTA	100	0.0003	Sus scrofa	Metazoa;Bilateria;Deuterostoma;Chordata;Vertebrata;Mammalia;suina;
fru-miR-29a	mir-29	AGGTTGACTGATTTCTTTTGGTGTTCAGAGTCCAATTCTGTTTCTAGCACCATTTGAAATCGGTTACAGTG	TAGCACCATTTGAAATCGGTTA	100	0.0003	Fugu rubripes	Metazoa;Bilateria;Deuterostoma;Chordata;Vertebrata;Pisces;
tni-miR-29a	mir-29	AGGTTGACCGATTTCTTTTGGTGTTCAGAGTCCAATTCTGTTTCTAGCACCATTTGAAATCGGTTACAGTGA	TAGCACCATTTGAAATCGGTTA	100	0.0003	Tetraodon nigroviridis	Metazoa;Bilateria;Deuterostoma;Chordata;Vertebrata;Pisces;
bta-miR-29c	mir-29	ATCTCTTACACAGGCTGACCGATTTCTCCTGGTGTTCAGAGTCTGTTTTTGTCTAGCACCATTTGAAATCGGTTATGATGTAGGGGGA	TAGCACCATTTGAAATCGGTTA	100	0.0003	Bos taurus	Metazoa;Bilateria;Deuterostoma;Chordata;Vertebrata;Mammalia;Ruminantia;
mml-miR-29c	mir-29	ATCTCTTACACAGGCTGACCGATTTCTCCTGGTGTTCAGAGTCTGTTTTTGTCTAGCACCATTTGAAATCGGTTATGATGTAGGGGGA	TAGCACCATTTGAAATCGGTTA	100	0.0003	Macaca mulatta	Metazoa;Bilateria;Deuterostoma;Chordata;Vertebrata;Mammalia;Primates;Cercopithecidae;
cfa-miR-29c	mir-29	ACCGATTTCTCCTGGTGTTCAGAGTCTGTTTTTGTCTAGCACCATTTGAAATCGGTTA	TAGCACCATTTGAAATCGGTTA	100	0.0003	Canis familiaris	Metazoa;Bilateria;Deuterostoma;Chordata;Vertebrata;Mammalia;Carnivora;
ptr-miR-29c	mir-29	ATCTCTTACACAGGCTGACCGATTTCTCCTGGTGTTCAGAGTCTGTTTTTGTCTAGCACCATTTGAAATCGGTTATGATGTAGGGGG	TAGCACCATTTGAAATCGGTTA	100	0.0003	Pan troglodytes	Metazoa;Bilateria;Deuterostoma;Chordata;Vertebrata;Mammalia;Primates;Hominidae;
eca-miR-29c	mir-29	ATCTCTTACACAGGCTGACCGATTTCTCCTGGTGTTCAGAGTCTGTTTTTGTCTAGCACCATTTGAAATCGGTTATGATGTAGGGGGA	TAGCACCATTTGAAATCGGTTA	100	0.0003	Equus caballus	Metazoa;Bilateria;Deuterostoma;Chordata;Vertebrata;Mammalia;Laurasiatheria;
ppy-miR-29c	mir-29	ATCTCTTACACAGGCTGACCGATTTCTCCTGGTGTTCAGAGTCTGTTTTTGTCTAGCACCATTTGAAATCGGTTATGATGTAGGGGGA	TAGCACCATTTGAAATCGGTTA	100	0.0003	Pongo pygmaeus	Metazoa;Bilateria;Deuterostoma;Chordata;Vertebrata;Mammalia;Primates;Hominidae;
ssc-miR-30a	mir-30	TCCCTGCGACAGTGAGCGGCTGTAAACATCCTCGACTGGAAGCTGTGAGGCTGAAGACGGGCTTTCAGTCGGATGTTTGCAGCCGCCGACTGCCTCCCGCATCAGGA	TGTAAACATCCTCGACTGGAAG			Sus scrofa	Metazoa;Bilateria;Deuterostoma;Chordata;Vertebrata;Mammalia;suina;
hsa-miR-30a	mir-30	GCGACTGTAAACATCCTCGACTGGAAGCTGTGAAGCCACAGATGGGCTTTCAGTCGGATGTTTGCAGCTGC	TGTAAACATCCTCGACTGGAAG	100	0.0003	Homo sapiens	Metazoa;Bilateria;Deuterostoma;Chordata;Vertebrata;Mammalia;Primates;Hominidae;
mmu-miR-30a	mir-30	GCGACTGTAAACATCCTCGACTGGAAGCTGTGAAGCCACAAATGGGCTTTCAGTCGGATGTTTGCAGCTGC	TGTAAACATCCTCGACTGGAAG	100	0.0003	Mus Musculus	Metazoa;Bilateria;Deuterostoma;Chordata;Vertebrata;Mammalia;Rodentia;
rno-miR-30a	mir-30	GCAACTGTAAACATCCTCGACTGGAAGCTGTGAAGCCACAAATGGGCTTTCAGTCGGATGTTTGCAGCTGC	TGTAAACATCCTCGACTGGAAG	100	0.0003	Rattus norvegicus	Metazoa;Bilateria;Deuterostoma;Chordata;Vertebrata;Mammalia;Rodentia;
gga-miR-30a-5p	mir-30	GCGACTGTAAACATCCTCGACTGGAAGCTGTGAAGCAGCAGATGGGGCTTTCAGTCGGATGTTTGCAGCTGC	TGTAAACATCCTCGACTGGAAG	100	0.0003	Gallus Gallus	Metazoa;Bilateria;Deuterostoma;Chordata;Vertebrata;Aves;
mml-miR-30a-5p	mir-30	GCGACTGTAAACATCCTCGACTGGAAGCTGTGAAGCCATAGATGGGCTTTCAGTCGGATGTTTGCAGCTGC	TGTAAACATCCTCGACTGGAAG	100	0.0003	Macaca mulatta	Metazoa;Bilateria;Deuterostoma;Chordata;Vertebrata;Mammalia;Primates;Cercopithecidae;
ptr-miR-30a-5p	mir-30	GCGACTGTAAACATCCTCGACTGGAAGCTGTGAAGCCACAGATGGGCTTTCAGTCGGATGTTTGCAGCTGC	TGTAAACATCCTCGACTGGAAG	100	0.0003	Pan troglodytes	Metazoa;Bilateria;Deuterostoma;Chordata;Vertebrata;Mammalia;Primates;Hominidae;
ggo-miR-30a-5p	mir-30	GCGACTGTAAACATCCTCGACTGGAAGCTGTGAAGCCACAGATGGGCTTTCAGTCGGATGTTTGCAGCTGC	TGTAAACATCCTCGACTGGAAG	100	0.0003	Gorilla gorilla	Metazoa;Bilateria;Deuterostoma;Chordata;Vertebrata;Mammalia;Primates;Hominidae;
ppy-miR-30a-5p	mir-30	GCGACTGTAAACATCCTCGACTGGAAGCTGTGAAGCCACAGATGGGCTTTCAGTCGGATGTTTGCAGCTGC	TGTAAACATCCTCGACTGGAAG	100	0.0003	Pongo pygmaeus	Metazoa;Bilateria;Deuterostoma;Chordata;Vertebrata;Mammalia;Primates;Hominidae;
ppa-miR-30a-5p	mir-30	GCGACTGTAAACATCCTCGACTGGAAGCTGTGAAGCCACAGATGGGCTTTCAGTCGGATGTTTGCAGCTGC	TGTAAACATCCTCGACTGGAAG	100	0.0003	Pan paniscus	Metazoa;Bilateria;Deuterostoma;Chordata;Vertebrata;Mammalia;Primates;Hominidae;
xtr-miR-30a-5p	mir-30	GCGACTGTAAACATCCTCGACTGGAAGCTGTGAAGCAGTTGAAGGGCTTTCAGTCAGATGTTTGCAGCTGC	TGTAAACATCCTCGACTGGAAG	100	0.0003	Xenopus tropicalis	Metazoa;Bilateria;Deuterostoma;Chordata;Vertebrata;Amphibia;
bta-miR-30a-5p	mir-30	CTGTAAACATCCTCGACTGGAAGCTGTGAGGCTGCAGAAAGGCTTTCAGTCGGATGTTTGCAGCTGC	TGTAAACATCCTCGACTGGAAGCT	100	0.0003	Bos taurus	Metazoa;Bilateria;Deuterostoma;Chordata;Vertebrata;Mammalia;Ruminantia;
mdo-miR-30a	mir-30	GCGGCTGTAAACATCCTCGACTGGAAGCTGTGAAGCAGCAGATGGGGCTTTCAGTCGGATGTTTGCAGCTGC	TGTAAACATCCTCGACTGGAAG	100	0.0003	Monodelphis domestica	Metazoa;Bilateria;Deuterostoma;Chordata;Vertebrata;Mammalia;Metatheria;
cfa-miR-30a	mir-30	TGTAAACATCCTCGACTGGAAGCTGTGAAGCCACAGATGGGCTTTCAGTCGGATGTTTGCAGC	TGTAAACATCCTCGACTGGAAGC	100	0.0003	Canis familiaris	Metazoa;Bilateria;Deuterostoma;Chordata;Vertebrata;Mammalia;Carnivora;
oan-miR-30a	mir-30	GAGTGGATATTGGCACTGACAGTGAGCGACTGTAAACATCCTCGACTGGAAGCTGTGAAGCAGCAGATGGGGCTTTCAGTCGGATGTTTGCAGCTGCCTACTGCCTTAGACTTCAAGAAATGTTAATATAGTTGCTT	TGTAAACATCCTCGACTGGAAGC	100	0.0003	Ornithorhynchus anatinus	Metazoa;Bilateria;Deuterostoma;Chordata;Vertebrata;Mammalia;Prototheria;
ssc-miR-30a-5p	mir-30	TCCCTGCGACAGTGAGCGGCTGTAAACATCCTCGACTGGAAGCTGTGAGGCTGAAGACGGGCTTTCAGTCGGATGTTTGCAGCCGCCGACTGCCTCCCGCATCAGGA	TGTAAACATCCTCGACTGGAAG	100	0.0003	Sus scrofa	Metazoa;Bilateria;Deuterostoma;Chordata;Vertebrata;Mammalia;suina;
tgu-miR-30b-5p	mir-30	AGTGAGCGACTGTAAACATCCTCGACTGGAAGCTGTGAAGCAGCAGATGGGGCTTTCAGTCGGATGTTTGCAG	TGTAAACATCCTCGACTGGAAGC	100	0.0003	Taeniopygia guttata	Metazoa;Bilateria;Deuterostoma;Chordata;Vertebrata;Aves;
ssc-miR-30b	mir-30	TTTCAGTTCGTGTAAACATCCTACACTCAGCTGTAATACATGGATTGGCTGGGAGGTGGATGTTTACTTCAGCTGA	TGTAAACATCCTACACTCAGCT			Sus scrofa	Metazoa;Bilateria;Deuterostoma;Chordata;Vertebrata;Mammalia;suina;
mmu-miR-30b	mir-30	CTAAGCCAAGTTTCAGTTCATGTAAACATCCTACACTCAGCTGTCATACATGCGTTGGCTGGGATGTGGATGTTTACGTCAGCTGTCTTGGAGTAT	TGTAAACATCCTACACTCAGCT	100	0.0003	Mus Musculus	Metazoa;Bilateria;Deuterostoma;Chordata;Vertebrata;Mammalia;Rodentia;
hsa-miR-30b	mir-30	ACCAAGTTTCAGTTCATGTAAACATCCTACACTCAGCTGTAATACATGGATTGGCTGGGAGGTGGATGTTTACTTCAGCTGACTTGGA	TGTAAACATCCTACACTCAGCT	100	0.0003	Homo sapiens	Metazoa;Bilateria;Deuterostoma;Chordata;Vertebrata;Mammalia;Primates;Hominidae;
rno-miR-30b-5p	mir-30	CCGAGTTTCAGTTCATGTAAACATCCTACACTCAGCTGTCATACATGAGTTGGCTGGGATGTGGATGTTTACGTCAGCTGTCTTGGA	TGTAAACATCCTACACTCAGCT	100	0.0003	Rattus norvegicus	Metazoa;Bilateria;Deuterostoma;Chordata;Vertebrata;Mammalia;Rodentia;
gga-miR-30b	mir-30	CTAACTTTTAGTTCCTGTAAACATCCTACACTCAGCTATAACAAGTGGTAGGGCTGGGGGGTGGATGTTTACTTCAACTGACTTGGA	TGTAAACATCCTACACTCAGCT	100	0.0003	Gallus Gallus	Metazoa;Bilateria;Deuterostoma;Chordata;Vertebrata;Aves;
dre-miR-30b	mir-30	TTCCAGTGTAGTCGCTGTAAACATCCTACACTCAGCTGTGAGCTGCAGACGAGGCTGGGCGGAGGGTGTTTGCTGTGACTGTCTGGAG	TGTAAACATCCTACACTCAGCT	100	0.0003	Danio rerio	Metazoa;Bilateria;Deuterostoma;Chordata;Vertebrata;Pisces;
fru-miR-30b	mir-30	TTCCGGCTCAGTTGGTGTAAACATCCTACACTCAGCTGTGATCCTTTGCGGCAGAGGCTGAGAGAAGGTTGTTTACTTGAACTGGCTGGA	TGTAAACATCCTACACTCAGCT	100	0.0003	Fugu rubripes	Metazoa;Bilateria;Deuterostoma;Chordata;Vertebrata;Pisces;
tni-miR-30b	mir-30	AGATGGTGTAAACATCCTACACTCAGCTGTGATCTTTTGCCGCAGAGGCTGAGAGAAGGTTGTTTACTTGAACTGGCTGGA	TGTAAACATCCTACACTCAGCT	100	0.0003	Tetraodon nigroviridis	Metazoa;Bilateria;Deuterostoma;Chordata;Vertebrata;Pisces;
bta-miR-30b-5p	mir-30	CCAAGTTTTCAGTTCATGTAAACATCCTACACTCAGCTGTAACACACGAGTCGGCTGGGAGGTGGATGTTTACTTCAGCTGACTTGGA	TGTAAACATCCTACACTCAGCT	100	0.0003	Bos taurus	Metazoa;Bilateria;Deuterostoma;Chordata;Vertebrata;Mammalia;Ruminantia;
xtr-miR-30b	mir-30	GTATTAGTCTATGTAAACATCCTACACTCAGCTCGTATGTATAACCTGACTGGGTGGGGGGTGTTTGCCTCGACTGATCT	TGTAAACATCCTACACTCAGCT	100	0.0003	Xenopus tropicalis	Metazoa;Bilateria;Deuterostoma;Chordata;Vertebrata;Amphibia;
cfa-miR-30b	mir-30	TGTAAACATCCTACACTCAGCTGTAGTACATGGATTGGCTGGGAGGTGGATGTTTACTTC	TGTAAACATCCTACACTCAGCT	100	0.0003	Canis familiaris	Metazoa;Bilateria;Deuterostoma;Chordata;Vertebrata;Mammalia;Carnivora;
oan-miR-30b	mir-30	CCGGCCGGCAAAACCGAGTTCGAGTTCATGTAAACATCCTACACTCAGCTGTGACCCACCCAGCGGCTGGGAGGGGGATGTTTGCTTCAACCGACTTGGAACCGCAGCCGG	TGTAAACATCCTACACTCAGCT	100	0.0003	Ornithorhynchus anatinus	Metazoa;Bilateria;Deuterostoma;Chordata;Vertebrata;Mammalia;Prototheria;
ssc-miR-30b-5p	mir-30	TTTCAGTTCGTGTAAACATCCTACACTCAGCTGTAATACATGGATTGGCTGGGAGGTGGATGTTTACTTCAGCTGA	TGTAAACATCCTACACTCAGCT	100	0.0003	Sus scrofa	Metazoa;Bilateria;Deuterostoma;Chordata;Vertebrata;Mammalia;suina;
eca-miR-30b	mir-30	TGTAAACATCCTACACTCAGCTGTACTACATGGATTGGCTGGGAGGTGGATGTTTACT	TGTAAACATCCTACACTCAGCT	100	0.0003	Equus caballus	Metazoa;Bilateria;Deuterostoma;Chordata;Vertebrata;Mammalia;Laurasiatheria;
ppy-miR-30b	mir-30	ACCAAGTTTCAGTTCATGTAAACATCCTACACTCAGCTGTAATACATGGATTGGCTGGGAGGTGGATGTTTACTTCAGCTGACTTGGA	TGTAAACATCCTACACTCAGCT	100	0.0003	Pongo pygmaeus	Metazoa;Bilateria;Deuterostoma;Chordata;Vertebrata;Mammalia;Primates;Hominidae;
mml-miR-30b	mir-30	ACCAAGTTTCAGTTCATGTAAACATCCTACACTCAGCTGTAATACATGGATTGGCTGGGAGGTGGATGTTTACTTCAGCTGACTTGGA	TGTAAACATCCTACACTCAGC	100	0.0008	Macaca mulatta	Metazoa;Bilateria;Deuterostoma;Chordata;Vertebrata;Mammalia;Primates;Cercopithecidae;
ptr-miR-30b	mir-30	ACCAAGTTTCAGTTCATGTAAACATCCTACACTCAGCTGTAATACATGGATTGGCTGGGAGGTGGATGTTTACTTCAGCTGACTTGGA	TGTAAACATCCTACACTCAGC	100	0.0008	Pan troglodytes	Metazoa;Bilateria;Deuterostoma;Chordata;Vertebrata;Mammalia;Primates;Hominidae;
ggo-miR-30b	mir-30	ACCAAGTTCCAGTTCATGTAAACATCCTACACTCAGCTGTAATACATGGATTGGCTGGGAGGTGGATGTTTACTTCAGCTGACTTGGA	TGTAAACATCCTACACTCAGC	100	0.0008	Gorilla gorilla	Metazoa;Bilateria;Deuterostoma;Chordata;Vertebrata;Mammalia;Primates;Hominidae;
lla-miR-30b	mir-30	ACCGAGTTTCAGTTCATGTAAACATCCTACACTCAGCTGTAATACATGGATTGGCTGAGAGGTGGATGTTTACTTCAGCTGACTTGGA	TGTAAACATCCTACACTCAGC	100	0.0008	Lagothrix lagotricha	Metazoa;Bilateria;Deuterostoma;Chordata;Vertebrata;Mammalia;Primates;Atelidae;
mne-miR-30b	mir-30	ACCAAGTTTCAGTTCATGTAAACATCCTACACTCAGCTGTAATACATGGATTGGCTGGGAGGTGGATGTTTACTTCAGCTGACTTGGA	TGTAAACATCCTACACTCAGC	100	0.0008	Macaca nemestrina	Metazoa;Bilateria;Deuterostoma;Chordata;Vertebrata;Mammalia;Primates;Cercopithecidae;
age-miR-30b	mir-30	ACCGAGTTTCAGTTCATGTAAACATCCTACACTCAGCTGTAATACATGGATTGGCTGAGAGGTGGATGTTTACTTCAGCTGACTTGGA	TGTAAACATCCTACACTCAGC	100	0.0008	Ateles geoffroyi	Metazoa;Bilateria;Deuterostoma;Chordata;Vertebrata;Mammalia;Primates;Atelidae;
ppa-miR-30b	mir-30	ACCAAGTTTCAGTTCATGTAAACATCCTACACTCAGCTGTAATACATGGATTGGCTGGGAGGTGGATGTTTACTTCAGCTGACTTGGA	TGTAAACATCCTACACTCAGC	100	0.0008	Pan paniscus	Metazoa;Bilateria;Deuterostoma;Chordata;Vertebrata;Mammalia;Primates;Hominidae;
ssc-miR-30c	mir-30	GACAGATACTGTAAACATCCTACACTCTCAGCTGTGGAAAGTAAGAAAGCTGGGAGAAGGCTGTTTACTCTCTCTGCCTT	TGTAAACATCCTACACTCTCAGC			Sus scrofa	Metazoa;Bilateria;Deuterostoma;Chordata;Vertebrata;Mammalia;suina;
hsa-miR-30c	mir-30	AGATACTGTAAACATCCTACACTCTCAGCTGTGGAAAGTAAGAAAGCTGGGAGAAGGCTGTTTACTCTTTCT	TGTAAACATCCTACACTCTCAGC	100	0.0001	Homo sapiens	Metazoa;Bilateria;Deuterostoma;Chordata;Vertebrata;Mammalia;Primates;Hominidae;
mmu-miR-30c	mir-30	ACCATGTTGTAGTGTGTGTAAACATCCTACACTCTCAGCTGTGAGCTCAAGGTGGCTGGGAGAGGGTTGTTTACTCCTTCTGCCATGGA	TGTAAACATCCTACACTCTCAGC	100	0.0001	Mus Musculus	Metazoa;Bilateria;Deuterostoma;Chordata;Vertebrata;Mammalia;Rodentia;
rno-miR-30c	mir-30	ACCATGTTGTAGTGTGTGTAAACATCCTACACTCTCAGCTGTGAGCTCAAGGTGGCTGGGAGAGGGTTGTTTACTCCTTCTGCCATGGA	TGTAAACATCCTACACTCTCAGC	100	0.0001	Rattus norvegicus	Metazoa;Bilateria;Deuterostoma;Chordata;Vertebrata;Mammalia;Rodentia;
gga-miR-30c	mir-30	AGGTACTGTAAACATCCTACACTCTCAGCTGTGGAAACTAAGAAAGCTGGGAGAAGGCTGTTTACTCTCCCT	TGTAAACATCCTACACTCTCAGCT	100	0.0001	Gallus Gallus	Metazoa;Bilateria;Deuterostoma;Chordata;Vertebrata;Aves;
ssc-miR-30c	mir-30	GACAGATACTGTAAACATCCTACACTCTCAGCTGTGGAAAGTAAGAAAGCTGGGAGAAGGCTGTTTACTCTCTCTGCCTT	TGTAAACATCCTACACTCTCAGC	100	0.0001	Sus scrofa	Metazoa;Bilateria;Deuterostoma;Chordata;Vertebrata;Mammalia;suina;
ptr-miR-30c	mir-30	AGATACTGTAAACATCCTACACTCTCAGCTGTGGAAAGTAAGAAAGCTGGGAGAAGGCTGTTTACTCTTTCT	TGTAAACATCCTACACTCTCAGC	100	0.0001	Pan troglodytes	Metazoa;Bilateria;Deuterostoma;Chordata;Vertebrata;Mammalia;Primates;Hominidae;
lla-miR-30c	mir-30	AGATACTGTAAACATCCTACACTCTCAGCTGTGGAAAGTAAGAAAGCTGGGAGAAGGCTGTTTACTCTTTCT	TGTAAACATCCTACACTCTCAGC	100	0.0001	Lagothrix lagotricha	Metazoa;Bilateria;Deuterostoma;Chordata;Vertebrata;Mammalia;Primates;Atelidae;
mne-miR-30c	mir-30	AGATACTGTAAACATCCTACACTCTCAGCTGTGGAAAGTAAGAAAGCTGGGAGAAGGCTGTTTACTCTTTCT	TGTAAACATCCTACACTCTCAGC	100	0.0001	Macaca nemestrina	Metazoa;Bilateria;Deuterostoma;Chordata;Vertebrata;Mammalia;Primates;Cercopithecidae;
xtr-miR-30c	mir-30	ACCATGCAGCAGTGATTGTAAACATCCTACACTCTCAGCTGTGAACATAAGGTGGCTGGGAGAAGGGTGTTTACTCCCCCTGCCATGGA	TGTAAACATCCTACACTCTCAGC	100	0.0001	Xenopus tropicalis	Metazoa;Bilateria;Deuterostoma;Chordata;Vertebrata;Amphibia;
bta-miR-30c	mir-30	CAGACTGTAACCATGCCGTAGTGTGTGTAAACATCCTACACTCTCAGCTGTGAGCTCGAGGTGGCTGGGAGAGGGTTGTTTACTCCTTCTGCCATGGAAAACGTC	TGTAAACATCCTACACTCTCAGC	100	0.0001	Bos taurus	Metazoa;Bilateria;Deuterostoma;Chordata;Vertebrata;Mammalia;Ruminantia;
mml-miR-30c	mir-30	ACCATGCTGTAGTGTGTGTAAACATCCTACACTCTCAGCTGTGAGCTCAAGGTGGCTGGGAGAGGGTTGTTTACTCCTTCTGCCATGGA	TGTAAACATCCTACACTCTCAGC	100	0.0001	Macaca mulatta	Metazoa;Bilateria;Deuterostoma;Chordata;Vertebrata;Mammalia;Primates;Cercopithecidae;
cfa-miR-30c	mir-30	TGTAAACATCCTACACTCTCAGCTGTGGAAAGTAAGAAAGCTGGGAGAAGGCTGTTTACTCT	TGTAAACATCCTACACTCTCAGCT	100	0.0001	Canis familiaris	Metazoa;Bilateria;Deuterostoma;Chordata;Vertebrata;Mammalia;Carnivora;
oan-miR-30c	mir-30	CTGTTCTAAAGAGCCCTGAGTGACAGGTACTGTAAACATCCTACACTCTCAGCTGTAGATGTGAGAAAGCTGGGAGAAGGCTGTTTACTCTCTCTGCCTTGGAAATCAGCCAAAGAGAACAG	TGTAAACATCCTACACTCTCAGCT	100	0.0001	Ornithorhynchus anatinus	Metazoa;Bilateria;Deuterostoma;Chordata;Vertebrata;Mammalia;Prototheria;
eca-miR-30c	mir-30	ACCATGCTGTAGTGTGTGTAAACATCCTACACTCTCAGCTGTGAGCTCAAGGTGGCTGGGAGAGGGTTGTTTACTCCTTCTGCCATGGA	TGTAAACATCCTACACTCTCAGC	100	0.0001	Equus caballus	Metazoa;Bilateria;Deuterostoma;Chordata;Vertebrata;Mammalia;Laurasiatheria;
tgu-miR-30c-5p	mir-30	TGTAAACATCCTACACTCTCAGCTGTGGAAACTAAGAAAGCTGGGAGAAGGCTGTTTACTCTCTCTGCCTTG	TGTAAACATCCTACACTCTCAGCT	100	0.0001	Taeniopygia guttata	Metazoa;Bilateria;Deuterostoma;Chordata;Vertebrata;Aves;
ppy-miR-30c	mir-30	ACCATGCTGTAGTGTGTGTAAACATCCTACACTCTCAGCTGTGAGCTCAAGGTGGCTGGGAGAGGGTTGTTTACTCCTTCTGCCATGGA	TGTAAACATCCTACACTCTCAGC	100	0.0001	Pongo pygmaeus	Metazoa;Bilateria;Deuterostoma;Chordata;Vertebrata;Mammalia;Primates;Hominidae;
dre-miR-30c	mir-30	CTTCAGGGAGTGTAAACATCCTACACTCTCAGCTGGAGCGCAGCCGAGGCCGGGAGTGGGATGTTTGCGCTCTCTGGCT	TGTAAACATCCTACACTCTCAG	100	0.0003	Danio rerio	Metazoa;Bilateria;Deuterostoma;Chordata;Vertebrata;Pisces;
bta-miR-30f	mir-30	GAGGGCCAGATACTGTAAACACCCTACACTCTCAGCTGTGCACAGTGAGAAAGCTGGGAGAAGGCTGTTTACTCTCTCTGCCTT	TGTAAACACCCTACACTCTCAGCT	100	0.0006	Bos taurus	Metazoa;Bilateria;Deuterostoma;Chordata;Vertebrata;Mammalia;Ruminantia;
fru-miR-30c	mir-30	TCAGGAAGTGTAAACATCCTACACTCTCGGCGTCCGCCCCCTGGTGGCCGGGGGTGGGACTGTTTGCACTGCCTGACT	TGTAAACATCCTACACTCTCGG	95.45	0.002	Fugu rubripes	Metazoa;Bilateria;Deuterostoma;Chordata;Vertebrata;Pisces;
tni-miR-30c	mir-30	TTCAGGGAGTGTAAACATCCTACACTCTCGGCGTCCGCCCCCTGGTGGCCGGGGGTGGGACTGTTTGCACTGCCTGGCT	TGTAAACATCCTACACTCTCGG	95.45	0.002	Tetraodon nigroviridis	Metazoa;Bilateria;Deuterostoma;Chordata;Vertebrata;Pisces;
ssc-miR-32	mir-32	GGAGATATTGCACATTACTAAGTTGCATGTTGTCACGGCCTCAGTGCAATTTAGTGTGTGTGATATTTTC	TATTGCACATTACTAAGTTGC			Sus scrofa	Metazoa;Bilateria;Deuterostoma;Chordata;Vertebrata;Mammalia;suina;
hsa-miR-32	mir-32	GGAGATATTGCACATTACTAAGTTGCATGTTGTCACGGCCTCAATGCAATTTAGTGTGTGTGATATTTTC	TATTGCACATTACTAAGTTGCA	100	0.0007	Homo sapiens	Metazoa;Bilateria;Deuterostoma;Chordata;Vertebrata;Mammalia;Primates;Hominidae;
mmu-miR-32	mir-32	GGAGATATTGCACATTACTAAGTTGCATGTTGTCACGGCCTCAATGCAATTTAGTGTGTGTGATATTTTC	TATTGCACATTACTAAGTTGCA	100	0.0007	Mus Musculus	Metazoa;Bilateria;Deuterostoma;Chordata;Vertebrata;Mammalia;Rodentia;
rno-miR-32	mir-32	GGGGATATTGCACATTACTAAGTTGCATGTTGTCACGGCCTCAATGCAATTTAGTGTGTGTGATATTCTC	TATTGCACATTACTAAGTTGCA	100	0.0007	Rattus norvegicus	Metazoa;Bilateria;Deuterostoma;Chordata;Vertebrata;Mammalia;Rodentia;
gga-miR-32	mir-32	GGAGATATTGCACATTACTAAGTTGCATGTTGTCACGGCCTCAGTGCAATTTAGTGTGTGCGATACTTTC	TATTGCACATTACTAAGTTGC	100	0.0007	Gallus Gallus	Metazoa;Bilateria;Deuterostoma;Chordata;Vertebrata;Aves;
ssc-miR-32	mir-32	GGAGATATTGCACATTACTAAGTTGCATGTTGTCACGGCCTCAGTGCAATTTAGTGTGTGTGATATTTTC	TATTGCACATTACTAAGTTGC	100	0.0007	Sus scrofa	Metazoa;Bilateria;Deuterostoma;Chordata;Vertebrata;Mammalia;suina;
mml-miR-32	mir-32	GGAGATATTGCACATTACTAAGTTGCATGTTGTCACGGCCTCAATGCAATTTAGTGTGTGTGATATTTTC	TATTGCACATTACTAAGTTGC	100	0.0007	Macaca mulatta	Metazoa;Bilateria;Deuterostoma;Chordata;Vertebrata;Mammalia;Primates;Cercopithecidae;
ptr-miR-32	mir-32	GGAGATATTGCACATTACTAAGTTGCATGTTGTCACGGCCTCAATGCAATTTAGTGTGTGTGATATTTTC	TATTGCACATTACTAAGTTGC	100	0.0007	Pan troglodytes	Metazoa;Bilateria;Deuterostoma;Chordata;Vertebrata;Mammalia;Primates;Hominidae;
ggo-miR-32	mir-32	GGAGATATTGCACATTACTAAGTTGCATGTTGTCACGGCCTCAATGCAATTTAGTGTGTGTGATATTTTC	TATTGCACATTACTAAGTTGC	100	0.0007	Gorilla gorilla	Metazoa;Bilateria;Deuterostoma;Chordata;Vertebrata;Mammalia;Primates;Hominidae;
ppy-miR-32	mir-32	GGAGATATTGCACATTACTAAGTTGCATGTTGTCACGGCCTCAATGCAATTTAGTGTGTGTGATATTTTC	TATTGCACATTACTAAGTTGC	100	0.0007	Pongo pygmaeus	Metazoa;Bilateria;Deuterostoma;Chordata;Vertebrata;Mammalia;Primates;Hominidae;
sla-miR-32	mir-32	GGAGATATTGCACATTACTAAGTTGCATGTTGTCACGGCCTCAATGCAATTTAGTGTGTGTGATATTTTC	TATTGCACATTACTAAGTTGC	100	0.0007	Saguinus labiatus	Metazoa;Bilateria;Deuterostoma;Chordata;Vertebrata;Mammalia;Primates;Cebidae;
mne-miR-32	mir-32	GGAGATATTGCACATTACTAAGTTGCATGTTGTCACGGCCTCAATGCAATTTAGTGTGTGTGATATTTTC	TATTGCACATTACTAAGTTGC	100	0.0007	Macaca nemestrina	Metazoa;Bilateria;Deuterostoma;Chordata;Vertebrata;Mammalia;Primates;Cercopithecidae;
ppa-miR-32	mir-32	GGAGATATTGCACATTACTAAGTTGCATGTTGTCACGGCCTCAATGCAATTTAGTGTGTGTGATATTTTC	TATTGCACATTACTAAGTTGC	100	0.0007	Pan paniscus	Metazoa;Bilateria;Deuterostoma;Chordata;Vertebrata;Mammalia;Primates;Hominidae;
mdo-miR-32	mir-32	GGAGATATTGCACATTACTAAGTTGCATGTTGTCACGGCTTTAGTGCAATTTAGTATGTGTGATATTTT	TATTGCACATTACTAAGTTGC	100	0.0007	Monodelphis domestica	Metazoa;Bilateria;Deuterostoma;Chordata;Vertebrata;Mammalia;Metatheria;
cfa-miR-32	mir-32	TATTGCACATTACTAAGTTGCATGTTGTCACGGCCTCAATGCAATTTAGTGTGTGTGATATT	TATTGCACATTACTAAGTTGCAT	100	0.0007	Canis familiaris	Metazoa;Bilateria;Deuterostoma;Chordata;Vertebrata;Mammalia;Carnivora;
eca-miR-32	mir-32	GGAGATATTGCACATTACTAAGTTGCACGTTGTCACGGCCTCAGTGCAATTTAGTGTGTGTGATATTTTC	TATTGCACATTACTAAGTTGCA	100	0.0007	Equus caballus	Metazoa;Bilateria;Deuterostoma;Chordata;Vertebrata;Mammalia;Laurasiatheria;
tgu-miR-32	mir-32	CTGGTGGAGATATTGCACATTACTAAGTTGCACGTTCTCACGGCCTCAGTGCAATTTAGTGTGTGCGATAC	TATTGCACATTACTAAGTTGC	100	0.0007	Taeniopygia guttata	Metazoa;Bilateria;Deuterostoma;Chordata;Vertebrata;Aves;
oan-miR-32	mir-32	TTCCCATTCTGCTAGCTCTGGTGGAGATATTGCACATTACTAAGTTGCATGTTGTCAAGGCCTCTGTGCAATTTAGTGTGTGCGATATTTTCACATGAGTGCATGCACCCCGGTTG	TATTGCACATTACTAAGTTG	100	0.002	Ornithorhynchus anatinus	Metazoa;Bilateria;Deuterostoma;Chordata;Vertebrata;Mammalia;Prototheria;
bta-miR-32	mir-32	GGAGGTATTGCACATGACTAAGTTGCATGTTGTCACGGCCTCAGTGCAATTTAGTATGTGTGATATTTTC	TATTGCACATGACTAAGTTGCAT	95.24	0.004	Bos taurus	Metazoa;Bilateria;Deuterostoma;Chordata;Vertebrata;Mammalia;Ruminantia;
ssc-miR-323	mir-154	TTGGTACTTGGAGAGAGGTGGTCCGTGGCGCGTTCGCTTTATTTATGGCGCACATTACACGGTCGACCTCTTTGCGGTATCTAATC	GCACATTACACGGTCGACCTCT			Sus scrofa	Metazoa;Bilateria;Deuterostoma;Chordata;Vertebrata;Mammalia;suina;
ssc-miR-323	mir-154	TTGGTACTTGGAGAGAGGTGGTCCGTGGCGCGTTCGCTTTATTTATGGCGCACATTACACGGTCGACCTCTTTGCGGTATCTAATC	GCACATTACACGGTCGACCTCT	100	0.0003	Sus scrofa	Metazoa;Bilateria;Deuterostoma;Chordata;Vertebrata;Mammalia;suina;
bta-miR-323	mir-154	TTGGTACTTGGAGAGAGGTGGTCCGTGGCGCGTTCGCTTTATTTATGGCGCACATTACACGGTCGACCTCTTTGCAGTATCTAATC	GCACATTACACGGTCGACCTCT	100	0.0003	Bos taurus	Metazoa;Bilateria;Deuterostoma;Chordata;Vertebrata;Mammalia;Ruminantia;
rno-miR-323	mir-154	TTGGTACTTGGAGAGAGGTGGTCCGTGGCGCGTTCGCTTCATTTATGGCGCACATTACACGGTCGACCTCTTTGCGGTATCTAATC	CACATTACACGGTCGACCTCT	100	0.0008	Rattus norvegicus	Metazoa;Bilateria;Deuterostoma;Chordata;Vertebrata;Mammalia;Rodentia;
mmu-miR-323-3p	mir-154	TTGGTACTTGGAGAGAGGTGGTCCGTGGCGCGTTCGCTTCATTTATGGCGCACATTACACGGTCGACCTCTTTGCGGTATCTAATC	CACATTACACGGTCGACCTCT	100	0.0008	Mus Musculus	Metazoa;Bilateria;Deuterostoma;Chordata;Vertebrata;Mammalia;Rodentia;
hsa-miR-323-3p	mir-154	TTGGTACTTGGAGAGAGGTGGTCCGTGGCGCGTTCGCTTTATTTATGGCGCACATTACACGGTCGACCTCTTTGCAGTATCTAATC	CACATTACACGGTCGACCTCT	100	0.0008	Homo sapiens	Metazoa;Bilateria;Deuterostoma;Chordata;Vertebrata;Mammalia;Primates;Hominidae;
mml-miR-323-3p	mir-154	TTGGTACTTGGAGAGAGGTGGTCCGTGGCGCGTTCGCTTTATTTATGGCGCACATTACACGGTCGACCTCTTTGCAGTATCTAATC	CACATTACACGGTCGACCTCT	100	0.0008	Macaca mulatta	Metazoa;Bilateria;Deuterostoma;Chordata;Vertebrata;Mammalia;Primates;Cercopithecidae;
cfa-miR-323	mir-154	AGGTGGTCCGTGGCGCGTTCGCTTTATTTATGGCGCACATTACACGGTCGACCTCT	CACATTACACGGTCGACCTCT	100	0.0008	Canis familiaris	Metazoa;Bilateria;Deuterostoma;Chordata;Vertebrata;Mammalia;Carnivora;
ptr-miR-323	mir-154	TGGTACTTGGAGAGAGGTGGTCCGTGGCGCGTTCGCTTTATTTATGGCGCACATTACACGGTCGACCTCTTTGCAGTATCTAATC	CACATTACACGGTCGACCTCT	100	0.0008	Pan troglodytes	Metazoa;Bilateria;Deuterostoma;Chordata;Vertebrata;Mammalia;Primates;Hominidae;
eca-miR-323-3p	mir-154	TTGGTACTTGGAGAGAGGTGGTCCGTGGCGCGTTCGCTTTATTTATGGCGCACATTACACGGTCGACCTCTTTGCAGTATCTAATC	CACATTACACGGTCGACCTCT	100	0.0008	Equus caballus	Metazoa;Bilateria;Deuterostoma;Chordata;Vertebrata;Mammalia;Laurasiatheria;
ppy-miR-323-3p	mir-154	TTGGTACTTGGAGAGAGGTGGTCCGTGGCGCGTTCGCTTTATTTATGGCGCACATTACACGGTCGACCTCTTTGCAGTATCTAATC	CACATTACACGGTCGACCTCT	100	0.0008	Pongo pygmaeus	Metazoa;Bilateria;Deuterostoma;Chordata;Vertebrata;Mammalia;Primates;Hominidae;
ssc-miR-325	mir-325	AGTGCTTGGTTCCTAGTAGGTGTTCAGTAAGTGTTTGTGACATAATTCGTTTATTGAGCACCTCCTATCAATCAAGCACTGTGCTAGGTTCTGG	CCTAGTAGGTGTTCAGTAAGTGT			Sus scrofa	Metazoa;Bilateria;Deuterostoma;Chordata;Vertebrata;Mammalia;suina;
ssc-miR-325	mir-325	AGTGCTTGGTTCCTAGTAGGTGTTCAGTAAGTGTTTGTGACATAATTCGTTTATTGAGCACCTCCTATCAATCAAGCACTGTGCTAGGTTCTGG	CCTAGTAGGTGTTCAGTAAGTGT	100	0.0003	Sus scrofa	Metazoa;Bilateria;Deuterostoma;Chordata;Vertebrata;Mammalia;suina;
cfa-miR-325	mir-325	AGTGCTTGGTTCCTAGTAGGTGTTCAGTAAGTGTTTGTGACATAATTCGTTTATTGAGCACCTCCTATCAATCAAGCACTGTGCTAGGCTCTGG	CCTAGTAGGTGTTCAGTAAGTGT	100	0.0003	Canis familiaris	Metazoa;Bilateria;Deuterostoma;Chordata;Vertebrata;Mammalia;Carnivora;
rno-miR-325-5p	mir-325	ATATAGTGCTTGGTTCCTAGTAGGTGCTCAGTAAGTGTTTGTGACATAATTCGTTTATTGAGCACCTCCTATCAATCAAGCACTGTGCTAGGCTCTGG	CCTAGTAGGTGCTCAGTAAGTGT	95.45	0.002	Rattus norvegicus	Metazoa;Bilateria;Deuterostoma;Chordata;Vertebrata;Mammalia;Rodentia;
mmu-miR-325*	mir-325	ATATAGTGCTTGGTTCCTAGTAGGTGCTCAGTAAGTGTTTGTGACATAATTCGTTTATTGAGCACCTCCTATCAATCAAGCACTGTGCTAGGCTCTGG	CCTAGTAGGTGCTCAGTAAGTGT	95.45	0.002	Mus Musculus	Metazoa;Bilateria;Deuterostoma;Chordata;Vertebrata;Mammalia;Rodentia;
hsa-miR-325	mir-325	ATACAGTGCTTGGTTCCTAGTAGGTGTCCAGTAAGTGTTTGTGACATAATTTGTTTATTGAGGACCTCCTATCAATCAAGCACTGTGCTAGGCTCTGG	CCTAGTAGGTGTCCAGTAAGTGT	95.45	0.002	Homo sapiens	Metazoa;Bilateria;Deuterostoma;Chordata;Vertebrata;Mammalia;Primates;Hominidae;
mml-miR-325	mir-325	ATGCAGTGCTTGGTTCCTAGTAGGTGTCCAGTAAGTGTTTGTTACATAATTTGTTTATTGAGGACCTCCTATCAATCAAGCACTGTGCTAGGCTCTGG	CCTAGTAGGTGTCCAGTAAGTGT	95.45	0.002	Macaca mulatta	Metazoa;Bilateria;Deuterostoma;Chordata;Vertebrata;Mammalia;Primates;Cercopithecidae;
ppy-miR-325	mir-325	ATACAGTGCTTGGTTCCTAGTAGGTGTCCAGTAAGTGTTTGTGACGTAATTTGCTTATTGAGGACCTCCTATCAATCAAGCACTGTGCTAGGCTCTGG	CCTAGTAGGTGTCCAGTAAGTGT	95.45	0.002	Pongo pygmaeus	Metazoa;Bilateria;Deuterostoma;Chordata;Vertebrata;Mammalia;Primates;Hominidae;
ssc-miR-326	mir-326	TCTGTCTGTTGGGCTGGAGGCAGGGCCTTTGTGCAGGCGGGTTGTGCTCAGATCGCCTCTGGGCCCTTCCTCCAGCCCAGAGGCGGATTCA	CCTCTGGGCCCTTCCTCCAG			Sus scrofa	Metazoa;Bilateria;Deuterostoma;Chordata;Vertebrata;Mammalia;suina;
eca-miR-326	mir-326	CTCGTCTGTCTGTTGGGCTGGAGGCAGGGCCTTTGTGAAGGCGAGTTGTGCTGGGATCGCCTCTGGGCCCTTCCTCCAGCCCAGAGGCGGATTCA	CCTCTGGGCCCTTCCTCCAGC	100	0.0007	Equus caballus	Metazoa;Bilateria;Deuterostoma;Chordata;Vertebrata;Mammalia;Laurasiatheria;
mmu-miR-326	mir-326	CTCATCTGTCTGTTGGGCTGGGGGCAGGGCCTTTGTGAAGGCGGGTTATGCTCAGATCGCCTCTGGGCCCTTCCTCCAGTCCCGAGGCAGATTTA	CCTCTGGGCCCTTCCTCCAGT	100	0.002	Mus Musculus	Metazoa;Bilateria;Deuterostoma;Chordata;Vertebrata;Mammalia;Rodentia;
rno-miR-326	mir-326	CTCATCTGTCTGTGGGGCTGGGGGCAGGGCCTTTGTGAAGGCGGGTTATGCTCAGATCGCCTCTGGGCCCTTCCTCCAGTCCCGAGGCAGATTTA	CCTCTGGGCCCTTCCTCCAGT	100	0.002	Rattus norvegicus	Metazoa;Bilateria;Deuterostoma;Chordata;Vertebrata;Mammalia;Rodentia;
hsa-miR-326	mir-326	CTCATCTGTCTGTTGGGCTGGAGGCAGGGCCTTTGTGAAGGCGGGTGGTGCTCAGATCGCCTCTGGGCCCTTCCTCCAGCCCCGAGGCGGATTCA	CCTCTGGGCCCTTCCTCCAG	100	0.002	Homo sapiens	Metazoa;Bilateria;Deuterostoma;Chordata;Vertebrata;Mammalia;Primates;Hominidae;
ssc-miR-326	mir-326	TCTGTCTGTTGGGCTGGAGGCAGGGCCTTTGTGCAGGCGGGTTGTGCTCAGATCGCCTCTGGGCCCTTCCTCCAGCCCAGAGGCGGATTCA	CCTCTGGGCCCTTCCTCCAG	100	0.002	Sus scrofa	Metazoa;Bilateria;Deuterostoma;Chordata;Vertebrata;Mammalia;suina;
ptr-miR-326	mir-326	CTCATCTGTCTGTTGGGCTGGAGGCAGGGCCTTTGTGAAGGCGGGTGGTGCTCAGATCGCCTCTGGGCCCTTCCTCCAGCCCCGAGGCGGATTC	CCTCTGGGCCCTTCCTCCAG	100	0.002	Pan troglodytes	Metazoa;Bilateria;Deuterostoma;Chordata;Vertebrata;Mammalia;Primates;Hominidae;
bta-miR-326	mir-326	CTCGTCTGTCTGTTGGGCTGGAGGCAGGGCCTTTGTGAAGGCGGGTTGTGCTCAGATCGCCTCTGGGCCCTTCCTCCAGCCCAGAGGCGGATTCA	CCTCTGGGCCCTTCCTCCAG	100	0.002	Bos taurus	Metazoa;Bilateria;Deuterostoma;Chordata;Vertebrata;Mammalia;Ruminantia;
cfa-miR-326	mir-326	TCTGTCTGTTGGGCTGGAGGCAGGGCCTTTGTGAAGGCGGGTGGTGATCGGATCGCCTCTGGGCCCTTCCTCCAGCCCAGAGGCGGATTCA	CCTCTGGGCCCTTCCTCCAG	100	0.002	Canis familiaris	Metazoa;Bilateria;Deuterostoma;Chordata;Vertebrata;Mammalia;Carnivora;
ppy-miR-326	mir-326	CTCATCTGTCTGTTGGGCTGGAGGCAGGGCCTTTGTGAAGGCGGGTGGTGCTCAGATCGCCTCTGGGCCCTTCCTCCAGCCCCGAGGCGGATTCA	CCTCTGGGCCCTTCCTCCAG	100	0.002	Pongo pygmaeus	Metazoa;Bilateria;Deuterostoma;Chordata;Vertebrata;Mammalia;Primates;Hominidae;
ssc-miR-34a	mir-34	TTTCTTTGGCAGTGTCTTAGCTGGTTGTTGTGAGTAATAGCAAAGGAAGCAATCAGCAGCATCCTGCCCTAGAACA	TGGCAGTGTCTTAGCTGGTTGT			Sus scrofa	Metazoa;Bilateria;Deuterostoma;Chordata;Vertebrata;Mammalia;suina;
hsa-miR-34a	mir-34	GGCCAGCTGTGAGTGTTTCTTTGGCAGTGTCTTAGCTGGTTGTTGTGAGCAATAGTAAGGAAGCAATCAGCAAGTATACTGCCCTAGAAGTGCTGCACGTTGTGGGGCCC	TGGCAGTGTCTTAGCTGGTTGT	100	0.0003	Homo sapiens	Metazoa;Bilateria;Deuterostoma;Chordata;Vertebrata;Mammalia;Primates;Hominidae;
mmu-miR-34a	mir-34	CCAGCTGTGAGTAATTCTTTGGCAGTGTCTTAGCTGGTTGTTGTGAGTATTAGCTAAGGAAGCAATCAGCAAGTATACTGCCCTAGAAGTGCTGCACATTGT	TGGCAGTGTCTTAGCTGGTTGT	100	0.0003	Mus Musculus	Metazoa;Bilateria;Deuterostoma;Chordata;Vertebrata;Mammalia;Rodentia;
rno-miR-34a	mir-34	CCGGCTGTGAGTAATTCTTTGGCAGTGTCTTAGCTGGTTGTTGTGAGTATTAGCTAAGGAAGCAATCAGCAAGTATACTGCCCTAGAAGTGCTGCACGTTGT	TGGCAGTGTCTTAGCTGGTTGT	100	0.0003	Rattus norvegicus	Metazoa;Bilateria;Deuterostoma;Chordata;Vertebrata;Mammalia;Rodentia;
gga-miR-34a	mir-34	GCCAGCTGTGAGTGTTTCTTTGGCAGTGTCTTAGCTGGTTGTTGTGAGCAATAGTTAAGGAAGCAATCAGCAAGTATACTGCCCTAGAAGTGCTACACATTGTTGGGCC	TGGCAGTGTCTTAGCTGGTTGTT	100	0.0003	Gallus Gallus	Metazoa;Bilateria;Deuterostoma;Chordata;Vertebrata;Aves;
dre-miR-34	mir-34	CTGCTGTGAGTGGTTCTCTGGCAGTGTCTTAGCTGGTTGTTGTGTGGAGTGAGAACGAAGCAATCAGCAAGTATACTGCCGCAGAAACTCGTCACCTT	TGGCAGTGTCTTAGCTGGTTGT	100	0.0003	Danio rerio	Metazoa;Bilateria;Deuterostoma;Chordata;Vertebrata;Pisces;
ggo-miR-34a	mir-34	GGCCAGCTGTGAGTGTTTCTTTGGCAGTGTCTTAGCTGGTTGTTGTGAGCAATAGTAAGGAAGCAATCAGCAAGTATACTGCCCTAGAAGTGCTGCACGTTGTGGGGCCC	TGGCAGTGTCTTAGCTGGTTGT	100	0.0003	Gorilla gorilla	Metazoa;Bilateria;Deuterostoma;Chordata;Vertebrata;Mammalia;Primates;Hominidae;
age-miR-34a	mir-34	GGCCAGCTGTGAGTGTTTCTTTGGCAGTGTCTTAGCTGGTTGTTGTGTGCAATAGTGAAGGAAGCAATCAGCAAGTATACTGCCCTAGAAGTGCTGCACGTTGTGGGGCCC	TGGCAGTGTCTTAGCTGGTTGT	100	0.0003	Ateles geoffroyi	Metazoa;Bilateria;Deuterostoma;Chordata;Vertebrata;Mammalia;Primates;Atelidae;
ppa-miR-34a	mir-34	GGCCAGCTGTGAGTGTTTCTTTGGCAGTGTCTTAGCTGGTTGTTGTGAGCAATAGTAAGGAAGCAATCAGCAAGTATACTGCCCTAGAAGTGCTGCACGTTGTGGCCCCC	TGGCAGTGTCTTAGCTGGTTGT	100	0.0003	Pan paniscus	Metazoa;Bilateria;Deuterostoma;Chordata;Vertebrata;Mammalia;Primates;Hominidae;
ppy-miR-34a	mir-34	GGCCAGCTGTGAGTGTTTCTTTGGCAGTGTCTTAGCTGGTTGTTGTGAGCAATAGTAAGGAAGCAATCAGCAAGTATACTGCCCTAGAAGTGCTGCACGTTGTGGGGCCC	TGGCAGTGTCTTAGCTGGTTGT	100	0.0003	Pongo pygmaeus	Metazoa;Bilateria;Deuterostoma;Chordata;Vertebrata;Mammalia;Primates;Hominidae;
ptr-miR-34a	mir-34	GGCCAGCTGTGAGTGTTTCTTTGGCAGTGTCTTAGCTGGTTGTTGTGAGCAATAGTAAGGAAGCAATCAGCAAGTATACTGCCCTAGAAGTGCTGCACGTTGTGGGGCCC	TGGCAGTGTCTTAGCTGGTTGT	100	0.0003	Pan troglodytes	Metazoa;Bilateria;Deuterostoma;Chordata;Vertebrata;Mammalia;Primates;Hominidae;
mml-miR-34a	mir-34	GGCCAGCTGTGAGTGTTTCTTTGGCAGTGTCTTAGCTGGTTGTTGTGAGCAATAGTAAGGAAGCAATCAGCAAGTATACTGCCCTAGAAGTGCTACACATTGTGGGGCCT	TGGCAGTGTCTTAGCTGGTTGT	100	0.0003	Macaca mulatta	Metazoa;Bilateria;Deuterostoma;Chordata;Vertebrata;Mammalia;Primates;Cercopithecidae;
sla-miR-34a	mir-34	GGCCGGCTGTGAGTGTTTCTTTGGCAGTGTCTTAGCTGGTTGTTGTGAGCAATAGTGAAGGAAGCAATCAGCAAGTATACTGCCCTAGAAGTGCTGCACGTTGTGGGGCCC	TGGCAGTGTCTTAGCTGGTTGT	100	0.0003	Saguinus labiatus	Metazoa;Bilateria;Deuterostoma;Chordata;Vertebrata;Mammalia;Primates;Cebidae;
lla-miR-34a	mir-34	GGCCAGCTGTGAGTGTTTCTTTGGCAGTGTCTTAGCTGGTTGTTGTGAGCAATAGTGAAGGAAGCAATCAGCAAGTATACTGCCCTAGAAGTGCTGCACGTTGTGGGGCCC	TGGCAGTGTCTTAGCTGGTTGT	100	0.0003	Lagothrix lagotricha	Metazoa;Bilateria;Deuterostoma;Chordata;Vertebrata;Mammalia;Primates;Atelidae;
mne-miR-34a	mir-34	GGCCAGCTGTGAGTGTTTCTTTGGCAGTGTCTTAGCTGGTTGTTGTGAGCAATAGTAAGGAAGCAATCAGCAAGTATACTGCCCTAGAAGTGCTACACATTGTGGGGCCT	TGGCAGTGTCTTAGCTGGTTGT	100	0.0003	Macaca nemestrina	Metazoa;Bilateria;Deuterostoma;Chordata;Vertebrata;Mammalia;Primates;Cercopithecidae;
xtr-miR-34a	mir-34	CTGTGAGTGTTTCTTTGGCAGTGTCTTAGCTGGTTGTTGTGGCACGTTATAGAAGTAGCAATCAGCAAATATACTGCCCTAGAAGTTCTGCACATT	TGGCAGTGTCTTAGCTGGTTGTT	100	0.0003	Xenopus tropicalis	Metazoa;Bilateria;Deuterostoma;Chordata;Vertebrata;Amphibia;
mdo-miR-34a	mir-34	GGCCAGCTGTGAGTGTTTCTTTGGCAGTGTCTTAGCTGGTTGTTGTGAGTAATAGATAAGGAAGCAATCAGCAAGTATACTGCCCTAGAAGTGCTGCACGTTGTTAGGCCC	TGGCAGTGTCTTAGCTGGTTGTT	100	0.0003	Monodelphis domestica	Metazoa;Bilateria;Deuterostoma;Chordata;Vertebrata;Mammalia;Metatheria;
bta-miR-34a	mir-34	GGCCAGCTGTGAGTGTTTCTTTGGCAGTGTCTTAGCTGGTTGTTGTGAGTAATAATGCAGGAAGCAATCAGCAAGTATACTGCCCTAGAAGTGCTGCACGTTGTGGG	TGGCAGTGTCTTAGCTGGTTGT	100	0.0003	Bos taurus	Metazoa;Bilateria;Deuterostoma;Chordata;Vertebrata;Mammalia;Ruminantia;
cfa-miR-34a	mir-34	TGGCAGTGTCTTAGCTGGTTGTTGTGAGTAATAGTGAAGGAAGCAATCAGCAAGTATACTGCCCTA	TGGCAGTGTCTTAGCTGGTTGT	100	0.0003	Canis familiaris	Metazoa;Bilateria;Deuterostoma;Chordata;Vertebrata;Mammalia;Carnivora;
ssc-miR-34a	mir-34	TTTCTTTGGCAGTGTCTTAGCTGGTTGTTGTGAGTAATAGCAAAGGAAGCAATCAGCAGCATCCTGCCCTAGAACA	TGGCAGTGTCTTAGCTGGTTGT	100	0.0003	Sus scrofa	Metazoa;Bilateria;Deuterostoma;Chordata;Vertebrata;Mammalia;suina;
eca-miR-34	mir-34	TGGCAGTGTCTTAGCTGGTTGTTGTGAGTAATAGTGCGGGAAGCAATCAGCAAGTATACTGCC	TGGCAGTGTCTTAGCTGGTTGT	100	0.0003	Equus caballus	Metazoa;Bilateria;Deuterostoma;Chordata;Vertebrata;Mammalia;Laurasiatheria;
tgu-miR-34a	mir-34	AGTGTTTCTTTGGCAGTGTCTTAGCTGGTTGTTGTGAGCAATAGTCAAGGAAGCAATCAGCAAGTATACTGC	TGGCAGTGTCTTAGCTGGTTGT	100	0.0003	Taeniopygia guttata	Metazoa;Bilateria;Deuterostoma;Chordata;Vertebrata;Aves;
ssc-miR-450	mir-450	GTCTGTCAAAGAAAGATGCTAAACTGGTTTTGCGATGTGTTCCTAATATGCAGTATAAATATATTGGGAGCATTTTGCATGCATGGTTTTGTATCACTATACAGAT	TTTTGCGATGTGTTCCTAATAT			Sus scrofa	Metazoa;Bilateria;Deuterostoma;Chordata;Vertebrata;Mammalia;suina;
hsa-miR-450a	mir-450	AAACGATACTAAACTGTTTTTGCGATGTGTTCCTAATATGCACTATAAATATATTGGGAACATTTTGCATGTATAGTTTTGTATCAATATA	TTTTGCGATGTGTTCCTAATAT	100	0.0003	Homo sapiens	Metazoa;Bilateria;Deuterostoma;Chordata;Vertebrata;Mammalia;Primates;Hominidae;
mmu-miR-450a	mir-450	GAGAGATACTGAGCTGTTTTTGCGATGTGTTCCTAATATGTGCTATAATTATATTGGGAACATTTTGCATAAATAGCTTTGTGTCAATACA	TTTTGCGATGTGTTCCTAATAT	100	0.0003	Mus Musculus	Metazoa;Bilateria;Deuterostoma;Chordata;Vertebrata;Mammalia;Rodentia;
bta-miR-450	mir-450	CAAAGAAAGATGCTAAACTATTTTTGCGATGTGTTCCTAATATGTAATCTAAATGTATTGGGAACATTTTGCATTCATAGTTTTGTATCAAT	TTTTGCGATGTGTTCCTAATAT	100	0.0003	Bos taurus	Metazoa;Bilateria;Deuterostoma;Chordata;Vertebrata;Mammalia;Ruminantia;
mml-miR-450a	mir-450	AAATGATACTAAACTGTTTTTGCGATGTGTTCCTAATATGTACTATAAATATATTGGGAACATTTTGCATGTGTAGTTTTGTATCAATATA	TTTTGCGATGTGTTCCTAATAT	100	0.0003	Macaca mulatta	Metazoa;Bilateria;Deuterostoma;Chordata;Vertebrata;Mammalia;Primates;Cercopithecidae;
ptr-miR-450a	mir-450	AAACGATACTAAACTGTTTTTGCGATGTGTTCCTAATATGCACTATAAATATATTGGGAACATTTTGCATGTATAGTTTTGTATCAATAT	TTTTGCGATGTGTTCCTAATAT	100	0.0003	Pan troglodytes	Metazoa;Bilateria;Deuterostoma;Chordata;Vertebrata;Mammalia;Primates;Hominidae;
ssc-miR-450a	mir-450	GTCTGTCAAAGAAAGATGCTAAACTGGTTTTGCGATGTGTTCCTAATATGCAGTATAAATATATTGGGAGCATTTTGCATGCATGGTTTTGTATCACTATACAGAT	TTTTGCGATGTGTTCCTAATAT	100	0.0003	Sus scrofa	Metazoa;Bilateria;Deuterostoma;Chordata;Vertebrata;Mammalia;suina;
eca-miR-450a	mir-450	GAAAGATGCTAAACTGTTTTTGCGATGTGTTCCTAATATGCAGTATAAATATATTGGGAGCATTTTGCATGCATGGTTTTGTATCAATATA	TTTTGCGATGTGTTCCTAATAT	100	0.0003	Equus caballus	Metazoa;Bilateria;Deuterostoma;Chordata;Vertebrata;Mammalia;Laurasiatheria;
cfa-miR-450a	mir-450	GAAAGATGCTGAACTGTTTTTGCGATGTGTTCCTAATATGCAGTATGAACATATTGGGAGCATTTTGCATGCATGGTTTTGTATCAATATA	TTTTTGCGATGTGTTCCTAATA	100	0.0008	Canis familiaris	Metazoa;Bilateria;Deuterostoma;Chordata;Vertebrata;Mammalia;Carnivora;
eca-miR-451a	mir-450	GAAAGATGCTCAACTATTTTTGCGATGTGTTCCTAATACGTAATATAAATGTATTGGGAACATTTTGCATTCATAGTTTTGTATCAATA	TTTTGCGATGTGTTCCTAATAC	100	0.0008	Equus caballus	Metazoa;Bilateria;Deuterostoma;Chordata;Vertebrata;Mammalia;Laurasiatheria;
ssc-miR-450c-5p	mir-450	GGCACTAAACTATTTTTGCGATGTGTTCCTAATACGTAATCTAAGTGTATTGGGAACATTTTGCATTCGTAGTTTTGTGTC	TTTTGCGATGTGTTCCTAATAC	100	0.0008	Sus scrofa	Metazoa;Bilateria;Deuterostoma;Chordata;Vertebrata;Mammalia;suina;
ppy-miR-450a	mir-450	AAACGATACTAAACTGTTTTTGCGATGTGTTCCTAATATGCACAATAAATATATTGGGAACATTTTGCATGTATAGTTTGGTATCAATATA	TTTTGCGATGTGTTCCTAATA	100	0.0008	Pongo pygmaeus	Metazoa;Bilateria;Deuterostoma;Chordata;Vertebrata;Mammalia;Primates;Hominidae;
rno-miR-450a	mir-450	GAGAGATGCGGAGCTGTTTTTGCGATGTGTTCCTAATGTGTGCTACAATTATATTGGGAACATTTTGCATAAATAGTTTTACATCGACACA	TTTTGCGATGTGTTCCTAATGT	95.45	0.002	Rattus norvegicus	Metazoa;Bilateria;Deuterostoma;Chordata;Vertebrata;Mammalia;Rodentia;
ssc-miR-503	mir-503	GCCCCGCACTCAGCCGTGCCCTAGCAGCGGGAACAGTACTGCAGTGGGCGATCGGTACTCTGGGGTATTGTTTCTGCTGCCCGGGCAAGGCTGGGACTCCCGCCGGGGC	TAGCAGCGGGAACAGTACTGCAG			Sus scrofa	Metazoa;Bilateria;Deuterostoma;Chordata;Vertebrata;Mammalia;suina;
mmu-miR-503	mir-503	TGCCCTAGCAGCGGGAACAGTACTGCAGTGAGTGTTTGGTGCCCTGGAGTATTGTTTCCACTGCCTGGGTA	TAGCAGCGGGAACAGTACTGCAG	100	0.0001	Mus Musculus	Metazoa;Bilateria;Deuterostoma;Chordata;Vertebrata;Mammalia;Rodentia;
rno-miR-503	mir-503	TGCCCTAGCAGCGGGAACAGTACTGCAGTGAGTGTTTGGTGCCCTGGAGTATTGTTTCCGCTGCCTGGGTA	TAGCAGCGGGAACAGTACTGCAG	100	0.0001	Rattus norvegicus	Metazoa;Bilateria;Deuterostoma;Chordata;Vertebrata;Mammalia;Rodentia;
ssc-miR-503	mir-503	TGCCCTAGCAGCGGGAACAGTACTGCAGTGAGTGTTTGGTGCCCTGGAGTATTGTTTCCGCTGCCTGGGTA	TAGCAGCGGGAACAGTACTGCAG	100	0.0001	Sus scrofa	Metazoa;Bilateria;Deuterostoma;Chordata;Vertebrata;Mammalia;suina;
eca-miR-503	mir-503	TGCCCTAGCAGCGGGAACAGTACTGCAGTGGGCGATCGGTGCTCTGGAGTATTGTTCCTGCTGCCCGGGCA	TAGCAGCGGGAACAGTACTGCAG	100	0.0001	Equus caballus	Metazoa;Bilateria;Deuterostoma;Chordata;Vertebrata;Mammalia;Laurasiatheria;
hsa-miR-503	mir-503	TGCCCTAGCAGCGGGAACAGTTCTGCAGTGAGCGATCGGTGCTCTGGGGTATTGTTTCCGCTGCCAGGGTA	TAGCAGCGGGAACAGTTCTGCAG	95.65	0.0006	Homo sapiens	Metazoa;Bilateria;Deuterostoma;Chordata;Vertebrata;Mammalia;Primates;Hominidae;
mml-miR-503	mir-503	TGCCCTAGCAGCGGGAACAGTTCTGCAGTGAGTGATCAGTACTCTGGAGTATTGTTTCCGCTGCCAGGGTA	TAGCAGCGGGAACAGTTCTGCAG	95.65	0.0006	Macaca mulatta	Metazoa;Bilateria;Deuterostoma;Chordata;Vertebrata;Mammalia;Primates;Cercopithecidae;
ptr-miR-503	mir-503	TGCCCTAGCAGCGGGAACAGTTCTGCAGTGAGCGATCGGTGCTCTGGAGTATTGTTTCCGCTGCCAGGGT	TAGCAGCGGGAACAGTTCTGCAG	95.65	0.0006	Pan troglodytes	Metazoa;Bilateria;Deuterostoma;Chordata;Vertebrata;Mammalia;Primates;Hominidae;
ppy-miR-503	mir-503	TGCCCTAGCAGCGGGAACAGTTCTGCAGTGAGCGATTGGTGCTCTGGAGTATTGTTTCCGCTGCCAGGGTA	TAGCAGCGGGAACAGTTCTGCAG	95.65	0.0006	Pongo pygmaeus	Metazoa;Bilateria;Deuterostoma;Chordata;Vertebrata;Mammalia;Primates;Hominidae;
cfa-miR-503	mir-503	TAGCAGCGGGAACAGTACTGCAGTGGGCAATCGGTGTTCTGGAGTATTGTTTCTGCTGCCCGG	TAGCAGCGGGAACAGTACTG	100	0.002	Canis familiaris	Metazoa;Bilateria;Deuterostoma;Chordata;Vertebrata;Mammalia;Carnivora;
ssc-miR-7	mir-7	TGGATGTTGGTCTAGTTCTGTGTGGAAGACTAGTGATTTTGTTGTTTTTAGATAACTAAATCGACAACAAATCACAGTCTGCCATATGGCACAGGCCATGCCTCTACAG	TGGAAGACTAGTGATTTTGTT			Sus scrofa	Metazoa;Bilateria;Deuterostoma;Chordata;Vertebrata;Mammalia;suina;
dme-miR-7	mir-7	GAGTGCATTCCGTATGGAAGACTAGTGATTTTGTTGTTTGGTCTTTGGTAATAACAATAAATCCCTTGTCTTCTTACGGCGTGCATTT	TGGAAGACTAGTGATTTTGTTGT	100	0.0007	Drosophila melanogaster	Metazoa;Bilateria;Ecdysozoa;Arthropoda;Hexapoda;
hsa-miR-7	mir-7	TTGGATGTTGGCCTAGTTCTGTGTGGAAGACTAGTGATTTTGTTGTTTTTAGATAACTAAATCGACAACAAATCACAGTCTGCCATATGGCACAGGCCATGCCTCTACAG	TGGAAGACTAGTGATTTTGTTGT	100	0.0007	Homo sapiens	Metazoa;Bilateria;Deuterostoma;Chordata;Vertebrata;Mammalia;Primates;Hominidae;
rno-miR-7a	mir-7	TGTTGGCCTAGTTCTGTGTGGAAGACTAGTGATTTTGTTGTTTTTAGATAACTAAGACGACAACAAATCACAGTCTGCCATATGGCACAGGCCACCT	TGGAAGACTAGTGATTTTGTTGT	100	0.0007	Rattus norvegicus	Metazoa;Bilateria;Deuterostoma;Chordata;Vertebrata;Mammalia;Rodentia;
mmu-miR-7a	mir-7	TTGGATGTTGGCCTAGTTCTGTGTGGAAGACTAGTGATTTTGTTGTTTTTAGATAACTAAAACGACAACAAATCACAGTCTGCCATATGGCACAGGCCACCTCTACAG	TGGAAGACTAGTGATTTTGTTGT	100	0.0007	Mus Musculus	Metazoa;Bilateria;Deuterostoma;Chordata;Vertebrata;Mammalia;Rodentia;
gga-miR-7	mir-7	GGACGGCCGCGGTGCCCTCTGGAAGACTAGTGATTTTGTTGTTGTATGGCTCATCCCACCACAACAAGTCACAGTCTGCCTTAGGGCGCACGGCCCCGC	TGGAAGACTAGTGATTTTGTTG	100	0.0007	Gallus Gallus	Metazoa;Bilateria;Deuterostoma;Chordata;Vertebrata;Aves;
dps-miR-7	mir-7	GAGTGTATTCCGTATGGAAGACTAGTGATTTTGTTGTTTGGTCTCTGCTAATAACAATAAATCCCTTGTCTTCTTACGGCGTGCATCT	TGGAAGACTAGTGATTTTGTTGT	100	0.0007	Drosophila pseudoobscura	Metazoa;Bilateria;Ecdysozoa;Arthropoda;Hexapoda;
dre-miR-7a	mir-7	TGTGGAAGACTAGTGATTTTGTTGTTGTTTCTTCTGCTTTCTGACAACAAGTCACAGTCTACCTCAGCGAGCGGGCCCT	TGGAAGACTAGTGATTTTGTTGT	100	0.0007	Danio rerio	Metazoa;Bilateria;Deuterostoma;Chordata;Vertebrata;Pisces;
ame-miR-7	mir-7	CGAGCGCCGTTGCATGGAAGACTAGTGATTTTGTTGTTCTACTTTCGATATAACAAGGAATCACTAATCATCCTACAAAGGCGCTCG	TGGAAGACTAGTGATTTTGTTGT	100	0.0007	Apis mellifera	Metazoa;Bilateria;Ecdysozoa;Arthropoda;Hexapoda;
aga-miR-7	mir-7	GGCAAAACATTGTATGGAAGACTAGTGATTTTGTTGTTTGGCTTATGATACTAACAATAAATCTCTCGTCTTTCTACAAAGTTTGCC	TGGAAGACTAGTGATTTTGTTGT	100	0.0007	Anopheles gambiae	Metazoa;Bilateria;Ecdysozoa;Arthropoda;Hexapoda;
ssc-miR-7	mir-7	TGGATGTTGGTCTAGTTCTGTGTGGAAGACTAGTGATTTTGTTGTTTTTAGATAACTAAATCGACAACAAATCACAGTCTGCCATATGGCACAGGCCATGCCTCTACAG	TGGAAGACTAGTGATTTTGTTGTT	100	0.0007	Sus scrofa	Metazoa;Bilateria;Deuterostoma;Chordata;Vertebrata;Mammalia;suina;
ggo-miR-7	mir-7	TTGGATGTTGGCCTAGTTCTGTGTGGAAGACTAGTGATTTTGTTGTTTTTAGATAACTAAATCGACAACAAATCACAGTCTGCCATATGGCACAGGCCATGCCTCTACAG	TGGAAGACTAGTGATTTTGTT	100	0.0007	Gorilla gorilla	Metazoa;Bilateria;Deuterostoma;Chordata;Vertebrata;Mammalia;Primates;Hominidae;
ppy-miR-7	mir-7	TTGGATGTTGGCCTAGTTCTGTGTGGAAGACTAGTGATTTTGTTGTTTTTAGATAACTAAATCGACAACAAATCACAGTCTGCCATATGGCACAGGCCATGCCTCTACAG	TGGAAGACTAGTGATTTTGTT	100	0.0007	Pongo pygmaeus	Metazoa;Bilateria;Deuterostoma;Chordata;Vertebrata;Mammalia;Primates;Hominidae;
sla-miR-7	mir-7	TTGGATATTGGCCTAGTTCTGTGTGGAAGACTAGTGATTTTGTTGTTTTTAGATAATTAAATCGACAACAAATCACAGTCTGCCATATGGCACAGGCCATGCCTCTACAG	TGGAAGACTAGTGATTTTGTT	100	0.0007	Saguinus labiatus	Metazoa;Bilateria;Deuterostoma;Chordata;Vertebrata;Mammalia;Primates;Cebidae;
lla-miR-7	mir-7	TTGGATGTTGGCCTAGTTCTGTGTGGAAGACTAGTGATTTTGTTGTTTTTAGATAACTAAATCGACAACAAATCACAGTCTGCCATATGGCACAGGCCATGCCTCTACAG	TGGAAGACTAGTGATTTTGTT	100	0.0007	Lagothrix lagotricha	Metazoa;Bilateria;Deuterostoma;Chordata;Vertebrata;Mammalia;Primates;Atelidae;
mne-miR-7	mir-7	TTGGATGTTGGCCTAGTTCTGTGTGGAAGACTAGTGATTTTGTTGTTTTTAGATAACTAAATTGACAACAAATCACAGTCTGCCATATGGCACAGGCCATGCCTCTACAG	TGGAAGACTAGTGATTTTGTT	100	0.0007	Macaca nemestrina	Metazoa;Bilateria;Deuterostoma;Chordata;Vertebrata;Mammalia;Primates;Cercopithecidae;
ppa-miR-7	mir-7	TTGGATGTTGGCCTAGTTCTGTGTGGAAGACTAGTGATTTTGTTGTTTTTAGATAACTAAATCGACAACAAATCACAGTCTGCCATATGGCACAGGCCATGCCTCTACAG	TGGAAGACTAGTGATTTTGTT	100	0.0007	Pan paniscus	Metazoa;Bilateria;Deuterostoma;Chordata;Vertebrata;Mammalia;Primates;Hominidae;
ptr-miR-7	mir-7	AGATTAGAGTGGCTGTGGTCTAGTGCTGTGTGGAAGACTAGTGATTTTGTTGTTCTGATGTACTACGACAACAAGTCACAGCCGGCCTCATAGCGCAGACTCCCTTCGAC	TGGAAGACTAGTGATTTTGTTGT	100	0.0007	Pan troglodytes	Metazoa;Bilateria;Deuterostoma;Chordata;Vertebrata;Mammalia;Primates;Hominidae;
fru-miR-7	mir-7	CCCTGTCTGCTGCTGTGTGGAAGACTAGTGATTTTGTTGTTTTTAGTTAGATCAACTGACAACAAATCACAGTCTGCCAAACAGCACAGGC	TGGAAGACTAGTGATTTTGTT	100	0.0007	Fugu rubripes	Metazoa;Bilateria;Deuterostoma;Chordata;Vertebrata;Pisces;
tni-miR-7	mir-7	TGGAAGACTAGTGATTTTGTTGTTTGGTGTCAAAATTGACAACAAATCATTGTCTTCCTCACTGC	TGGAAGACTAGTGATTTTGTTGT	100	0.0007	Tetraodon nigroviridis	Metazoa;Bilateria;Deuterostoma;Chordata;Vertebrata;Pisces;
xtr-miR-7	mir-7	TGGATGTTGGTTTAGTTCTGTGTGGAAGACTAGTGATTTTGTTGTTTTTAGATAACAACATTGACAACAAATCGCAGTCTGCCATATGGCACAGACCATGCCTCTACA	TGGAAGACTAGTGATTTTGTTG	100	0.0007	Xenopus tropicalis	Metazoa;Bilateria;Deuterostoma;Chordata;Vertebrata;Amphibia;
bta-miR-7	mir-7	AGACTGGAGCGGTTGTGGTCTAGTGCTGTGTGGAAGACTAGTGATTTTGTTGTTCTGATGTACTATGACAACAAGTCACAGC	TGGAAGACTAGTGATTTTGTTGTT	100	0.0007	Bos taurus	Metazoa;Bilateria;Deuterostoma;Chordata;Vertebrata;Mammalia;Ruminantia;
mdo-miR-7	mir-7	TTGGCCTAGTTCTGTGTGGAAGACTAGTGATTTTGTTGTTTTTAGATAACTAAAACGACAACAAATCACAGTCTGCC	TGGAAGACTAGTGATTTTGTTG	100	0.0007	Monodelphis domestica	Metazoa;Bilateria;Deuterostoma;Chordata;Vertebrata;Mammalia;Metatheria;
bmo-miR-7	mir-7	CGCTTCGTGTTGTATGGAAGACTAGTGATTTTGTTGTTTTTGTTGACTAACAAGAAATCACTAATCTGCCTACAAAGCGACAGCA	TGGAAGACTAGTGATTTTGTTGT	100	0.0007	Bombyx mori	Metazoa;Bilateria;Ecdysozoa;Arthropoda;Hexapoda;
odi-miR-7	mir-7	ATCTGGTTGACGGTTTGGAAGACTAGTGATTTTGTTGACTTGGACATAATTGTCGTTTCTTGTCAACTCACACTAGTTTCCCGTACTGCATCGGATTCAATC	TGGAAGACTAGTGATTTTGTTG	100	0.0007	Oikopleura dioica	Metazoa;Bilateria;Deuterostoma;Chordata;Urochordata;
cin-miR-7	mir-7	ATATCCGCACCCGGTTGGAAGACTAGTGATTTTGTTGTTATAGCAACAACAATCTATGGTCTCCTGCACGGAAGTGGA	TGGAAGACTAGTGATTTTGTTG	100	0.0007	Ciona intestinalis	Metazoa;Bilateria;Deuterostoma;Chordata;Urochordata;
csa-miR-7	mir-7	CCGTCCTCTACCACGTGGAAGACTAGTGATTTTGTTGTTTCATCAACAACAATCTTTAGTCTACTGCACGGTTGATGGATGCTATCATCATTTCTTATTTTTG	TGGAAGACTAGTGATTTTGTTGT	100	0.0007	Ciona savignyi	Metazoa;Bilateria;Deuterostoma;Chordata;Urochordata;
mml-miR-7	mir-7	TTGGATGTTGGCCTAGTTCTGTGTGGAAGACTAGTGATTTTGTTGTTTTTAGATAACTAAATTGACAACAAATCACAGTCTGCCATATGGCACAGGCCATGCCTCTACAG	TGGAAGACTAGTGATTTTGTTGT	100	0.0007	Macaca mulatta	Metazoa;Bilateria;Deuterostoma;Chordata;Vertebrata;Mammalia;Primates;Cercopithecidae;
cfa-miR-7	mir-7	TGGAAGACTAGTGATTTTGTTGTTTTTAGATAACTAAATCGACAACAAATCACAGTCTGCCATA	TGGAAGACTAGTGATTTTGTTGT	100	0.0007	Canis familiaris	Metazoa;Bilateria;Deuterostoma;Chordata;Vertebrata;Mammalia;Carnivora;
oan-miR-7	mir-7	GCTGGTCCTGGCCGGGCCCCGTCTGGAAGACTAGTGATTTTGTTGTTCTCTAGCTGACCGCACGACAACAAATCCCAGTCTGCCTGACGGTGCCCGGTGTCCTCGTCGGGGGCCGTGC	TGGAAGACTAGTGATTTTGTTGT	100	0.0007	Ornithorhynchus anatinus	Metazoa;Bilateria;Deuterostoma;Chordata;Vertebrata;Mammalia;Prototheria;
tca-miR-7	mir-7	TGGTGTTGTGTGGAAGACTAGTGATTTTGTTGTTCTAATTTTTACGTAACAAGGAATCACTAATCATCCCACAAAGCC	TGGAAGACTAGTGATTTTGTTGT	100	0.0007	Tribolium castaneum	Metazoa;Bilateria;Ecdysozoa;Arthropoda;Hexapoda;
dan-miR-7	mir-7	AGTGCATTCCGTATGGAAGACTAGTGATTTTGTTGTTTGGTTTATGGTAATAACAATAAATCCCTTGTCTTCTTACGGCGTGCATT	TGGAAGACTAGTGATTTTGTTGT	100	0.0007	Drosophila ananassae	Metazoa;Bilateria;Ecdysozoa;Arthropoda;Hexapoda;
der-miR-7	mir-7	GAGTGTATTCCGTATGGAAGACTAGTGATTTTGTTGTTTGGTCTTTGGTAATAACAATAAATCCCTTGTCTTCTTACGGCGTGCATTT	TGGAAGACTAGTGATTTTGTTGT	100	0.0007	Drosophila erecta	Metazoa;Bilateria;Ecdysozoa;Arthropoda;Hexapoda;
dgr-miR-7	mir-7	AATGCATTCCGTATGGAAGACTAGTGATTTTGTTGTTTGGTCTTTGTTAATAACAATAAATCCCTTGTCTCCTAACGGCGCGCATT	TGGAAGACTAGTGATTTTGTTGT	100	0.0007	Drosophila grimshawi	Metazoa;Bilateria;Ecdysozoa;Arthropoda;Hexapoda;
dmo-miR-7	mir-7	GAGTGCTTGCCGTATGGAAGACTAGTGATTTTGTTGTTTGGTCTCTGCTAATAACAATAAATCCCTTGTCTTCTTATGGCTCGCATT	TGGAAGACTAGTGATTTTGTTGT	100	0.0007	Drosophila mojavensis	Metazoa;Bilateria;Ecdysozoa;Arthropoda;Hexapoda;
dpe-miR-7	mir-7	GAGTGTATTCCGTATGGAAGACTAGTGATTTTGTTGTTTGGTCTCTGCTAATAACAATAAATCCCTTGTCTTCTTACGGCGTGCATCT	TGGAAGACTAGTGATTTTGTTGT	100	0.0007	Drosophila persimilis	Metazoa;Bilateria;Ecdysozoa;Arthropoda;Hexapoda;
dse-miR-7	mir-7	GAGTGCATTCCGTATGGAAGACTAGTGATTTTGTTGTTTGGTCTTTGGTAATAACAATAAATCCCTTGTCTTCTTACGGCGTGCATTT	TGGAAGACTAGTGATTTTGTTGT	100	0.0007	Drosophila sechellia	Metazoa;Bilateria;Ecdysozoa;Arthropoda;Hexapoda;
dsi-miR-7	mir-7	GAGTGCATTCCGTATGGAAGACTAGTGATTTTGTTGTTTGGTCTTTGGTAATAACAATAAATCCCTTGTCTTCTTACGGCGTGCATTT	TGGAAGACTAGTGATTTTGTTGT	100	0.0007	Drosophila simulans	Metazoa;Bilateria;Ecdysozoa;Arthropoda;Hexapoda;
dvi-miR-7	mir-7	AATGCTTTCCGTATGGAAGACTAGTGATTTTGTTGTTTGGTCTCTGCTAATAACAATAAATCCCTTGTCTTCTTATGGCGCGCATT	TGGAAGACTAGTGATTTTGTTGT	100	0.0007	Drosophila virilis	Metazoa;Bilateria;Ecdysozoa;Arthropoda;Hexapoda;
dwi-miR-7	mir-7	GAATGCATTCCGTATGGAAGACTAGTGATTTTGTTGTTTGGTCTTTAATAAAATTAACAATAAATCCCTTGTCTTCTTATGGCGTGTATTT	TGGAAGACTAGTGATTTTGTTGT	100	0.0007	Drosophila willistoni	Metazoa;Bilateria;Ecdysozoa;Arthropoda;Hexapoda;
dya-miR-7	mir-7	GAGTGCATTTCGTATGGAAGACTAGTGATTTTGTTGTTTGGTCTTTGGTAATAACAATAAATCCCTTGTCTTCTTACGGCGTGCATTT	TGGAAGACTAGTGATTTTGTTGT	100	0.0007	Drosophila yakuba	Metazoa;Bilateria;Ecdysozoa;Arthropoda;Hexapoda;
bfl-miR-7	mir-7	GTGTTCTGTATGGAAGACTAGTGATTTTGTTGTTGTGTGTCTTGCAAACAACAGTAAATCACAGTCTTCCTTACGGTGCATC	TGGAAGACTAGTGATTTTGTTGT	100	0.0007	Branchiostoma floridae	Metazoa;Bilateria;Deuterostoma;Chordata;Cephalochordata;
lgi-miR-7	mir-7	ATAACCTATCTACCCTGGTCTGGAAGACTAGTGATTTTGTTGTTTTAATTTCAGTATTAACAATAAATCACATTCTTCCCAGATTGTGGTTGATCTTAACA	TGGAAGACTAGTGATTTTGTTGTT	100	0.0007	Lottia gigantea	Metazoa;Bilateria;Lophotrochozoa;Molusca;
sko-miR-7	mir-7	GTGTCACATACCATATGGAAGACTAGTGATTTTGTTGTTGTCACTGTTCCAAACAAAAAATCACAGTCTGCCATTATGGTGTTTG	TGGAAGACTAGTGATTTTGTTGT	100	0.0007	Saccoglossus kowalevskii	Metazoa;Bilateria;Deuterostoma;Chordata;Hemichordata;
spu-miR-7	mir-7	CATACCTCTGGCCCTTTGGAAGACTAGTGATTTTGTTGTTGTGAATGTCAAAGAACTAACAAAAAATCACTGTCGGCCACTGGGGACAGAGGTCCA	TGGAAGACTAGTGATTTTGTTGT	100	0.0007	Strongylocentrotus purpuratus	Metazoa;Bilateria;Deuterostoma;Echinodermata;
dpu-miR-7	mir-7	GGCCTCCGGCTGTTGTGGTATGGAAGACTAGTGATTTTGTTGTTCGGCATAAAGACCGGTAACAAAAAATCTCTAGTTCACCTACCAAGGCAG	TGGAAGACTAGTGATTTTGTTGT	100	0.0007	Daphnia pulex	Metazoa;Bilateria;Ecdysozoa;Arthropoda;Crustacea;
isc-miR-7	mir-7	GGGGCCCTCCCGTCTGGAAGACTAGTGATTTTGTTGTTCTGTCAAACTTGGAAACAAGAAATCACTATCTCCGAACGGTG	TGGAAGACTAGTGATTTTGTTGT	100	0.0007	Ixodes scapularis	Metazoa;Bilateria;Ecdysozoa;Arthropoda;Chelicerata;
eca-miR-7	mir-7	TGGAAGACTAGTGATTTTGTTGTTGTCTTGCTGCGCCCAACAACAAGTCCCAGTCTGCCG	TGGAAGACTAGTGATTTTGTTGT	100	0.0007	Equus caballus	Metazoa;Bilateria;Deuterostoma;Chordata;Vertebrata;Mammalia;Laurasiatheria;
aae-miR-7	mir-7	TCGCAATATTTTGTATGGAAGACTAGTGATTTTGTTGTTTTGCTTACGATAATAACAATAAATCTCAAGTCTTTCTACAAAGTTTGCTG	TGGAAGACTAGTGATTTTGTTGT	100	0.0007	Aedes aegypti	Metazoa;Bilateria;Ecdysozoa;Arthropoda;Hexapoda;
cqu-miR-7	mir-7	TCGCAATATTTTGTATGGAAGACTAGTGATTTTGTTGTTTGGCTTAAGATAGTAACAATAAATCTCCAGTCTTTCTACAACGTTTGCTG	TGGAAGACTAGTGATTTTGTTGT	100	0.0007	Culex quinquefasciatus	Metazoa;Bilateria;Ecdysozoa;Arthropoda;Hexapoda;
tgu-miR-7	mir-7	TAGTTCTGTGTGGAAGACTAGTGATTTTGTTGTTTTTTGATAACTAAATTGACAACAAATCACAGTCTGCCAT	TGGAAGACTAGTGATTTTGTTGT	100	0.0007	Taeniopygia guttata	Metazoa;Bilateria;Deuterostoma;Chordata;Vertebrata;Aves;
api-miR-7	mir-7	TGGAAGACTAGTGATTTTGTTGTTTTAAAAAAAAAGTATTTTCCTAACAAGAAGTCTCTAGTCTTCTTAC	TGGAAGACTAGTGATTTTGTTGTT	100	0.0007	Acyrthosiphon pisum	Metazoa;Bilateria;Ecdysozoa;Arthropoda;Hexapoda;
nvi-miR-7	mir-7	TGAGCGTCGTTGTATGGAAGACTAGTGATTTTGTTGTTCTACTTAAGATGTAACAAGGAATCACTAATCATCCTACAAAGACGCTCG	TGGAAGACTAGTGATTTTGTTGT	100	0.0007	Nasonia vitripennis	Metazoa;Bilateria;Ecdysozoa;Arthropoda;Hexapoda;
nlo-miR-7	mir-7	GAGCGTCGTTGTATGGAAGACTAGTGATTTTGTTGTTCTACTTAAGATGTAACAAGGAATCACTAATCATCCTACAAAGACGCTCG	TGGAAGACTAGTGATTTTGTTGT	100	0.0007	Nasonia longicornis	Metazoa;Bilateria;Ecdysozoa;Arthropoda;Hexapoda;
mmu-miR-7b	mir-7	AGGAGCGGAGTACGTGAGCCAGTGCTATGTGGAAGACTTGTGATTTTGTTGTTCTGATATGATATGACAACAAGTCACAGCCAGCCTCATAGCGTGGACTCCTATCACCTT	TGGAAGACTTGTGATTTTGTTGT	95.24	0.004	Mus Musculus	Metazoa;Bilateria;Deuterostoma;Chordata;Vertebrata;Mammalia;Rodentia;
rno-miR-7b	mir-7	AGGCCAGAACACATGAGCCAATGCTATGTGGAAGACTTGTGATTTTGTTGTTCTGATATGATATGACAACAAGTCACAGCCAGCCTCATAGAGTGGACTCCCATCACCTT	TGGAAGACTTGTGATTTTGTTGT	95.24	0.004	Rattus norvegicus	Metazoa;Bilateria;Deuterostoma;Chordata;Vertebrata;Mammalia;Rodentia;
dre-miR-7b	mir-7	TGAACGCTGGCTTGCTTCTGTGTGGAAGACTTGTGATTTTGTTGTTGTTAGTTAGATGAAGTGACAACAAATCACGGTCTGCCCTACAGCACAGGCCCAGCATC	TGGAAGACTTGTGATTTTGTT	95.24	0.004	Danio rerio	Metazoa;Bilateria;Deuterostoma;Chordata;Vertebrata;Pisces;
cte-miR-7	mir-7	TAACCCTCTGTTTCATGATGTGGAAGACTAGTGATTTTATTGTTTATGAAATCTGCCAACAATAAATCACACTCTTCTCACATCATGTACAGTACTTACAA	TGGAAGACTAGTGATTTTATTGTT	95.24	0.004	Capitella teleta	Metazoa;Bilateria;Lophotrochozoa;Annelida;
sme-miR-7d	undef	AAAAACTATAAAACAATCCTTGGAAGACTAGTAATTTTGTTGTATGCGAAATTTTATCAGACATTCAGTTTGAGAGGATTTACAACATTATTTCTGTTTTCCAAGAAACTTATAGTCAATCAACG	TGGAAGACTAGTAATTTTGTTGT	95.24	0.004	Schmidtea mediterranea	Metazoa;Bilateria;Lophotrochozoa;Platyhelminthes;
bma-miR-7	mir-7	AAAAGTTAAAGCTGACCAGGTGGAAGACTTGTGATTTTGTTGTTTATACATTTTCAGCAACAGCAAATCCGAGCTCTCCACCCGGAGGCAT	TGGAAGACTTGTGATTTTGTTGT	95.24	0.004	Brugia malayi	Metazoa;Bilateria;Ecdysozoa;Nematoda;
gga-miR-7b	mir-7	TGGACATTGGTCTAGTTCTGTGTGGAAGACTAGTGATTTTTGTTGTTTTTAGATAACTAAATTGACAACAAATCACAGTCTACCATATGGCACAGACTATGCCTCTACAG	TGGAAGACTAGTGATTTTTGTT	100	0.013	Gallus Gallus	Metazoa;Bilateria;Deuterostoma;Chordata;Vertebrata;Aves;
sme-miR-7a-5p	undef	CATAATTTGGAAGACTATTGATTTAGTTGAATTGGTTAATTTACTTTCAACTGATTCTAGTCATCCTTATG	TGGAAGACTATTGATTTAGTTGA	90.48	0.023	Schmidtea mediterranea	Metazoa;Bilateria;Lophotrochozoa;Platyhelminthes;
ssc-miR-9-1	mir-9	CGGGGTTGGTTGTTATCTTTGGTTATCTAGCTGTATGAGTGGTGTGGAGTCTTCATAAAGCTAGATAACCGAAAGTAAAAATAACCCCA	TCTTTGGTTATCTAGCTGTATGA			Sus scrofa	Metazoa;Bilateria;Deuterostoma;Chordata;Vertebrata;Mammalia;suina;
ssc-miR-9-2	mir-9	GGAAGCGAGTTGTTATCTTTGGTTATCTAGCTGTATGAGTGTATTGGTCTTCATAAAGCTAGATAACCGAAAGTAAAAACTCCTTCA	TCTTTGGTTATCTAGCTGTATGA			Sus scrofa	Metazoa;Bilateria;Deuterostoma;Chordata;Vertebrata;Mammalia;suina;
dme-miR-9a	mir-9	GCTATGTTGTCTTTGGTTATCTAGCTGTATGAGTGATAAATAACGTCATAAAGCTAGCTTACCGAAGTTAATATTAGC	TCTTTGGTTATCTAGCTGTATGA	100	0.0001	Drosophila melanogaster	Metazoa;Bilateria;Ecdysozoa;Arthropoda;Hexapoda;
mmu-miR-9	mir-9	GTTGTTATCTTTGGTTATCTAGCTGTATGAGTGTATTGGTCTTCATAAAGCTAGATAACCGAAAGTAAAAAC	TCTTTGGTTATCTAGCTGTATGA	100	0.0001	Mus Musculus	Metazoa;Bilateria;Deuterostoma;Chordata;Vertebrata;Mammalia;Rodentia;
hsa-miR-9	mir-9	CGGGGTTGGTTGTTATCTTTGGTTATCTAGCTGTATGAGTGGTGTGGAGTCTTCATAAAGCTAGATAACCGAAAGTAAAAATAACCCCA	TCTTTGGTTATCTAGCTGTATGA	100	0.0001	Homo sapiens	Metazoa;Bilateria;Deuterostoma;Chordata;Vertebrata;Mammalia;Primates;Hominidae;
rno-miR-9	mir-9	CGGGGTTGGTTGTTATCTTTGGTTATCTAGCTGTATGAGTGGTGTGGAGTCTTCATAAAGCTAGATAACCGAAAGTAAAAATAACCCCA	TCTTTGGTTATCTAGCTGTATGA	100	0.0001	Rattus norvegicus	Metazoa;Bilateria;Deuterostoma;Chordata;Vertebrata;Mammalia;Rodentia;
gga-miR-9	mir-9	GGAAGCGAGTTGTTATCTTTGGTTATCTAGCTGTATGAGTGTTTTGGTCTTCATAAAGCTAGATAACCGAAAGTAAAAACTCCTTCA	TCTTTGGTTATCTAGCTGTATGA	100	0.0001	Gallus Gallus	Metazoa;Bilateria;Deuterostoma;Chordata;Vertebrata;Aves;
dps-miR-9a	mir-9	GCTATGTTGTCTTTGGTTATCTAGCTGTATGAGTGATAAATAACGTCATAAAGCTAGCTTACCGAAGTTAATATTAGC	TCTTTGGTTATCTAGCTGTATGA	100	0.0001	Drosophila pseudoobscura	Metazoa;Bilateria;Ecdysozoa;Arthropoda;Hexapoda;
ame-miR-9a	mir-9	TGGCGCGGACATTTTCTTTGGTTATCTAGCTGTATGAGTATTATTCGACATCATAAAGCTAGGTTACCGGAGTTAAGCTCCTCGCCA	TCTTTGGTTATCTAGCTGTATGA	100	0.0001	Apis mellifera	Metazoa;Bilateria;Ecdysozoa;Arthropoda;Hexapoda;
aga-miR-9a	mir-9	GTCAATGTTCTCTTTGGTTATCTAGCTGTATGAGTGTATTTTAAACGTCATAAAGCTAGCATACCGAAGTTAATAATTGAC	TCTTTGGTTATCTAGCTGTATGA	100	0.0001	Anopheles gambiae	Metazoa;Bilateria;Ecdysozoa;Arthropoda;Hexapoda;
dre-miR-9	mir-9	GGGGTTGGCTGTTATCTTTGGTTATCTAGCTGTATGAGTGTTATTCATTCTTCATAAAGCTAGATAACCGAAAGTAACAAGAATCCC	TCTTTGGTTATCTAGCTGTATGA	100	0.0001	Danio rerio	Metazoa;Bilateria;Deuterostoma;Chordata;Vertebrata;Pisces;
ssc-miR-9-1	mir-9	CGGGGTTGGTTGTTATCTTTGGTTATCTAGCTGTATGAGTGGTGTGGAGTCTTCATAAAGCTAGATAACCGAAAGTAAAAATAACCCCA	TCTTTGGTTATCTAGCTGTATGA	100	0.0001	Sus scrofa	Metazoa;Bilateria;Deuterostoma;Chordata;Vertebrata;Mammalia;suina;
ssc-miR-9-2	mir-9	GGAAGCGAGTTGTTATCTTTGGTTATCTAGCTGTATGAGTGTATTGGTCTTCATAAAGCTAGATAACCGAAAGTAAAAACTCCTTCA	TCTTTGGTTATCTAGCTGTATGA	100	0.0001	Sus scrofa	Metazoa;Bilateria;Deuterostoma;Chordata;Vertebrata;Mammalia;suina;
ptr-miR-9	mir-9	GGAAGCGAGTTGTTATCTTTGGTTATCTAGCTGTATGAGTGTATTGGTCTTCATAAAGCTAGATAACCGAAAGTAAAAACTCCTTCA	TCTTTGGTTATCTAGCTGTATGA	100	0.0001	Pan troglodytes	Metazoa;Bilateria;Deuterostoma;Chordata;Vertebrata;Mammalia;Primates;Hominidae;
ggo-miR-9	mir-9	GGAAGCGAGTTGTTATCTTTGGTTATCTAGCTGTATGAGTGTATTGGTCTTCATAAAGCTAGATAACCGAAAGTAAAAACTCCTTCA	TCTTTGGTTATCTAGCTGTATGA	100	0.0001	Gorilla gorilla	Metazoa;Bilateria;Deuterostoma;Chordata;Vertebrata;Mammalia;Primates;Hominidae;
lla-miR-9	mir-9	GGAAGCGAGTTGTTATCTTTGGTTATCTAGCTGTATGAGTGTATTGGTCTTCATAAAGCTAGATAACCGAAAGTAAAAACTCCTTCA	TCTTTGGTTATCTAGCTGTATGA	100	0.0001	Lagothrix lagotricha	Metazoa;Bilateria;Deuterostoma;Chordata;Vertebrata;Mammalia;Primates;Atelidae;
mne-miR-9	mir-9	GGAAGCGAGTTGTTATCTTTGGTTATCTAGCTGTATGAGTGTATTGGTCTTCATAAAGCTAGATAACCGAAAGTAAAAACTCCTTCA	TCTTTGGTTATCTAGCTGTATGA	100	0.0001	Macaca nemestrina	Metazoa;Bilateria;Deuterostoma;Chordata;Vertebrata;Mammalia;Primates;Cercopithecidae;
age-miR-9	mir-9	GGAAGCGAGTTGTTATCTTTGGTTATCTAGCTGTATGAGTGTATTGGTCTTCATAAAGCTAGATAACCGAAAGTAAAAACTCCTTCA	TCTTTGGTTATCTAGCTGTATGA	100	0.0001	Ateles geoffroyi	Metazoa;Bilateria;Deuterostoma;Chordata;Vertebrata;Mammalia;Primates;Atelidae;
fru-miR-9	mir-9	GGGGTTGTCTGTTATCTTTGGTTATCTAGCTGTATGAGTGACGTACAATCTTCATAAAGCTAGATAACCGAAAGTAACAAGAATCCC	TCTTTGGTTATCTAGCTGTATGA	100	0.0001	Fugu rubripes	Metazoa;Bilateria;Deuterostoma;Chordata;Vertebrata;Pisces;
tni-miR-9	mir-9	CAGAGGGGTTGTCTGTTATCTTTGGTTATCTAGCTGTATGAGTGACGTACAATCTTCATAAAGCTAGATAACCGAAAGTAACAAGAATCCCATTA	TCTTTGGTTATCTAGCTGTATGA	100	0.0001	Tetraodon nigroviridis	Metazoa;Bilateria;Deuterostoma;Chordata;Vertebrata;Pisces;
xtr-miR-9a	mir-9	GGGGTTGGTTGTTATCTTTGGTTATCTAGCTGTATGAGTGTTGTCAATCCTTCATAAAGCTAGATAACCGAAAGTAAAAATAACCCCA	TCTTTGGTTATCTAGCTGTATGA	100	0.0001	Xenopus tropicalis	Metazoa;Bilateria;Deuterostoma;Chordata;Vertebrata;Amphibia;
mdo-miR-9	mir-9	GGAAGTGAGTTGTTATCTTTGGTTATCTAGCTGTATGAGTGTATTGGTCTTCATAAAGCTAGATAACCGAAAGTAAAAACTCCTTCA	TCTTTGGTTATCTAGCTGTATGA	100	0.0001	Monodelphis domestica	Metazoa;Bilateria;Deuterostoma;Chordata;Vertebrata;Mammalia;Metatheria;
bmo-miR-9a	mir-9	AGTAGATTGGTTAATTATCTTTGGTTATCTAGCTGTATGAGTATTACTGACGTCATAAAGCTAGGTTACCGGAGTTAAGTGCCGTCTACA	TCTTTGGTTATCTAGCTGTATGA	100	0.0001	Bombyx mori	Metazoa;Bilateria;Ecdysozoa;Arthropoda;Hexapoda;
mml-miR-9	mir-9	CGGGGTTGGTTGTTATCTTTGGTTATCTAGCTGTATGAGTGGTGTGGAGTCTTCATAAAGCTAGATAACCGAAAGTAAAAATAACCCCA	TCTTTGGTTATCTAGCTGTATGA	100	0.0001	Macaca mulatta	Metazoa;Bilateria;Deuterostoma;Chordata;Vertebrata;Mammalia;Primates;Cercopithecidae;
cfa-miR-9	mir-9	TCTTTGGTTATCTAGCTGTATGAGTGTATTGGTCTTCATAAAGCTAGATAACCGAAAGTA	TCTTTGGTTATCTAGCTGTATGA	100	0.0001	Canis familiaris	Metazoa;Bilateria;Deuterostoma;Chordata;Vertebrata;Mammalia;Carnivora;
dan-miR-9a	mir-9	GCTATGTTGTCTTTGGTTATCTAGCTGTATGAGTGATAAATAACGTCATAAAGCTAGCTTACCGAAGTTAATATTAGC	TCTTTGGTTATCTAGCTGTATGA	100	0.0001	Drosophila ananassae	Metazoa;Bilateria;Ecdysozoa;Arthropoda;Hexapoda;
der-miR-9a	mir-9	GCTATGTTGTCTTTGGTTATCTAGCTGTATGAGTGATAAATAACGTCATAAAGCTAGCTTACCGAAGTTAATATTAGC	TCTTTGGTTATCTAGCTGTATGA	100	0.0001	Drosophila erecta	Metazoa;Bilateria;Ecdysozoa;Arthropoda;Hexapoda;
dgr-miR-9a	mir-9	CTATGTTGTCTTTGGTTATCTAGCTGTATGAGTGATAAATAACGTCATAAAGCTAGCTTACCGAAGTTAATATTA	TCTTTGGTTATCTAGCTGTATGA	100	0.0001	Drosophila grimshawi	Metazoa;Bilateria;Ecdysozoa;Arthropoda;Hexapoda;
dmo-miR-9a	mir-9	CTATGTTGTCTTTGGTTATCTAGCTGTATGAGTGATAAATAACGTCATAAAGCTAGCTTACCGAAGTTAATATTA	TCTTTGGTTATCTAGCTGTATGA	100	0.0001	Drosophila mojavensis	Metazoa;Bilateria;Ecdysozoa;Arthropoda;Hexapoda;
dpe-miR-9a	mir-9	CTATGTTGTCTTTGGTTATCTAGCTGTATGAGTGATAAATAACGTCATAAAGCTAGCTTACCGAAGTTAATATTA	TCTTTGGTTATCTAGCTGTATGA	100	0.0001	Drosophila persimilis	Metazoa;Bilateria;Ecdysozoa;Arthropoda;Hexapoda;
dse-miR-9a	mir-9	GCTATGTTGTCTTTGGTTATCTAGCTGTATGAGTGATAAATAACGTCATAAAGCTAGCTTACCGAAGTTAATATTAGC	TCTTTGGTTATCTAGCTGTATGA	100	0.0001	Drosophila sechellia	Metazoa;Bilateria;Ecdysozoa;Arthropoda;Hexapoda;
dsi-miR-9a	mir-9	GCTATGTTGTCTTTGGTTATCTAGCTGTATGAGTGATAAATAACGTCATAAAGCTAGCTTACCGAAGTTAATATTAGC	TCTTTGGTTATCTAGCTGTATGA	100	0.0001	Drosophila simulans	Metazoa;Bilateria;Ecdysozoa;Arthropoda;Hexapoda;
dvi-miR-9a	mir-9	CTATGTTGTCTTTGGTTATCTAGCTGTATGAGTGATAAATAACGTCATAAAGCTAGCTTACCGAAGTTAATATTA	TCTTTGGTTATCTAGCTGTATGA	100	0.0001	Drosophila virilis	Metazoa;Bilateria;Ecdysozoa;Arthropoda;Hexapoda;
dwi-miR-9a	mir-9	GCTATGTTGTCTTTGGTTATCTAGCTGTATGAGTGATACATAACGTCATAAAGCTAGCTTACCGAAGTTAATATTAGC	TCTTTGGTTATCTAGCTGTATGA	100	0.0001	Drosophila willistoni	Metazoa;Bilateria;Ecdysozoa;Arthropoda;Hexapoda;
dya-miR-9a	mir-9	GCTATGTTGTCTTTGGTTATCTAGCTGTATGAGTGATAAATAACGTCATAAAGCTAGCTTACCGAAGTTAATATTAGC	TCTTTGGTTATCTAGCTGTATGA	100	0.0001	Drosophila yakuba	Metazoa;Bilateria;Ecdysozoa;Arthropoda;Hexapoda;
cte-miR-9	mir-9	GCATGATAACCCCATTTTTCTCTTTGGTTATCTAGCTGTATGATTTATATTTTACTTCATAAAGCTAGGTTACCAAAGCTAAAACAGGGGACAAAATCTAC	TCTTTGGTTATCTAGCTGTATGA	100	0.0001	Capitella teleta	Metazoa;Bilateria;Lophotrochozoa;Annelida;
lgi-miR-9	mir-9	AAGTGAAAGCTCTGTTTTTGTCTTTGGTTATCTAGCTGTATGATTGAAATAGAAACATTATAAAGCTAGGTTACCAAAGGCAAAAATGGTGACTATACTCTA	TCTTTGGTTATCTAGCTGTATGA	100	0.0001	Lottia gigantea	Metazoa;Bilateria;Lophotrochozoa;Molusca;
tca-miR-9a	mir-9	CTGATATTTTCTTTGGTTATCTAGCTGTATGAGTATTGTTTAATAACATCATAAAGCTAGGTTACCGGAGTTAAAACCAGT	TCTTTGGTTATCTAGCTGTATGA	100	0.0001	Tribolium castaneum	Metazoa;Bilateria;Ecdysozoa;Arthropoda;Hexapoda;
lmi-miR-9a	mir-9	TCTTTGGTTATCTAGCTGTATGAGTGCATGTGTCTGTCATAAAGCTAGGTTACCGAAGTTA	TCTTTGGTTATCTAGCTGTATGA	100	0.0001	Locusta migratoria	Metazoa;Bilateria;Ecdysozoa;Arthropoda;Hexapoda;
dpu-miR-9	mir-9	TCGTCATGGCGCTGCTTTTTTCTTTGGTTATCTAGCTGTATGAGTGTTAGAAGACGTCATAAAGCTAGGTTACCAAAGTTAAGAACTGCCCCTCTTCATCG	TCTTTGGTTATCTAGCTGTATGA	100	0.0001	Daphnia pulex	Metazoa;Bilateria;Ecdysozoa;Arthropoda;Crustacea;
eca-miR-9a	mir-9	TTGGTTGTTATCTTTGGTTATCTAGCTGTATGAGTGGTGTGGAGTCTTCATAAAGCTAGATAACCGAAAGTAAAAATAA	TCTTTGGTTATCTAGCTGTATGA	100	0.0001	Equus caballus	Metazoa;Bilateria;Deuterostoma;Chordata;Vertebrata;Mammalia;Laurasiatheria;
aae-miR-9a	mir-9	GTCAAAGTTCTCTTTGGTTATCTAGCTGTATGAGTGAATTTAGAACATCATAAAGCTAGCATACCGAAGTTAATAGTTGAC	TCTTTGGTTATCTAGCTGTATGA	100	0.0001	Aedes aegypti	Metazoa;Bilateria;Ecdysozoa;Arthropoda;Hexapoda;
tgu-miR-9	mir-9	CGAGTTGTTATCTTTGGTTATCTAGCTGTATGAGTGTTTTGGTCTTCATAAAGCTAGATAACCGAAAGTAAAA	TCTTTGGTTATCTAGCTGTATGA	100	0.0001	Taeniopygia guttata	Metazoa;Bilateria;Deuterostoma;Chordata;Vertebrata;Aves;
api-miR-9a	mir-9	TCTTTGGTTATCTAGCTGTATGAGTGTTACGTATGAAGCTCCTCATAGGTCTAGGTGACCGAAGTTA	TCTTTGGTTATCTAGCTGTATGA	100	0.0001	Acyrthosiphon pisum	Metazoa;Bilateria;Ecdysozoa;Arthropoda;Hexapoda;
nvi-miR-9a	mir-9	TGGCGCGGACATTTTCTTTGGTTATCTAGCTGTATGAGTTTGGTTGTACATCATAAAGCTAGGTTACCGGAGTTGAGATCCTCGCCA	TCTTTGGTTATCTAGCTGTATGA	100	0.0001	Nasonia vitripennis	Metazoa;Bilateria;Ecdysozoa;Arthropoda;Hexapoda;
ppy-miR-9	mir-9	CGGGGTTGGTTGTTATCTTTGGTTATCTAGCTGTATGAGTGGTGTGGAGTCTTCATAAAGCTAGATAACCGAAAGTAAAAATAACCCCA	TCTTTGGTTATCTAGCTGTATGA	100	0.0001	Pongo pygmaeus	Metazoa;Bilateria;Deuterostoma;Chordata;Vertebrata;Mammalia;Primates;Hominidae;
ngi-miR-9a	mir-9	TGGCGCGGACATTTTCTTTGGTTATCTAGCTGTATGAGTTTGGTTGTACATCATAAAGCTAGGTTACCGGAGTTGAGATCCTCGCCA	TCTTTGGTTATCTAGCTGTATGA	100	0.0001	Nasonia giraulti	Metazoa;Bilateria;Ecdysozoa;Arthropoda;Hexapoda;
nlo-miR-9a	mir-9	TGGCGCGGACATTTTCTTTGGTTATCTAGCTGTATGAGTTTGGTTGTACATCATAAAGCTAGGTTACCGGAGTTGAGATCCTCGCCA	TCTTTGGTTATCTAGCTGTATGA	100	0.0001	Nasonia longicornis	Metazoa;Bilateria;Ecdysozoa;Arthropoda;Hexapoda;
xtr-miR-9	mir-9	GTTTCTATCTTTGGTTATCTAGCTGTATGAGTGTAAATAAGCCGTCATAAAGCTAGATAACCGAAAGTAGGAATCA	TCTTTGGTTATCTAGCTGTATG	100	0.0003	Xenopus tropicalis	Metazoa;Bilateria;Deuterostoma;Chordata;Vertebrata;Amphibia;
[truncated: 45 more rows]
