# Supplementary material for: Solexa Sequencing Identification of Conserved and Novel microRNAs in Backfat of Large White and Chinese Meishan Pigs
Source: PLoS One. 2012 Feb 15;7(2):e31426. doi: 10.1371/journal.pone.0031426 (PMC3280305; doi:10.1371/journal.pone.0031426)
Supplement: Table S8 — The mature miRNA sequences and primer sequences of stem-loop qPCR. (XLS) [file pone.0031426.s009.xls]

## Sheet: Sheet1
Table S8 The mature miRNA and primer sequences
A. The mature miRNA sequences
miRNA name	mature miRNA sequence
miR-135	TATGGCTTTTTATTCCTATGTGA
miR-224	CAAGTCACTAGTGGTTCCGTTTA
miR-133a	TTGGTCCCCTTCAACCAGCTG
miR-122	TGGAGTGTGACAATGGTGTTTGT
miR-204	TTCCCTTTGTCATCCTATGCCT
miR-1a	TGGAATGTAAAGAAGTATGTA
miR-1343	CTCCTGGGGCCCGCACTCTCGC
miR-2320	TGGCACAGGGTCCAGCTGTCGG
miR-2411	TGGAGTGACTGTCAGATGCAG
miR-2483	AAACAAACATCTGGTTGGTTGAGAGA
B. The primer sequences of the stem-loop qPCR experiments
miRNA name	Primer	Primer sequence	Annealing (℃)	Product size (bp)
miR-135	Loop	CTCAACTGGTGTCGTGGAGTCGGCAATTCAGTTGAGTCACATAG	60	66
	FW Primer	CTGGTAGGTATGGCTTTTTATTC
	RW Primer	TCAACTGGTGTCGTGGAGTCGGC
miR-224	Loop	CTCAACTGGTGTCGTGGAGTCGGCAATTCAGTTGAGTAAACGGA	62	66
	FW Primer	CTGGTAGGCAAGTCACTAGTGGT
	RW Primer	TCAACTGGTGTCGTGGAGTC
miR-133a	Loop	CTCAACTGGTGTCGTGGAGTCGGCAATTCAGTTGAGCAGCTGGT	60	64
	FW Primer	CTGGTAGGTTGGTCCCCTTCA
	RW Primer	TCAACTGGTGTCGTGGAGTC
miR-122	Loop	CTCAACTGGTGTCGTGGAGTCGGCAATTCAGTTGAGACAAACAC	62	66
	FW Primer	CTGGTAGGTGGAGTGTGACAATG
	RW Primer	TCAACTGGTGTCGTGGAGTC
miR-204	Loop	CTGGTAGGTTCCCTTTGTCATC	60	65
	FW Primer	CTCAACTGGTGTCGTGGAGTCGGCAATTCAGTTGAGAGGCATAG
	RW Primer	TCAACTGGTGTCGTGGAGTC
miR-1a	Loop	CTCAACTGGTGTCGTGGAGTCGGCAATTCAGTTGAGTACATACT	56	64
	FW Primer	CTGGTAGGTGGAATGTAAAGA
	RW Primer	TCAACTGGTGTCGTGGAGTCGGC
miR-1343	Loop	CTCAACTGGTGTCGTGGAGTCGGCAATTCAGTTGAGGCGAGAGT	60	65
	FW Primer	CTGGTAGGCTCCTGGGGCCCGCA
	RW Primer	TCAACTGGTGTCGTGGAGTC
miR-2320	Loop	CTCAACTGGTGTCGTGGAGTCGGCAATTCAGTTGAGCCGACAGC	60	65
	FW Primer	CTGGTAGGTGGCACAGGGTCCA
	RW Primer	TCAACTGGTGTCGTGGAGTC
miR-2411	Loop	CTCAACTGGTGTCGTGGAGTCGGCAATTCAGTTGAGCTGCATCT	60	64
	FW Primer	CTGGTAGGTGGAGTGACTGTC
	RW Primer	TCAACTGGTGTCGTGGAGTC
miR-2483	Loop	CTCAACTGGTGTCGTGGAGTCGGCAATTCAGTTGAGTCTCTCAA	63	69
	FW Primer	CTGGTAGGAAACAAACATCTGGTTGG
	RW Primer	TCAACTGGTGTCGTGGAGTC
U6-snRNA	FW Primer	GCTTCGGCAGCACATATACT	60	96
	RW Primer	TTCACGAATTTGCGTGTCAT
